# Supplementary material for: Analysis of the swine tracheobronchial lymph node transcriptomic response to infection with a Chinese highly pathogenic strain of porcine reproductive and respiratory syndrome virus
Source: BMC Vet Res. 2012 Oct 30;8:208. doi: 10.1186/1746-6148-8-208 (PMC3514351; doi:10.1186/1746-6148-8-208)
Supplement: Additional file 1 — Cuffdiff output of all significant hits for comparison, using the HP-PRRSV rJXwn06 vs. control and the US PRRSV VR-2332 vs. control datasets, to test for differential expression and regulation amongst the two disease states. Gene annotation (symbol) was carried out using a MySQL database matching to the Ensembl Sscrofa9.56 reference genome currently supported by the Integrative Genomics Viewer (Broad Institute). Location (row.names); gene annotation (symbol); entrez gene name; treatment (sample_1, sample_2); status; abundance in FPKM (value_1, value_2); differential expression (log2_fold_change); test statistic (test_stat); p-value (p_value); false discovery rate (FDR)-adjusted p-value of the uncorrected test statistic (q_value); significance status after Benjamini-Hochberg correction for multiple-testing (significant). [file 1746-6148-8-208-S1.xlsx]

## Sheet: HP-PRRSV vs Control
Row.names	Symbol	Entrez Gene Name	sample_1	sample_2	status	value_1	value_2	log2_fold_change	test_stat	p_value	q_value	significant
XLOC_000008	KIF25	kinesin family member 25	con	chprrs	OK	1.00201	0	-1.79769e+308	-1.79769e+308	0.000305943	0.0154112	yes
XLOC_000032	SOD2	superoxide dismutase 2, mitochondrial	con	chprrs	OK	28.0894	107.547	1.93686	-4.1848	2.85423e-05	0.00233536	yes
XLOC_000094	PERP	PERP, TP53 apoptosis effector	con	chprrs	OK	3.15865	13.3946	2.08427	-4.6035	4.15452e-06	0.000478849	yes
XLOC_000113	VNN2	vanin 2	con	chprrs	OK	0.505024	2.38505	2.2396	-3.5612	0.00036916	0.017679	yes
XLOC_000218	PRDM1	PR domain containing 1, with ZNF domain	con	chprrs	OK	3.81552	22.0733	2.53235	-4.95365	7.28357e-07	0.000107675	yes
XLOC_000252	SLC16A10	solute carrier family 16, member 10 (aromatic amino acid transporter)	con	chprrs	OK	2.20842	7.15993	1.69693	-3.17049	0.00152184	0.0492029	yes
XLOC_000272	ME1	malic enzyme 1, NADP(+)-dependent, cytosolic	con	chprrs	OK	23.8995	5.67443	-2.07443	4.66506	3.08534e-06	0.000381479	yes
XLOC_000313	LIPG	lipase, endothelial	con	chprrs	OK	2.66049	10.3084	1.95406	-4.61398	3.95036e-06	0.000457906	yes
XLOC_000318	SKA1	spindle and kinetochore associated complex subunit 1	con	chprrs	OK	3.91183	12.7412	1.70359	-3.19353	0.00140546	0.0466224	yes
XLOC_000404	ATP8B4	ATPase, class I, type 8B, member 4	con	chprrs	OK	0.647158	2.42972	1.9086	-3.70508	0.000211325	0.0118116	yes
XLOC_000422	DUOX2	dual oxidase 2	con	chprrs	OK	5.83141	0.85504	-2.76978	4.31003	1.63236e-05	0.00150008	yes
XLOC_000446	TGM5	transglutaminase 5	con	chprrs	OK	1.55355	0.312395	-2.31412	3.80251	0.000143235	0.0088016	yes
XLOC_000577	LMAN1	lectin, mannose-binding, 1	con	chprrs	OK	16.3226	71.2623	2.12627	-4.14609	3.38207e-05	0.00265376	yes
XLOC_000581	SEC11C	SEC11 homolog C (S. cerevisiae)	con	chprrs	OK	59.7614	259.053	2.11596	-5.48801	4.06481e-08	8.46186e-06	yes
XLOC_000672	LGALS3	lectin, galactoside-binding, soluble, 3	con	chprrs	OK	6.35306	24.5263	1.94881	-4.63616	3.54941e-06	0.00042595	yes
XLOC_000819	ENSSSCG00000019540	#N/A	con	chprrs	OK	19.2383	3.92749	-2.2923	4.54509	5.49128e-06	0.000605555	yes
XLOC_000895	SEC61B	Sec61 beta subunit	con	chprrs	OK	180.743	423	1.22672	-3.17273	0.0015101	0.0489787	yes
XLOC_000927	TMEM38B	transmembrane protein 38B	con	chprrs	OK	5.06321	26.8883	2.40885	-4.13826	3.49944e-05	0.00273533	yes
XLOC_000940	ENSSSCG00000005462	#N/A	con	chprrs	OK	52.528	186.945	1.83145	-4.33863	1.43376e-05	0.00134943	yes
XLOC_000971	ENSSSCG00000005520	#N/A	con	chprrs	OK	8.1618	0.471121	-4.11472	3.45071	0.000559109	0.0241661	yes
XLOC_001013	HSPA5	heat shock 70kDa protein 5 (glucose-regulated protein, 78kDa)	con	chprrs	OK	169.006	551.25	1.70564	-4.03108	5.55218e-05	0.00397439	yes
XLOC_001082	ENSSSCG00000005701	#N/A	con	chprrs	OK	13.8165	5.14111	-1.42624	3.44751	0.000565774	0.0242639	yes
XLOC_001196	UNC93A	unc-93 homolog A (C. elegans)	con	chprrs	OK	7.07729	0.462456	-3.93581	6.23544	4.50505e-10	1.35158e-07	yes
XLOC_001264	STX11	syntaxin 11	con	chprrs	OK	11.4444	41.1312	1.84559	-3.81183	0.000137942	0.00852775	yes
XLOC_001328	RLBP1L2	clavesin 2	con	chprrs	OK	1.09247	0	-1.79769e+308	-1.79769e+308	0.0013685	0.0456936	yes
XLOC_001496	ENSSSCG00000004495	#N/A	con	chprrs	OK	3.96582	20.3475	2.35916	-3.5605	0.000370144	0.0176846	yes
XLOC_001537	TLN2	talin 2	con	chprrs	OK	3.79712	0.939713	-2.01461	4.68826	2.75539e-06	0.000346585	yes
XLOC_001599	ENSSSCG00000004665	#N/A	con	chprrs	OK	30.1132	70.786	1.23307	-3.20741	0.00133936	0.0456936	yes
XLOC_001659	CASC5	cancer susceptibility candidate 5	con	chprrs	OK	1.47668	6.0373	2.03155	-3.36263	0.000772043	0.0306429	yes
XLOC_001702	ENSSSCG00000004826	#N/A	con	chprrs	OK	23.6883	66.7439	1.49446	-3.84331	0.000121384	0.00780154	yes
XLOC_001728	NA	#N/A	con	chprrs	OK	31.9333	0	-1.79769e+308	-1.79769e+308	0.000110691	0.00716889	yes
XLOC_001739	CNDP2	CNDP dipeptidase 2 (metallopeptidase M20 family)	con	chprrs	OK	61.9524	169.605	1.45295	-3.50699	0.000453198	0.0210129	yes
XLOC_001775	ENSSSCG00000004928	#N/A	con	chprrs	OK	2.07633	0.715301	-1.53741	3.29704	0.000977095	0.0363754	yes
XLOC_001803	ITGA11	integrin, alpha 11	con	chprrs	OK	2.53179	0.786419	-1.68679	3.57388	0.000351732	0.0170444	yes
XLOC_001887	ENSSSCG00000005101	#N/A	con	chprrs	OK	19.9719	172.95	3.11431	-7.87862	3.33067e-15	2.61342e-12	yes
XLOC_001946	GLDC	glycine dehydrogenase (decarboxylating)	con	chprrs	OK	2.04966	0.362845	-2.49796	3.67238	0.000240306	0.0129353	yes
XLOC_002057	NA	#N/A	con	chprrs	OK	23.5022	7.07084	-1.73284	3.90954	9.24713e-05	0.0061052	yes
XLOC_002058	COL15A1	collagen, type XV, alpha 1	con	chprrs	OK	44.3523	14.02	-1.66152	3.20393	0.00135567	0.0456936	yes
XLOC_002066	ENSSSCG00000005403	#N/A	con	chprrs	OK	9.82713	25.4084	1.37047	-3.30649	0.000944718	0.0353637	yes
XLOC_002075	ABCA1	ATP-binding cassette, sub-family A (ABC1), member 1	con	chprrs	OK	4.81471	12.9288	1.42507	-3.40404	0.000663973	0.0273651	yes
XLOC_002103	NA	#N/A	con	chprrs	OK	54.1512	14.4138	-1.90954	3.43452	0.00059361	0.0248843	yes
XLOC_002113	ENSSSCG00000005474	#N/A	con	chprrs	OK	36.9777	0	-1.79769e+308	-1.79769e+308	8.84589e-08	1.73524e-05	yes
XLOC_002149	ENSSSCG00000005522	#N/A	con	chprrs	OK	96.1351	307.688	1.67833	-4.16764	3.07775e-05	0.00247201	yes
XLOC_002259	AIF1L	allograft inflammatory factor 1-like	con	chprrs	OK	5.91031	1.62953	-1.85877	4.29351	1.75874e-05	0.00158761	yes
XLOC_002356	NA	#N/A	con	chprrs	OK	13.8541	3.93229	-1.81687	4.38639	1.15246e-05	0.00115252	yes
XLOC_002593	NA	#N/A	con	chprrs	OK	1.78742	0	-1.79769e+308	-1.79769e+308	0.000909929	0.0343768	yes
XLOC_002597	NA	#N/A	con	chprrs	OK	1.42505	0	-1.79769e+308	-1.79769e+308	0.000501701	0.0223947	yes
XLOC_002647	NA	#N/A	con	chprrs	OK	0	3.27114	1.79769e+308	1.79769e+308	0.000566129	0.0242639	yes
XLOC_002704	NA	#N/A	con	chprrs	OK	204.027	852.317	2.06263	-3.91202	9.15259e-05	0.0060624	yes
XLOC_002710	NA	#N/A	con	chprrs	OK	112.02	24.1874	-2.21142	3.61841	0.000296422	0.015271	yes
XLOC_002717	NA	#N/A	con	chprrs	OK	5.58355	0	-1.79769e+308	-1.79769e+308	0.000879596	0.0338578	yes
XLOC_002732	NA	#N/A	con	chprrs	OK	13.2473	1.37492	-3.26829	6.60527	3.96803e-11	1.47185e-08	yes
XLOC_002947	NA	#N/A	con	chprrs	OK	20.8404	0	-1.79769e+308	-1.79769e+308	0.0013685	0.0456936	yes
XLOC_003010	NA	#N/A	con	chprrs	OK	4.62198	11.9611	1.37176	-3.33441	0.000854795	0.0331652	yes
XLOC_003153	FBP2	fructose-1,6-bisphosphatase 2	con	chprrs	OK	1.73485	0	-1.79769e+308	-1.79769e+308	8.53958e-05	0.00573127	yes
XLOC_003186	AQP3	aquaporin 3 (Gill blood group)	con	chprrs	OK	25.344	93.5717	1.88443	-4.89699	9.7315e-07	0.000135981	yes
XLOC_003187	AQP7	aquaporin 7	con	chprrs	OK	6.70596	1.34602	-2.31674	3.46394	0.000532333	0.0234054	yes
XLOC_003270	ITIH5	inter-alpha-trypsin inhibitor heavy chain family, member 5	con	chprrs	OK	34.2312	12.3843	-1.4668	3.73154	0.000190311	0.010906	yes
XLOC_003331	MOSC2	mitochondrial amidoxime reducing component 2	con	chprrs	OK	27.3582	6.25334	-2.12927	5.0337	4.81103e-07	7.82657e-05	yes
XLOC_003336	NA	#N/A	con	chprrs	OK	30.6743	9.05034	-1.76099	4.16964	3.05076e-05	0.00246002	yes
XLOC_003398	LMOD1	leiomodin 1 (smooth muscle)	con	chprrs	OK	12.2755	3.34524	-1.87561	4.43815	9.07367e-06	0.000954185	yes
XLOC_003406	NA	#N/A	con	chprrs	OK	1.47008	18.0403	3.61726	-3.23412	0.00122019	0.0432925	yes
XLOC_003554	AKR1CL1	aldo-keto reductase family 1, member C-like 1	con	chprrs	OK	30.449	4.55049	-2.7423	6.57683	4.8058e-11	1.72005e-08	yes
XLOC_003712	NA	#N/A	con	chprrs	OK	9.5253	27.7121	1.54068	-3.32416	0.000886857	0.034073	yes
XLOC_003748	NA	#N/A	con	chprrs	OK	15.119	4.87229	-1.63369	3.87445	0.000106867	0.00694331	yes
XLOC_003761	NA	#N/A	con	chprrs	OK	2.51396	0.400077	-2.65161	3.7229	0.000196945	0.0112231	yes
XLOC_003764	NA	#N/A	con	chprrs	OK	2.21573	0	-1.79769e+308	-1.79769e+308	0.000909929	0.0343768	yes
XLOC_003857	CKAP2	cytoskeleton associated protein 2	con	chprrs	OK	9.14168	23.112	1.33811	-3.19153	0.00141523	0.0467943	yes
XLOC_003896	NA	#N/A	con	chprrs	OK	28.1048	69.3861	1.30383	-3.28709	0.00101228	0.0372098	yes
XLOC_003955	NA	#N/A	con	chprrs	OK	9.33276	31.5244	1.75609	-4.3657	1.26717e-05	0.00123103	yes
XLOC_003989	TNFSF13B	tumor necrosis factor (ligand) superfamily, member 13b	con	chprrs	OK	5.84597	23.2562	1.9921	-4.19448	2.73498e-05	0.00226814	yes
XLOC_004046	HSPH1	heat shock 105kDa/110kDa protein 1	con	chprrs	OK	23.3397	84.4213	1.85482	-4.28204	1.85191e-05	0.00164264	yes
XLOC_004063	POSTN	periostin, osteoblast specific factor	con	chprrs	OK	52.9147	14.0647	-1.91159	4.32785	1.50574e-05	0.0013963	yes
XLOC_004082	NA	#N/A	con	chprrs	OK	1.80615	8.84301	2.29162	-5.03279	4.83382e-07	7.82657e-05	yes
XLOC_004283	NA	#N/A	con	chprrs	OK	8.32465	29.3739	1.81907	-4.43153	9.35661e-06	0.000973899	yes
XLOC_004287	NA	#N/A	con	chprrs	OK	3.14646	0.612311	-2.36139	3.60696	0.000309806	0.0154911	yes
XLOC_004307	NA	#N/A	con	chprrs	OK	4.99204	20.1094	2.01016	-3.88383	0.000102825	0.00670204	yes
XLOC_004451	METRNL	meteorin, glial cell differentiation regulator-like	con	chprrs	OK	16.2248	50.3316	1.63327	-4.22029	2.43992e-05	0.00207403	yes
XLOC_004458	NPTX1	neuronal pentraxin I	con	chprrs	OK	1.01325	3.47839	1.77942	-3.61146	0.000304483	0.0154112	yes
XLOC_004513	ENSSSCG00000017234	#N/A	con	chprrs	OK	7.90691	30.1007	1.92861	-4.06222	4.86077e-05	0.0035648	yes
XLOC_004542	ERN1	endoplasmic reticulum to nucleus signaling 1	con	chprrs	OK	4.21485	9.84519	1.22394	-3.18285	0.00145831	0.0477543	yes
XLOC_004576	GFAP	glial fibrillary acidic protein	con	chprrs	OK	1.75467	0.225847	-2.95779	3.69384	0.000220889	0.0123124	yes
XLOC_004594	NA	#N/A	con	chprrs	OK	11.0938	3.21561	-1.7866	4.29538	1.74394e-05	0.00158125	yes
XLOC_004644	KRT19	keratin 19	con	chprrs	OK	4.68332	1.13845	-2.04046	4.06153	4.87515e-05	0.0035648	yes
XLOC_004662	NA	#N/A	con	chprrs	OK	1.67688	0.259792	-2.69035	3.39275	0.000691947	0.0280088	yes
XLOC_004679	PPP1R1B	protein phosphatase 1, regulatory (inhibitor) subunit 1B	con	chprrs	OK	41.3981	1.93509	-4.41909	8.25908	2.22045e-16	1.88747e-13	yes
XLOC_004688	PLXDC1	plexin domain containing 1	con	chprrs	OK	8.9714	1.54699	-2.53587	5.3129	1.07896e-07	2.09637e-05	yes
XLOC_004728	LRRC59	leucine rich repeat containing 59	con	chprrs	OK	32.6989	92.5462	1.50093	-3.34602	0.000819814	0.0321635	yes
XLOC_004744	TOM1L1	target of myb1 (chicken)-like 1	con	chprrs	OK	1.34424	5.55671	2.04744	-3.23275	0.00122606	0.0434251	yes
XLOC_004821	ENSSSCG00000017700	#N/A	con	chprrs	OK	4.26547	44.0778	3.36928	-7.67711	1.62093e-14	1.06673e-11	yes
XLOC_004823	ENSSSCG00000017702	#N/A	con	chprrs	OK	2.30602	41.7048	4.17674	-8.20826	2.22045e-16	1.88747e-13	yes
XLOC_004826	CCL5	chemokine (C-C motif) ligand 5	con	chprrs	OK	192.313	948.288	2.30187	-5.23515	1.64854e-07	2.97628e-05	yes
XLOC_004858	ENSSSCG00000017754	#N/A	con	chprrs	OK	53.8479	171.845	1.67414	-4.12023	3.78491e-05	0.00289199	yes
XLOC_004862	ALDOC	aldolase C, fructose-bisphosphate	con	chprrs	OK	79.0171	25.8833	-1.61014	4.19905	2.68032e-05	0.00223499	yes
XLOC_004867	TLCD1	TLC domain containing 1	con	chprrs	OK	1.0672	5.7458	2.42868	-4.18796	2.81479e-05	0.0023155	yes
XLOC_005097	TMEM104	transmembrane protein 104	con	chprrs	OK	6.73912	20.6266	1.61387	-3.35543	0.000792426	0.03133	yes
XLOC_005152	MYL4	myosin, light chain 4, alkali; atrial, embryonic	con	chprrs	OK	4.86551	1.16247	-2.06539	3.83326	0.000126456	0.00806199	yes
XLOC_005184	NA	#N/A	con	chprrs	OK	9.71783	2.98948	-1.70074	4.04719	5.18368e-05	0.00373683	yes
XLOC_005188	ENSSSCG00000017383	#N/A	con	chprrs	OK	16.2794	5.52199	-1.55979	3.92871	8.5403e-05	0.00573127	yes
XLOC_005194	CCR10	chemokine (C-C motif) receptor 10	con	chprrs	OK	2.19367	15.2079	2.7934	-6.14438	8.02741e-10	2.24339e-07	yes
XLOC_005368	ENSSSCG00000017698	#N/A	con	chprrs	OK	13.4666	88.3297	2.71352	-6.70246	2.04934e-11	7.88841e-09	yes
XLOC_005369	NA	#N/A	con	chprrs	OK	44.5377	371.27	3.05937	-7.42377	1.13909e-13	6.45515e-11	yes
XLOC_005379	CCL8	chemokine (C-C motif) ligand 8	con	chprrs	OK	5.14146	26.6005	2.37121	-5.17138	2.32369e-07	4.08669e-05	yes
XLOC_005394	NA	#N/A	con	chprrs	OK	4.90514	0.804954	-2.60732	4.01278	6.00085e-05	0.00425081	yes
XLOC_005395	ENSSSCG00000018147	#N/A	con	chprrs	OK	3.765	0.269121	-3.80633	4.4066	1.05007e-05	0.00107113	yes
XLOC_005433	TUSC5	tumor suppressor candidate 5	con	chprrs	OK	33.2503	0.719638	-5.52995	12.2702	0	0	yes
XLOC_005533	SLC2A4	solute carrier family 2 (facilitated glucose transporter), member 4	con	chprrs	OK	11.3897	0.469388	-4.60081	8.90875	0	0	yes
XLOC_005616	NA	#N/A	con	chprrs	OK	0.541875	6.46763	3.57721	-3.47825	0.000504704	0.0223947	yes
XLOC_005619	NA	#N/A	con	chprrs	OK	3.79217	0.789454	-2.2641	3.44612	0.000568691	0.0243226	yes
XLOC_005780	NA	#N/A	con	chprrs	OK	3.06136	0.353607	-3.11396	3.25422	0.00113705	0.0409119	yes
XLOC_005781	NA	#N/A	con	chprrs	OK	3.17742	0.177771	-4.15976	3.19894	0.00137934	0.0459052	yes
XLOC_005783	NA	#N/A	con	chprrs	OK	3.32718	0	-1.79769e+308	-1.79769e+308	0.0013685	0.0456936	yes
XLOC_005784	NA	#N/A	con	chprrs	OK	3.51368	0	-1.79769e+308	-1.79769e+308	0.000305943	0.0154112	yes
XLOC_005785	NA	#N/A	con	chprrs	OK	8.00567	0	-1.79769e+308	-1.79769e+308	0.000501701	0.0223947	yes
XLOC_005786	NA	#N/A	con	chprrs	OK	5.27084	0	-1.79769e+308	-1.79769e+308	0.00074261	0.0295898	yes
XLOC_005802	NA	#N/A	con	chprrs	OK	8.30581	22.793	1.4564	-3.57739	0.000347043	0.0168975	yes
XLOC_005842	NA	#N/A	con	chprrs	OK	2.95123	0	-1.79769e+308	-1.79769e+308	0.00022486	0.0123882	yes
XLOC_005879	NA	#N/A	con	chprrs	OK	5.67822	0.268982	-4.39986	3.39463	0.000687212	0.0279203	yes
XLOC_005880	NA	#N/A	con	chprrs	OK	36.8669	0	-1.79769e+308	-1.79769e+308	0.000606374	0.0250926	yes
XLOC_005924	DCLK3	doublecortin-like kinase 3	con	chprrs	OK	1.23496	0.0637284	-4.27639	3.29209	0.000994467	0.0367538	yes
XLOC_005930	NA	#N/A	con	chprrs	OK	4.20738	1.23371	-1.76992	3.1714	0.00151706	0.0491264	yes
XLOC_006013	ENSSSCG00000011400	#N/A	con	chprrs	OK	13.2403	2.68409	-2.30244	4.54014	5.62168e-06	0.000616601	yes
XLOC_006202	P2RY1	purinergic receptor P2Y, G-protein coupled, 1	con	chprrs	OK	0.424274	2.02973	2.25822	-3.74044	0.0001837	0.0106468	yes
XLOC_006210	PTX3	pentraxin 3, long	con	chprrs	OK	1.69115	18.3424	3.43911	-7.43545	1.04139e-13	6.07011e-11	yes
XLOC_006212	ENSSSCG00000011729	#N/A	con	chprrs	OK	2.25415	0.377155	-2.57935	3.19232	0.00141136	0.046742	yes
XLOC_006265	DNAJB11	DnaJ (Hsp40) homolog, subfamily B, member 11	con	chprrs	OK	32.1043	213.058	2.73041	-3.23982	0.00119605	0.042584	yes
XLOC_006405	CHODL	chondrolectin	con	chprrs	OK	1.33433	4.39902	1.72106	-3.43614	0.000590055	0.0248713	yes
XLOC_006447	MX2	myxovirus (influenza virus) resistance 2 (mouse)	con	chprrs	OK	24.687	82.3963	1.73883	-4.07272	4.64678e-05	0.00343474	yes
XLOC_006448	ENSSSCG00000012077	#N/A	con	chprrs	OK	61.4241	315.315	2.35992	-4.61413	3.94739e-06	0.000457906	yes
XLOC_006451	ENSSSCG00000012082	#N/A	con	chprrs	OK	161.904	999.004	2.62535	-6.31376	2.72335e-10	8.54756e-08	yes
XLOC_006457	U6	U6 RNA	con	chprrs	OK	6.98182	2.00564	-1.79954	3.98131	6.85365e-05	0.00475583	yes
XLOC_006461	COL29A1	collagen, type VI, alpha 5	con	chprrs	OK	6.61266	2.0008	-1.72466	4.30344	1.68166e-05	0.00153845	yes
XLOC_006478	THRB	thyroid hormone receptor, beta	con	chprrs	OK	3.20452	0.3381	-3.24459	4.08261	4.4533e-05	0.00331576	yes
XLOC_006483	EOMES	eomesodermin	con	chprrs	OK	3.88437	15.723	2.01713	-4.34999	1.36143e-05	0.00129788	yes
XLOC_006549	CCR1	chemokine (C-C motif) receptor 1	con	chprrs	OK	3.75236	24.8506	2.72741	-6.75937	1.38591e-11	5.63879e-09	yes
XLOC_006584	LAMB2	laminin, beta 2	con	chprrs	OK	29.3225	10.313	-1.50754	3.90067	9.59282e-05	0.006313	yes
XLOC_006606	ENSSSCG00000011421	#N/A	con	chprrs	OK	49.297	188.004	1.93119	-5.01874	5.2011e-07	8.16213e-05	yes
XLOC_006640	ACOX2	acyl-CoA oxidase 2, branched chain	con	chprrs	OK	2.19351	0.462351	-2.24618	4.20035	2.66498e-05	0.00223499	yes
XLOC_006695	CIDEC	cell death-inducing DFFA-like effector c	con	chprrs	OK	101.957	2.35227	-5.43776	4.12447	3.71595e-05	0.00284997	yes
XLOC_006755	NA	#N/A	con	chprrs	OK	23.9078	7.85443	-1.6059	3.45948	0.000541212	0.0237446	yes
XLOC_006760	ENSSSCG00000011664	#N/A	con	chprrs	OK	41.1977	14.3616	-1.52035	3.71578	0.000202575	0.0114164	yes
XLOC_006764	ENSSSCG00000011676	#N/A	con	chprrs	OK	46.1876	107.718	1.22169	-3.19578	0.00139452	0.0463347	yes
XLOC_006787	CP	ceruloplasmin (ferroxidase)	con	chprrs	OK	0.0923566	1.07209	3.53707	-3.43455	0.000593531	0.0248843	yes
XLOC_006800	IGSF10	immunoglobulin superfamily, member 10	con	chprrs	OK	1.87738	0.60163	-1.64177	3.71288	0.000204913	0.0115163	yes
XLOC_006823	NA	#N/A	con	chprrs	OK	22.7285	85.801	1.91649	-4.18319	2.87453e-05	0.00233639	yes
XLOC_006987	HSPA13	heat shock protein 70kDa family, member 13	con	chprrs	OK	7.46331	27.9858	1.90681	-3.75265	0.000174977	0.0102873	yes
XLOC_007029	ENSSSCG00000012081	#N/A	con	chprrs	OK	16.287	88.2957	2.43862	-6.22934	4.68394e-10	1.38489e-07	yes
XLOC_007037	NA	#N/A	con	chprrs	OK	7.85043	1.4055	-2.48169	3.46535	0.000529547	0.0233332	yes
XLOC_007059	NA	#N/A	con	chprrs	OK	291.097	0	-1.79769e+308	-1.79769e+308	2.86182e-05	0.00233536	yes
XLOC_007066	NA	#N/A	con	chprrs	OK	3.79996	0	-1.79769e+308	-1.79769e+308	0.000305943	0.0154112	yes
XLOC_007253	NA	#N/A	con	chprrs	OK	14.129	4.39664	-1.68418	4.17345	3.0002e-05	0.00242885	yes
XLOC_007284	NA	#N/A	con	chprrs	OK	43.0576	269.808	2.64759	-3.44318	0.000574908	0.0244858	yes
XLOC_007317	NA	#N/A	con	chprrs	OK	3.54388	0	-1.79769e+308	-1.79769e+308	0.0013685	0.0456936	yes
XLOC_007331	NA	#N/A	con	chprrs	OK	4.71093	0	-1.79769e+308	-1.79769e+308	8.60375e-07	0.000122745	yes
XLOC_007332	NA	#N/A	con	chprrs	OK	8.62634	0	-1.79769e+308	-1.79769e+308	0.000305943	0.0154112	yes
XLOC_007397	NA	#N/A	con	chprrs	OK	0.37057	5.6867	3.93978	-3.50521	0.000456248	0.0211064	yes
XLOC_007399	NA	#N/A	con	chprrs	OK	1.85023	14.1355	2.93354	-5.36848	7.94043e-08	1.57274e-05	yes
XLOC_007444	NA	#N/A	con	chprrs	OK	3.41173	0.694112	-2.29726	3.50091	0.000463669	0.0214011	yes
XLOC_007485	LPL	lipoprotein lipase	con	chprrs	OK	172.622	8.78162	-4.29699	9.22933	0	0	yes
XLOC_007486	ATP6V1B2	ATPase, H+ transporting, lysosomal 56/58kDa, V1 subunit B2	con	chprrs	OK	55.9452	155.335	1.4733	-3.61149	0.000304443	0.0154112	yes
XLOC_007489	EPB49	erythrocyte membrane protein band 4.9 (dematin)	con	chprrs	OK	2.82144	0.512091	-2.46196	4.62421	3.76023e-06	0.000443425	yes
XLOC_007518	EPHX2	epoxide hydrolase 2, cytoplasmic	con	chprrs	OK	20.7587	3.76142	-2.46437	5.00254	5.6579e-07	8.55013e-05	yes
XLOC_007547	ENSSSCG00000009720	#N/A	con	chprrs	OK	6.75286	18.0234	1.4163	-3.21208	0.00131779	0.0456936	yes
XLOC_007593	GPR81	hydroxycarboxylic acid receptor 1	con	chprrs	OK	4.57806	0.35612	-3.6843	3.89662	9.75443e-05	0.00639872	yes
XLOC_007669	ENSSSCG00000009889	#N/A	con	chprrs	OK	11.4833	27.3182	1.25033	-3.22695	0.00125117	0.0440848	yes
XLOC_007674	ENSSSCG00000009894	#N/A	con	chprrs	OK	10.8088	25.5374	1.24041	-3.16926	0.0015283	0.0493335	yes
XLOC_007702	FICD	FIC domain containing	con	chprrs	OK	6.55722	26.0421	1.98969	-3.98308	6.8028e-05	0.00473665	yes
XLOC_007713	CRYBA4	crystallin, beta A4	con	chprrs	OK	2.20043	25.4526	3.53195	-4.47158	7.76435e-06	0.000822764	yes
XLOC_007714	NA	#N/A	con	chprrs	OK	17.8186	5.78644	-1.62263	3.27702	0.00104909	0.0383556	yes
XLOC_007856	ENSSSCG00000010214	#N/A	con	chprrs	OK	15.8415	39.6947	1.32524	-3.34031	0.000836843	0.0327058	yes
XLOC_007912	PLAU	plasminogen activator, urokinase	con	chprrs	OK	6.23227	19.2939	1.63031	-4.12855	3.65055e-05	0.00281037	yes
XLOC_007993	IFIT2	interferon-induced protein with tetratricopeptide repeats 2	con	chprrs	OK	5.39863	22.506	2.05964	-5.01139	5.40394e-07	8.35196e-05	yes
XLOC_007994	IFIT3	interferon-induced protein with tetratricopeptide repeats 3	con	chprrs	OK	13.7432	53.8376	1.9699	-4.22569	2.38212e-05	0.00204191	yes
XLOC_007996	IFIT5	interferon-induced protein with tetratricopeptide repeats 5	con	chprrs	OK	8.30501	28.1586	1.76152	-3.44251	0.000576337	0.0244955	yes
XLOC_008010	CEP55	centrosomal protein 55kDa	con	chprrs	OK	6.05192	16.2888	1.42842	-3.29527	0.000983286	0.0364066	yes
XLOC_008023	ENTPD1	ectonucleoside triphosphate diphosphohydrolase 1	con	chprrs	OK	10.6686	30.572	1.51883	-3.20244	0.0013627	0.0456936	yes
XLOC_008056	SCD	stearoyl-CoA desaturase (delta-9-desaturase)	con	chprrs	OK	247.067	11.5245	-4.42212	10.577	0	0	yes
XLOC_008116	ADRB1	adrenergic, beta-1-, receptor	con	chprrs	OK	3.23336	0.40548	-2.99533	4.65258	3.27808e-06	0.000402869	yes
XLOC_008196	C10orf92	tetratricopeptide repeat domain 40	con	chprrs	OK	1.38828	0.152075	-3.19045	4.61852	3.86485e-06	0.000453143	yes
XLOC_008228	ENSSSCG00000009605	#N/A	con	chprrs	OK	3.48399	0.826515	-2.07563	4.38007	1.18639e-05	0.00117963	yes
XLOC_008394	OAS1	2'-5'-oligoadenylate synthetase 1, 40/46kDa	con	chprrs	OK	7.31902	33.6517	2.20096	-4.82083	1.42961e-06	0.000185767	yes
XLOC_008399	ERP29	endoplasmic reticulum protein 29	con	chprrs	OK	47.5973	128.491	1.43272	-3.74111	0.00018321	0.0106468	yes
XLOC_008414	OASL	2'-5'-oligoadenylate synthetase-like	con	chprrs	OK	1.49837	15.9499	3.41208	-6.94064	3.9031e-12	1.73102e-09	yes
XLOC_008437	CRYBB1	crystallin, beta B1	con	chprrs	OK	2.36572	7.43001	1.65109	-3.3144	0.000918396	0.0346325	yes
XLOC_008479	ENSSSCG00000010038	#N/A	con	chprrs	OK	494.801	4353.22	3.13716	-7.57538	3.57492e-14	2.21006e-11	yes
XLOC_008483	NA	#N/A	con	chprrs	OK	1.9427	7.6523	1.97783	-3.86207	0.00011243	0.00725851	yes
XLOC_008484	ENSSSCG00000010044	#N/A	con	chprrs	OK	4745.21	42084.3	3.14874	-5.91241	3.37146e-09	8.38796e-07	yes
XLOC_008503	ENSSSCG00000010077	#N/A	con	chprrs	OK	216.54	2000.99	3.20801	-7.2855	3.2041e-13	1.72018e-10	yes
XLOC_008509	SDF2L1	stromal cell-derived factor 2-like 1	con	chprrs	OK	26.5535	109.036	2.03783	-4.94408	7.65026e-07	0.000111481	yes
XLOC_008538	RYR2	ryanodine receptor 2 (cardiac)	con	chprrs	OK	1.89996	0.094193	-4.3342	4.62991	3.6583e-06	0.00043645	yes
XLOC_008566	ENSSSCG00000010184	#N/A	con	chprrs	OK	51.1832	10.0408	-2.34979	4.10665	4.01441e-05	0.00304454	yes
XLOC_008583	TMEM26	transmembrane protein 26	con	chprrs	OK	0.866649	3.71034	2.09803	-3.44821	0.000564323	0.0242639	yes
XLOC_008609	PPA1	pyrophosphatase (inorganic) 1	con	chprrs	OK	59.23	214.489	1.8565	-4.82848	1.37582e-06	0.000181085	yes
XLOC_008613	PRF1	perforin 1 (pore forming protein)	con	chprrs	OK	7.35917	24.1767	1.716	-4.09792	4.16873e-05	0.00313279	yes
XLOC_008727	ANKRD22	ankyrin repeat domain 22	con	chprrs	OK	0.510689	8.45257	4.04887	-3.23549	0.00121434	0.0431599	yes
XLOC_008744	RBP4	retinol binding protein 4, plasma	con	chprrs	OK	7.97744	0.476148	-4.06645	5.8763	4.19525e-09	1.00691e-06	yes
XLOC_008818	SH3PXD2A	SH3 and PX domains 2A	con	chprrs	OK	9.07804	3.23276	-1.48962	3.36316	0.000770549	0.0306429	yes
XLOC_008975	NA	#N/A	con	chprrs	OK	24687	344466	3.80254	-6.41439	1.41387e-10	4.50694e-08	yes
XLOC_008977	NA	#N/A	con	chprrs	OK	3526.71	239232	6.08394	-4.3584	1.31015e-05	0.00126675	yes
XLOC_009035	NA	#N/A	con	chprrs	OK	1.38706	0	-1.79769e+308	-1.79769e+308	0.0013685	0.0456936	yes
XLOC_009081	NA	#N/A	con	chprrs	OK	399.28	1513.8	1.9227	-4.68724	2.76914e-06	0.000346585	yes
XLOC_009192	NA	#N/A	con	chprrs	OK	2.93165	0.477153	-2.61919	3.24162	0.00118851	0.0425072	yes
XLOC_009251	ENSSSCG00000015708	#N/A	con	chprrs	OK	5.93604	21.5477	1.85996	-4.15808	3.20937e-05	0.00253769	yes
XLOC_009261	MARCO	macrophage receptor with collagenous structure	con	chprrs	OK	59.7567	23.8435	-1.32551	3.39416	0.000688393	0.0279203	yes
XLOC_009299	SPCS3	signal peptidase complex subunit 3 homolog (S. cerevisiae)	con	chprrs	OK	47.0129	151.695	1.69004	-4.39858	1.08961e-05	0.00110593	yes
XLOC_009304	STOX2	storkhead box 2	con	chprrs	OK	1.39357	0.371654	-1.90675	3.43741	0.000587308	0.0248068	yes
XLOC_009477	ENSSSCG00000016034	#N/A	con	chprrs	OK	774.314	134.632	-2.5239	4.35587	1.32538e-05	0.00127543	yes
XLOC_009517	NA	#N/A	con	chprrs	OK	4.10905	1.27808	-1.68483	3.26476	0.00109558	0.0396292	yes
XLOC_009576	IGFBP5	insulin-like growth factor binding protein 5	con	chprrs	OK	93.7317	31.6919	-1.56442	3.28732	0.00101146	0.0372098	yes
XLOC_009580	ENSSSCG00000016183	#N/A	con	chprrs	OK	2.11953	14.7235	2.79631	-5.25708	1.46358e-07	2.73932e-05	yes
XLOC_009588	SLC11A1	solute carrier family 11 (proton-coupled divalent metal ion transporters), member 1	con	chprrs	OK	0	29.3065	1.79769e+308	1.79769e+308	1.43646e-05	0.00134943	yes
XLOC_009710	NA	#N/A	con	chprrs	OK	6.37479	0	-1.79769e+308	-1.79769e+308	0.0013685	0.0456936	yes
XLOC_009837	ACVR1C	activin A receptor, type IC	con	chprrs	OK	1.16252	0	-1.79769e+308	-1.79769e+308	0.000501701	0.0223947	yes
XLOC_009965	HSPD1	heat shock 60kDa protein 1 (chaperonin)	con	chprrs	OK	151.742	399.269	1.39574	-3.42509	0.000614589	0.025381	yes
XLOC_010034	ENSSSCG00000016184	#N/A	con	chprrs	OK	1.42806	6.73373	2.23735	-3.93673	8.25992e-05	0.00559836	yes
XLOC_010041	CYP27A1	cytochrome P450, family 27, subfamily A, polypeptide 1	con	chprrs	OK	8.34902	1.32513	-2.65548	5.02271	5.09472e-07	8.05716e-05	yes
XLOC_010146	GPC1	glypican 1	con	chprrs	OK	11.2459	4.71915	-1.2528	3.20776	0.00133773	0.0456936	yes
XLOC_010173	KIF1A	kinesin family member 1A	con	chprrs	OK	2.47194	0.668822	-1.88595	3.49131	0.000480655	0.0219862	yes
XLOC_010193	NA	#N/A	con	chprrs	OK	2.49628	0	-1.79769e+308	-1.79769e+308	0.000161701	0.00970253	yes
XLOC_010211	NA	#N/A	con	chprrs	OK	3.47319	0	-1.79769e+308	-1.79769e+308	0.0013685	0.0456936	yes
XLOC_010265	NA	#N/A	con	chprrs	OK	0	3.44015	1.79769e+308	1.79769e+308	2.25312e-05	0.0019477	yes
XLOC_010266	NA	#N/A	con	chprrs	OK	0	19.6081	1.79769e+308	1.79769e+308	1.92436e-05	0.00169219	yes
XLOC_010267	NA	#N/A	con	chprrs	OK	0	18.6713	1.79769e+308	1.79769e+308	7.78362e-06	0.000822764	yes
XLOC_010268	NA	#N/A	con	chprrs	OK	0	18.3136	1.79769e+308	1.79769e+308	4.29532e-07	7.12429e-05	yes
XLOC_010360	NA	#N/A	con	chprrs	OK	24.5737	0	-1.79769e+308	-1.79769e+308	0.0013685	0.0456936	yes
XLOC_010366	NA	#N/A	con	chprrs	OK	3.11601	0	-1.79769e+308	-1.79769e+308	0.00022486	0.0123882	yes
XLOC_010464	NA	#N/A	con	chprrs	OK	56.3683	21.2921	-1.40456	3.61321	0.000302433	0.0154112	yes
XLOC_010468	NA	#N/A	con	chprrs	OK	52.402	719.27	3.77884	-3.68695	0.000226955	0.0124132	yes
XLOC_010565	PDZD2	PDZ domain containing 2	con	chprrs	OK	1.66609	0.628673	-1.40609	3.35392	0.000796761	0.0314405	yes
XLOC_010592	GHR	growth hormone receptor	con	chprrs	OK	8.79464	2.70262	-1.70226	3.58723	0.00033421	0.0163986	yes
XLOC_010612	GZMK	granzyme K (granzyme 3; tryptase II)	con	chprrs	OK	11.1395	32.0721	1.52564	-3.63501	0.00027797	0.0144384	yes
XLOC_010613	ENSSSCG00000016902	#N/A	con	chprrs	OK	0.80917	10.3782	3.68097	-3.82217	0.000132281	0.00827811	yes
XLOC_010614	GZMA	granzyme A (granzyme 1, cytotoxic T-lymphocyte-associated serine esterase 3)	con	chprrs	OK	6.03502	96.7521	4.00286	-8.0678	6.66134e-16	5.43592e-13	yes
XLOC_010719	HAVCR2	hepatitis A virus cellular receptor 2	con	chprrs	OK	5.07992	28.4894	2.48754	-5.43501	5.47936e-08	1.11784e-05	yes
XLOC_010721	NA	#N/A	con	chprrs	OK	12.5624	2.78818	-2.17172	3.18072	0.0014691	0.0478772	yes
XLOC_010730	ENSSSCG00000017083	#N/A	con	chprrs	OK	693.895	142.605	-2.28269	4.74985	2.03569e-06	0.000259564	yes
XLOC_010821	C7	complement component 7	con	chprrs	OK	18.42	72.2321	1.97136	-4.97032	6.68438e-07	9.95387e-05	yes
XLOC_010960	SGCD	sarcoglycan, delta (35kDa dystrophin-associated glycoprotein)	con	chprrs	OK	12.3488	2.95564	-2.06283	3.73434	0.000188211	0.010816	yes
XLOC_010977	ENSSSCG00000017082	#N/A	con	chprrs	OK	354.903	69.9597	-2.34283	6.06157	1.34797e-09	3.7162e-07	yes
XLOC_010979	ENSSSCG00000017087	#N/A	con	chprrs	OK	43.5479	141.797	1.70315	-4.42818	9.50328e-06	0.000984145	yes
XLOC_011000	ADAMTS16	ADAM metallopeptidase with thrombospondin type 1 motif, 16	con	chprrs	OK	0.978224	0.185546	-2.39839	3.94804	7.87949e-05	0.00537624	yes
XLOC_011135	NA	#N/A	con	chprrs	OK	0.538301	3.7479	2.7996	-3.65733	0.000254858	0.0135462	yes
XLOC_011172	NA	#N/A	con	chprrs	OK	2.73242	11.2073	2.03618	-3.71998	0.000199237	0.0113221	yes
XLOC_011233	PCSK2	proprotein convertase subtilisin/kexin type 2	con	chprrs	OK	1.87191	0.361295	-2.37326	3.62509	0.000288861	0.0149191	yes
XLOC_011234	NA	#N/A	con	chprrs	OK	45.7268	131.525	1.52422	-3.82451	0.000131031	0.00824531	yes
XLOC_011288	CPXM1	carboxypeptidase X (M14 family), member 1	con	chprrs	OK	18.4044	6.72641	-1.45214	3.24031	0.00119402	0.042584	yes
XLOC_011292	NA	#N/A	con	chprrs	OK	1.26707	91.695	6.17727	-6.15151	7.67471e-10	2.17461e-07	yes
XLOC_011302	ENSSSCG00000007201	#N/A	con	chprrs	OK	0.975371	4.1332	2.08323	-3.60395	0.000313417	0.0155831	yes
XLOC_011397	ADIG	adipogenin	con	chprrs	OK	8.21003	0.426259	-4.26758	4.846	1.25974e-06	0.000169078	yes
XLOC_011409	EMILIN3	elastin microfibril interfacer 3	con	chprrs	OK	2.38152	0.505392	-2.23641	4.33786	1.43876e-05	0.00134943	yes
XLOC_011472	CEBPB	CCAAT/enhancer binding protein (C/EBP), beta	con	chprrs	OK	38.3404	121.742	1.66689	-3.63754	0.000275258	0.014362	yes
XLOC_011500	ENSSSCG00000007506	#N/A	con	chprrs	OK	5.4535	0.705263	-2.95095	5.96884	2.38953e-09	6.0936e-07	yes
XLOC_011501	ENSSSCG00000007507	#N/A	con	chprrs	OK	7.21499	0.711338	-3.34239	6.59288	4.31373e-11	1.57151e-08	yes
XLOC_011551	IDO1	indoleamine 2,3-dioxygenase 1	con	chprrs	OK	18.8247	49.2185	1.38658	-3.24157	0.00118872	0.0425072	yes
XLOC_011596	DSTN	destrin (actin depolymerizing factor)	con	chprrs	OK	60.3675	24.2621	-1.31507	3.40099	0.00067143	0.0275417	yes
XLOC_011652	NA	#N/A	con	chprrs	OK	0.644667	61.8969	6.58517	-8.2939	0	0	yes
XLOC_011653	NA	#N/A	con	chprrs	OK	1.43527	73.6315	5.68092	-11.7293	0	0	yes
XLOC_011670	ENSSSCG00000007204	#N/A	con	chprrs	OK	0.975371	4.1332	2.08323	-3.60395	0.000313417	0.0155831	yes
XLOC_011732	ENSSSCG00000007318	#N/A	con	chprrs	OK	48.0764	18.5393	-1.37474	3.57466	0.00035069	0.0170343	yes
XLOC_011753	ENSSSCG00000007353	#N/A	con	chprrs	OK	16.483	42.9332	1.38111	-3.59386	0.000325812	0.0160942	yes
XLOC_011761	NA	#N/A	con	chprrs	OK	12.8919	0.283596	-5.50648	4.28359	1.83904e-05	0.00163835	yes
XLOC_011804	C20orf123	chromosome 20 open reading frame 123	con	chprrs	OK	0	1.48369	1.79769e+308	1.79769e+308	6.96676e-05	0.00481792	yes
XLOC_011845	CTSZ	cathepsin Z	con	chprrs	OK	217.362	665.968	1.61535	-3.32935	0.000870488	0.033647	yes
XLOC_011890	NA	#N/A	con	chprrs	OK	62.1328	199.295	1.68147	-4.00497	6.20262e-05	0.00436344	yes
XLOC_011947	NA	#N/A	con	chprrs	OK	5.00506	0	-1.79769e+308	-1.79769e+308	0.0013685	0.0456936	yes
XLOC_011954	NA	#N/A	con	chprrs	OK	4.40335	0	-1.79769e+308	-1.79769e+308	0.000606374	0.0250926	yes
XLOC_011959	NA	#N/A	con	chprrs	OK	4.21302	1.27484	-1.72455	3.34431	0.000824862	0.0322995	yes
XLOC_012008	NA	#N/A	con	chprrs	OK	31.0261	0	-1.79769e+308	-1.79769e+308	3.10562e-05	0.00247491	yes
XLOC_012012	NA	#N/A	con	chprrs	OK	22.2345	56.6069	1.34818	-3.27281	0.00106482	0.0387919	yes
XLOC_012013	NA	#N/A	con	chprrs	OK	83.6739	284.898	1.76759	-4.33301	1.47086e-05	0.00137018	yes
XLOC_012015	NA	#N/A	con	chprrs	OK	6.90812	0.169424	-5.34959	4.1572	3.22172e-05	0.00253769	yes
XLOC_012048	NA	#N/A	con	chprrs	OK	13.5548	0	-1.79769e+308	-1.79769e+308	0.0013685	0.0456936	yes
XLOC_012055	NA	#N/A	con	chprrs	OK	4571.25	1023.02	-2.15976	3.27408	0.00106006	0.0386875	yes
XLOC_012114	TBXAS1	thromboxane A synthase 1 (platelet)	con	chprrs	OK	7.11465	19.1999	1.43224	-3.37571	0.000736249	0.0295674	yes
XLOC_012124	ENSSSCG00000016516	#N/A	con	chprrs	OK	3.71584	0.601201	-2.62777	4.49663	6.90392e-06	0.000741299	yes
XLOC_012170	LEP	leptin	con	chprrs	OK	1.28668	0	-1.79769e+308	-1.79769e+308	0.0013685	0.0456936	yes
XLOC_012200	TFEC	transcription factor EC	con	chprrs	OK	3.39323	19.9823	2.55799	-5.2011	1.98115e-07	3.51456e-05	yes
XLOC_012254	ENSSSCG00000016714	#N/A	con	chprrs	OK	53.7568	146.973	1.45103	-3.77959	0.000157086	0.00949198	yes
XLOC_012448	C7orf58	chromosome 7 open reading frame 58	con	chprrs	OK	4.68562	1.18686	-1.98109	4.22281	2.41277e-05	0.00205954	yes
XLOC_012460	CAV2	caveolin 2	con	chprrs	OK	11.5478	4.5202	-1.35316	3.32845	0.000873309	0.0336793	yes
XLOC_012472	DNAJB9	DnaJ (Hsp40) homolog, subfamily B, member 9	con	chprrs	OK	14.7416	55.9731	1.92484	-4.82469	1.40222e-06	0.000183376	yes
XLOC_012498	C7orf41	chromosome 7 open reading frame 41	con	chprrs	OK	10.7623	3.97863	-1.43564	3.17346	0.00150633	0.0489342	yes
XLOC_012572	NA	#N/A	con	chprrs	OK	42.4254	3.99769	-3.40769	3.5839	0.000338505	0.0165608	yes
XLOC_012592	NA	#N/A	con	chprrs	OK	58.8042	0	-1.79769e+308	-1.79769e+308	0.0013685	0.0456936	yes
XLOC_012711	NA	#N/A	con	chprrs	OK	8.04362	0	-1.79769e+308	-1.79769e+308	0.000358687	0.0172178	yes
XLOC_012761	IRF7	interferon regulatory factor 7	con	chprrs	OK	29.8394	88.4467	1.56759	-4.0554	5.00482e-05	0.00362069	yes
XLOC_012805	PC	pyruvate carboxylase	con	chprrs	OK	54.8846	6.26013	-3.13214	6.50266	7.89107e-11	2.72857e-08	yes
XLOC_012844	NA	#N/A	con	chprrs	OK	1.42831	14.3437	3.32803	-6.75691	1.40963e-11	5.63879e-09	yes
XLOC_012893	MS4A2	membrane-spanning 4-domains, subfamily A, member 2	con	chprrs	OK	8.08688	2.55417	-1.66273	3.91303	9.11444e-05	0.0060568	yes
XLOC_012894	MS4A7	membrane-spanning 4-domains, subfamily A, member 7	con	chprrs	OK	6.14656	26.4358	2.10464	-3.92318	8.73883e-05	0.00582617	yes
XLOC_012896	MS4A8B	membrane-spanning 4-domains, subfamily A, member 8B	con	chprrs	OK	0	1.41172	1.79769e+308	1.79769e+308	0.000235502	0.0127102	yes
XLOC_012970	ACP2	acid phosphatase 2, lysosomal	con	chprrs	OK	12.9557	34.4918	1.41267	-3.50974	0.00044854	0.0208443	yes
XLOC_013050	SAA4	serum amyloid A4, constitutive	con	chprrs	OK	1.34311	722.716	9.07171	-9.9473	0	0	yes
XLOC_013201	NA	#N/A	con	chprrs	OK	79.4432	14.8654	-2.41796	4.64127	3.46272e-06	0.000420494	yes
XLOC_013212	C19orf38	chromosome 19 open reading frame 38	con	chprrs	OK	2.43315	10.6393	2.1285	-4.30035	1.70532e-05	0.00155313	yes
XLOC_013229	COL5A3	collagen, type V, alpha 3	con	chprrs	OK	16.4759	4.31814	-1.93187	5.00819	5.49454e-07	8.36524e-05	yes
XLOC_013331	TMEM38A	transmembrane protein 38A	con	chprrs	OK	2.83381	0.634968	-2.15799	3.57147	0.000354988	0.0171208	yes
XLOC_013366	GDF1	growth differentiation factor 1	con	chprrs	OK	2.09249	0.474603	-2.14043	3.22983	0.00123862	0.0437341	yes
XLOC_013401	NA	#N/A	con	chprrs	OK	3.4786	0	-1.79769e+308	-1.79769e+308	0.000501701	0.0223947	yes
XLOC_013413	PPAP2C	phosphatidic acid phosphatase type 2C	con	chprrs	OK	4.16861	1.0626	-1.97197	3.73833	0.000185246	0.010706	yes
XLOC_013449	HK3	hexokinase 3 (white cell)	con	chprrs	OK	14.6674	93.3064	2.66937	-6.4352	1.23308e-10	3.99302e-08	yes
XLOC_013474	F2RL2	coagulation factor II (thrombin) receptor-like 2	con	chprrs	OK	18.4212	4.43446	-2.05454	3.2034	0.00135817	0.0456936	yes
XLOC_013475	NA	#N/A	con	chprrs	OK	5.80696	14.9443	1.36374	-3.29601	0.000980695	0.0364066	yes
XLOC_013481	PDE8B	phosphodiesterase 8B	con	chprrs	OK	1.9241	0.388798	-2.30709	3.79096	0.000150065	0.0091936	yes
XLOC_013488	THBS4	thrombospondin 4	con	chprrs	OK	2.56402	0.479295	-2.41942	4.52871	5.93436e-06	0.000643973	yes
XLOC_013545	C5orf13	neuronal regeneration related protein homolog (rat	con	chprrs	OK	62.0495	10.3388	-2.58535	4.58658	4.50575e-06	0.000516415	yes
XLOC_013663	ENSSSCG00000014352	#N/A	con	chprrs	OK	50.3533	345.207	2.7773	-7.10914	1.16773e-12	5.67212e-10	yes
XLOC_013668	PSD2	pleckstrin and Sec7 domain containing 2	con	chprrs	OK	1.32418	0.276274	-2.26093	3.43878	0.00058434	0.0247326	yes
XLOC_013687	ARHGAP26	Rho GTPase activating protein 26	con	chprrs	OK	2.62514	7.50489	1.51544	-3.33431	0.000855101	0.0331652	yes
XLOC_013715	ssc-mir-145	#N/A	con	chprrs	OK	16.5691	3.01456	-2.45847	5.71546	1.09404e-08	2.50782e-06	yes
XLOC_013836	ENSSSCG00000012925	#N/A	con	chprrs	OK	35.0551	3.80842	-3.20236	7.6223	2.4869e-14	1.58548e-11	yes
XLOC_013918	LGALS12	lectin, galactoside-binding, soluble, 12	con	chprrs	OK	19.4479	0.488535	-5.31501	4.832	1.35167e-06	0.000179061	yes
XLOC_013972	FAM111B	family with sequence similarity 111, member B	con	chprrs	OK	4.93075	14.9526	1.60052	-3.37916	0.00072707	0.0293141	yes
XLOC_014114	ENSSSCG00000013369	#N/A	con	chprrs	OK	1.49845	79.3585	5.72684	-6.49866	8.10396e-11	2.75548e-08	yes
XLOC_014130	NA	#N/A	con	chprrs	OK	58.7853	0	-1.79769e+308	-1.79769e+308	0.0013685	0.0456936	yes
XLOC_014147	ADAMTSL5	ADAMTS-like 5	con	chprrs	OK	1.87311	0.457417	-2.03386	3.67823	0.000234859	0.0127102	yes
XLOC_014220	EMR1	egf-like module containing, mucin-like, hormone receptor-like 1	con	chprrs	OK	1.09417	19.2592	4.13763	-8.40208	0	0	yes
XLOC_014228	RETN	resistin	con	chprrs	OK	0.602916	71.9486	6.89887	-6.8876	5.67413e-12	2.41162e-09	yes
XLOC_014231	CLEC4G	C-type lectin domain family 4, member G	con	chprrs	OK	277.634	1.87397	-7.21094	15.4096	0	0	yes
XLOC_014232	ENSSSCG00000013579	#N/A	con	chprrs	OK	490.876	49.6439	-3.30567	6.90691	4.95337e-12	2.15008e-09	yes
XLOC_014246	MYO1F	myosin IF	con	chprrs	OK	21.1119	51.6017	1.28936	-3.35647	0.000789441	0.0312726	yes
XLOC_014252	CNN1	calponin 1	con	chprrs	OK	35.249	9.02621	-1.96539	4.89311	9.92573e-07	0.000136821	yes
XLOC_014317	HOOK2	hook homolog 2 (Drosophila)	con	chprrs	OK	7.03885	2.19788	-1.67923	3.48995	0.000483115	0.0220493	yes
XLOC_014340	LPHN1	latrophilin 1	con	chprrs	OK	6.99023	2.60747	-1.42269	3.37995	0.000724995	0.0292884	yes
XLOC_014409	PDE4C	phosphodiesterase 4C, cAMP-specific	con	chprrs	OK	0.614652	2.99091	2.28274	-3.20689	0.00134177	0.0456936	yes
XLOC_014564	ENSSSCG00000014167	#N/A	con	chprrs	OK	64.3871	237.805	1.88493	-4.3792	1.19114e-05	0.00117963	yes
XLOC_014565	ELL2	elongation factor, RNA polymerase II, 2	con	chprrs	OK	4.3451	35.5843	3.03378	-7.46114	8.57092e-14	5.14281e-11	yes
XLOC_014567	LIX1	Lix1 homolog (chicken)	con	chprrs	OK	19.8787	3.21293	-2.62926	4.55243	5.30299e-06	0.000587969	yes
XLOC_014594	CDO1	cysteine dioxygenase, type I	con	chprrs	OK	6.0632	1.58786	-1.93299	3.89303	9.89989e-05	0.00647332	yes
XLOC_014635	SEC24A	SEC24 family, member A (S. cerevisiae)	con	chprrs	OK	7.85326	21.5876	1.45884	-3.47811	0.000504953	0.0223947	yes
XLOC_014667	ENSSSCG00000014346	#N/A	con	chprrs	OK	50.3533	344.435	2.77407	-7.10141	1.23479e-12	5.85836e-10	yes
XLOC_014683	CD14	CD14 molecule	con	chprrs	OK	31.8614	79.6345	1.32159	-3.4416	0.000578286	0.0245273	yes
XLOC_014792	NA	#N/A	con	chprrs	OK	0	685962	1.79769e+308	1.79769e+308	4.75563e-06	0.000538997	yes
XLOC_014886	NA	#N/A	con	chprrs	OK	0.956443	3.9707	2.05364	-4.08079	4.48821e-05	0.0033296	yes
XLOC_014961	NA	#N/A	con	chprrs	OK	3.89129	0	-1.79769e+308	-1.79769e+308	0.000501701	0.0223947	yes
XLOC_015019	NA	#N/A	con	chprrs	OK	12.7959	0	-1.79769e+308	-1.79769e+308	0.0013685	0.0456936	yes
XLOC_015032	NA	#N/A	con	chprrs	OK	12.4434	4.40998	-1.49654	3.81084	0.000138498	0.00853623	yes
XLOC_015153	NA	#N/A	con	chprrs	OK	2.52154	0.64492	-1.96712	3.63879	0.000273921	0.0143289	yes
XLOC_015210	NA	#N/A	con	chprrs	OK	95.4239	0	-1.79769e+308	-1.79769e+308	0.000422612	0.0198657	yes
XLOC_015261	NA	#N/A	con	chprrs	OK	81.3507	207.982	1.35423	-3.53857	0.000402305	0.0191315	yes
XLOC_015262	NA	#N/A	con	chprrs	OK	13.3239	34.0659	1.35431	-3.20607	0.00134563	0.0456936	yes
XLOC_015329	AZGP1	alpha-2-glycoprotein 1, zinc-binding	con	chprrs	OK	5.6159	1.07882	-2.38007	4.63677	3.53896e-06	0.00042595	yes
XLOC_015356	ZP3	zona pellucida glycoprotein 3 (sperm receptor)	con	chprrs	OK	9.13327	2.08028	-2.13435	4.473	7.71282e-06	0.000822764	yes
XLOC_015392	PSPH	phosphoserine phosphatase	con	chprrs	OK	8.46189	2.75233	-1.62033	3.49707	0.000470392	0.0216624	yes
XLOC_015626	MAL	mal, T-cell differentiation protein	con	chprrs	OK	2.03613	0	-1.79769e+308	-1.79769e+308	0.000261834	0.0137841	yes
XLOC_015652	IL1R2	interleukin 1 receptor, type II	con	chprrs	OK	0.456483	10.8501	4.571	-5.68478	1.30981e-08	2.96904e-06	yes
XLOC_015667	C2orf55	chromosome 2 open reading frame 55	con	chprrs	OK	0.160183	1.30769	3.02923	-3.9893	6.62692e-05	0.00462999	yes
XLOC_015679	ENSSSCG00000008206	#N/A	con	chprrs	OK	98.9086	1275.76	3.68912	-8.91124	0	0	yes
XLOC_015681	ENSSSCG00000008210	#N/A	con	chprrs	OK	7.44731	1.81677	-2.03534	4.16182	3.15722e-05	0.00250624	yes
XLOC_015693	GNLY	granulysin	con	chprrs	OK	66.5049	289.777	2.12341	-5.46326	4.6746e-08	9.63299e-06	yes
XLOC_015797	EFEMP1	EGF containing fibulin-like extracellular matrix protein 1	con	chprrs	OK	35.1812	14.1663	-1.31235	3.1829	0.00145807	0.0477543	yes
XLOC_015877	XDH	xanthine dehydrogenase	con	chprrs	OK	0.0167031	1.04939	5.97329	-3.51428	0.00044095	0.0205384	yes
XLOC_015936	KCNS3	potassium voltage-gated channel, delayed-rectifier, subfamily S, member 3	con	chprrs	OK	2.47653	0.693475	-1.83641	3.30298	0.000956637	0.0357442	yes
XLOC_015976	ENSSSCG00000008661	#N/A	con	chprrs	OK	1.45721	20.2398	3.79591	-3.24133	0.00118973	0.0425072	yes
XLOC_016070	MLXIPL	MLX interacting protein-like	con	chprrs	OK	4.66246	0.234718	-4.31209	7.79028	6.66134e-15	4.52993e-12	yes
XLOC_016358	IL18RAP	interleukin 18 receptor accessory protein	con	chprrs	OK	0.528181	3.00494	2.50823	-4.02366	5.72999e-05	0.00408733	yes
XLOC_016363	NA	#N/A	con	chprrs	OK	0.8756	22.8305	4.70455	-5.29775	1.1724e-07	2.23534e-05	yes
XLOC_016384	ENSSSCG00000008203	#N/A	con	chprrs	OK	1926.53	15445.3	3.00309	-4.41329	1.01813e-05	0.00104376	yes
XLOC_016385	ENSSSCG00000008205	#N/A	con	chprrs	OK	326.903	3626.17	3.47151	-8.63889	0	0	yes
XLOC_016401	RETSAT	retinol saturase (all-trans-retinol 13,14-reductase)	con	chprrs	OK	62.8561	13.5543	-2.2133	3.94016	8.1426e-05	0.00553724	yes
XLOC_016438	ACTG2	actin, gamma 2, smooth muscle, enteric	con	chprrs	OK	29.2356	6.92393	-2.07806	5.00944	5.45897e-07	8.36524e-05	yes
XLOC_016454	NAGK	N-acetylglucosamine kinase	con	chprrs	OK	55.755	169.626	1.60519	-3.83137	0.000127431	0.00809879	yes
XLOC_016576	NA	#N/A	con	chprrs	OK	5.60014	17.9871	1.68343	-3.65813	0.000254062	0.0135462	yes
XLOC_016646	SDC1	syndecan 1	con	chprrs	OK	3.50495	11.8561	1.75816	-4.39018	1.13256e-05	0.00114237	yes
XLOC_016675	NA	#N/A	con	chprrs	OK	0.425049	9.18991	4.43435	-3.60352	0.000313938	0.0155831	yes
XLOC_016825	NA	#N/A	con	chprrs	OK	3.46551	0.172346	-4.32969	3.33629	0.000849059	0.0330566	yes
XLOC_016904	NA	#N/A	con	chprrs	OK	1.77091	0.521825	-1.76285	3.3136	0.000921027	0.0346677	yes
XLOC_016912	NA	#N/A	con	chprrs	OK	7.21488	52.9326	2.87511	-3.60827	0.000308245	0.0154509	yes
XLOC_016963	NA	#N/A	con	chprrs	OK	4.70547	0.716973	-2.71435	3.81813	0.000134469	0.00838931	yes
XLOC_016964	NA	#N/A	con	chprrs	OK	0	5.20197	1.79769e+308	1.79769e+308	0.000235502	0.0127102	yes
XLOC_016997	NA	#N/A	con	chprrs	OK	26.0575	114.509	2.1357	-4.21901	2.45381e-05	0.00207719	yes
XLOC_017056	NA	#N/A	con	chprrs	OK	7.53845	19.1569	1.34553	-3.51602	0.000438072	0.020451	yes
XLOC_017115	NA	#N/A	con	chprrs	OK	0.805891	4.65283	2.52945	-4.76748	1.86546e-06	0.000239354	yes
XLOC_017351	ENSSSCG00000006210	#N/A	con	chprrs	OK	48.688	2.49195	-4.28822	3.71866	0.000200286	0.0113389	yes
XLOC_017372	PENK	proenkephalin	con	chprrs	OK	5.27296	0.251323	-4.391	4.68422	2.81028e-06	0.000349589	yes
XLOC_017374	SDR16C5	short chain dehydrogenase/reductase family 16C, member 5	con	chprrs	OK	5.51954	0.668425	-3.04571	4.36641	1.26303e-05	0.00123103	yes
XLOC_017393	CEBPD	CCAAT/enhancer binding protein (C/EBP), delta	con	chprrs	OK	54.9237	175.092	1.67262	-3.59216	0.000327954	0.0161609	yes
XLOC_017406	DPT	dermatopontin	con	chprrs	OK	60.4329	11.2592	-2.42423	6.16175	7.19474e-10	2.06732e-07	yes
XLOC_017422	RXRG	retinoid X receptor, gamma	con	chprrs	OK	4.09542	0	-1.79769e+308	-1.79769e+308	8.80314e-07	0.000124717	yes
XLOC_017439	PVRL4	poliovirus receptor-related 4	con	chprrs	OK	1.28247	0.175146	-2.87229	3.5801	0.000343461	0.016763	yes
XLOC_017444	CD244	CD244 molecule, natural killer cell receptor 2B4	con	chprrs	OK	3.10503	13.6	2.13093	-4.89367	9.89741e-07	0.000136821	yes
XLOC_017453	IGSF8	immunoglobulin superfamily, member 8	con	chprrs	OK	23.3248	61.8983	1.40803	-3.65721	0.000254974	0.0135462	yes
XLOC_017455	SLAMF8	SLAM family member 8	con	chprrs	OK	6.27928	27.1032	2.10979	-4.23175	2.31885e-05	0.00199607	yes
XLOC_017487	CD5L	CD5 molecule-like	con	chprrs	OK	24.6954	113.656	2.20236	-5.09864	3.42103e-07	5.86491e-05	yes
XLOC_017503	CRABP2	cellular retinoic acid binding protein 2	con	chprrs	OK	4.23594	0.311505	-3.76535	3.78224	0.000155421	0.0094649	yes
XLOC_017513	PAQR6	progestin and adipoQ receptor family member VI	con	chprrs	OK	32.202	4.18087	-2.94527	7.14446	9.03499e-13	4.49568e-10	yes
XLOC_017533	ENSSSCG00000006522	#N/A	con	chprrs	OK	26.5356	95.6023	1.84912	-3.83971	0.000123181	0.0078778	yes
XLOC_017566	S100A9	S100 calcium binding protein A9	con	chprrs	OK	3.30343	281.58	6.41344	-12.577	0	0	yes
XLOC_017600	CTSS	cathepsin S	con	chprrs	OK	271.926	719.625	1.40403	-3.39497	0.000686363	0.0279203	yes
XLOC_017680	ENSSSCG00000006769	#N/A	con	chprrs	OK	13.2024	37.7111	1.51419	-3.74215	0.000182452	0.0106468	yes
XLOC_017722	ENSSSCG00000006854	#N/A	con	chprrs	OK	4.64253	17.0897	1.88015	-4.36982	1.24352e-05	0.00121966	yes
XLOC_017770	ENSSSCG00000006924	#N/A	con	chprrs	OK	89.8833	268.403	1.57827	-3.25873	0.00111912	0.0403376	yes
XLOC_017804	GPT	glutamic-pyruvate transaminase (alanine aminotransferase)	con	chprrs	OK	12.5636	2.36517	-2.40923	5.74688	9.09062e-09	2.1317e-06	yes
XLOC_017864	MAL2	mal, T-cell differentiation protein 2 (gene/pseudogene)	con	chprrs	OK	3.5296	0.287751	-3.61661	3.81421	0.000136621	0.00849756	yes
XLOC_017961	CA2	carbonic anhydrase II	con	chprrs	OK	2.57109	0.641874	-2.00201	3.45223	0.000555976	0.0240817	yes
XLOC_017962	CA3	carbonic anhydrase III, muscle specific	con	chprrs	OK	31.0569	3.77261	-3.04128	7.17695	7.12763e-13	3.63527e-10	yes
XLOC_017982	PI15	peptidase inhibitor 15	con	chprrs	OK	6.29955	1.51226	-2.05854	4.19874	2.68404e-05	0.00223499	yes
XLOC_018006	ADHFE1	alcohol dehydrogenase, iron containing, 1	con	chprrs	OK	10.604	1.4817	-2.83928	6.16561	7.02126e-10	2.0463e-07	yes
XLOC_018016	NA	#N/A	con	chprrs	OK	22.886	7.75112	-1.56199	3.76354	0.000167522	0.00994195	yes
XLOC_018017	NA	#N/A	con	chprrs	OK	45.6992	13.4482	-1.76475	3.29971	0.000967852	0.0360972	yes
XLOC_018054	ENSSSCG00000006298	#N/A	con	chprrs	OK	17.6945	49.3065	1.47847	-3.49175	0.000479858	0.0219862	yes
XLOC_018092	MPZ	myelin protein zero	con	chprrs	OK	31.497	2.31877	-3.76379	8.28983	2.22045e-16	1.88747e-13	yes
XLOC_018196	DCST1	DC-STAMP domain containing 1	con	chprrs	OK	1.26853	0	-1.79769e+308	-1.79769e+308	0.000422612	0.0198657	yes
XLOC_018228	S100A12	S100 calcium binding protein A12	con	chprrs	OK	4.19715	174.766	5.37987	-10.3182	0	0	yes
XLOC_018229	S100A8	S100 calcium binding protein A8	con	chprrs	OK	1.44152	78.0931	5.75953	-7.83669	4.66294e-15	3.52328e-12	yes
XLOC_018301	FAM46C	family with sequence similarity 46, member C	con	chprrs	OK	12.7866	56.5108	2.14389	-4.64639	3.37792e-06	0.000412653	yes
XLOC_018335	CHI3L2	chitinase 3-like 2	con	chprrs	OK	3.38212	17.5578	2.37611	-5.58237	2.37264e-08	5.09519e-06	yes
XLOC_018388	PALMD	palmdelphin	con	chprrs	OK	5.95356	1.81341	-1.71505	3.76192	0.000168615	0.00994195	yes
XLOC_018397	TMEM56	transmembrane protein 56	con	chprrs	OK	0.843669	10.115	3.58368	-3.76247	0.000168243	0.00994195	yes
XLOC_018445	NA	#N/A	con	chprrs	OK	15.2734	1.30644	-3.54731	6.68759	2.26879e-11	8.57139e-09	yes
XLOC_018543	NA	#N/A	con	chprrs	OK	5.29631	0	-1.79769e+308	-1.79769e+308	0.000193782	0.0110738	yes
XLOC_018565	NA	#N/A	con	chprrs	OK	93.2915	0	-1.79769e+308	-1.79769e+308	0.000909929	0.0343768	yes
XLOC_018566	NA	#N/A	con	chprrs	OK	6.33341	1.10624	-2.51731	3.51928	0.000432717	0.0202474	yes
XLOC_018692	NA	#N/A	con	chprrs	OK	195.716	33.3993	-2.55087	6.257	3.92444e-10	1.21307e-07	yes
XLOC_018714	NA	#N/A	con	chprrs	OK	2.84371	0	-1.79769e+308	-1.79769e+308	0.000909929	0.0343768	yes
XLOC_018836	NA	#N/A	con	chprrs	OK	1.65516	0	-1.79769e+308	-1.79769e+308	0.000606374	0.0250926	yes
XLOC_018938	CKAP4	cytoskeleton-associated protein 4	con	chprrs	OK	12.9073	35.3058	1.45171	-3.73485	0.000187831	0.010816	yes
XLOC_018982	ENSSSCG00000000252	#N/A	con	chprrs	OK	5.89945	1.8439	-1.67782	3.7624	0.00016829	0.00994195	yes
XLOC_019034	ENSSSCG00000000360	#N/A	con	chprrs	OK	4.8391	0.246415	-4.29557	4.58061	4.63611e-06	0.000528387	yes
XLOC_019059	ENSSSCG00000000414	#N/A	con	chprrs	OK	15.6527	1.35812	-3.52673	7.27455	3.475e-13	1.81778e-10	yes
XLOC_019062	ENSSSCG00000000419	#N/A	con	chprrs	OK	12.118	1.77304	-2.77286	5.93045	3.02102e-09	7.60887e-07	yes
XLOC_019175	GYS2	glycogen synthase 2 (liver)	con	chprrs	OK	4.57731	0	-1.79769e+308	-1.79769e+308	1.25124e-06	0.000169049	yes
XLOC_019216	ENSSSCG00000000640	#N/A	con	chprrs	OK	5.51921	34.068	2.62588	-5.06729	4.03509e-07	6.74753e-05	yes
XLOC_019217	KLRK1	killer cell lectin-like receptor subfamily K, member 1	con	chprrs	OK	11.9605	48.7977	2.02854	-4.29051	1.78263e-05	0.00160209	yes
XLOC_019220	OLR1	oxidized low density lipoprotein (lectin-like) receptor 1	con	chprrs	OK	0.723922	3.55746	2.29694	-4.05905	4.92729e-05	0.00359006	yes
XLOC_019221	CLEC7A	C-type lectin domain family 7, member A	con	chprrs	OK	1.16895	14.4293	3.62571	-4.71958	2.3633e-06	0.000299464	yes
XLOC_019226	ENSSSCG00000000654	#N/A	con	chprrs	OK	12.1283	73.0414	2.59034	-5.59644	2.18801e-08	4.74867e-06	yes
XLOC_019233	MFAP5	microfibrillar associated protein 5	con	chprrs	OK	70.0862	26.558	-1.39999	3.66686	0.000245543	0.0131478	yes
XLOC_019263	FGF23	fibroblast growth factor 23	con	chprrs	OK	1.30153	27.5213	4.40226	-6.24957	4.11579e-10	1.25323e-07	yes
XLOC_019269	NRIP2	nuclear receptor interacting protein 2	con	chprrs	OK	1.36321	0	-1.79769e+308	-1.79769e+308	0.000358687	0.0172178	yes
XLOC_019331	ENSSSCG00000000849	#N/A	con	chprrs	OK	175.419	865.238	2.30229	-5.41441	6.14894e-08	1.24203e-05	yes
XLOC_019332	NA	#N/A	con	chprrs	OK	72.8628	347.078	2.25201	-5.77635	7.63395e-09	1.81093e-06	yes
XLOC_019338	IGF1	insulin-like growth factor 1 (somatomedin C)	con	chprrs	OK	18.1134	4.27445	-2.08325	3.78129	0.000156019	0.00947306	yes
XLOC_019383	DCN	decorin	con	chprrs	OK	149.574	43.1284	-1.79415	4.16656	3.0923e-05	0.00247396	yes
XLOC_019384	LUM	lumican	con	chprrs	OK	56.7853	13.8937	-2.03109	4.23855	2.24964e-05	0.0019477	yes
XLOC_019402	NA	#N/A	con	chprrs	OK	4.47884	0.930824	-2.26655	3.4541	0.000552135	0.0239662	yes
XLOC_019430	GTSE1	G-2 and S-phase expressed 1	con	chprrs	OK	6.40509	19.1577	1.58064	-3.82593	0.000130278	0.00822851	yes
XLOC_019460	CYP2D6	cytochrome P450, family 2, subfamily D, polypeptide 6	con	chprrs	OK	1.00627	3.50948	1.80224	-3.47821	0.000504776	0.0223947	yes
XLOC_019505	H1F0	H1 histone family, member 0	con	chprrs	OK	29.7312	9.63677	-1.62536	3.48845	0.000485827	0.0221236	yes
XLOC_019552	GPD1	glycerol-3-phosphate dehydrogenase 1 (soluble)	con	chprrs	OK	84.6285	3.58428	-4.56139	7.00006	2.55862e-12	1.18633e-09	yes
XLOC_019585	NA	#N/A	con	chprrs	OK	9.64858	25.1496	1.38214	-3.1832	0.00145655	0.0477543	yes
XLOC_019610	ENSSSCG00000000291	#N/A	con	chprrs	OK	1.36057	14.0357	3.36681	-6.4549	1.0829e-10	3.56328e-08	yes
XLOC_019616	PPP1R1A	protein phosphatase 1, regulatory (inhibitor) subunit 1A	con	chprrs	OK	116.372	2.32972	-5.64244	7.30632	2.74447e-13	1.51324e-10	yes
XLOC_019649	ITGA7	integrin, alpha 7	con	chprrs	OK	47.7991	14.7216	-1.69904	3.18091	0.00146816	0.0478772	yes
XLOC_019715	LRIG3	leucine-rich repeats and immunoglobulin-like domains 3	con	chprrs	OK	3.19654	1.00637	-1.66734	3.71821	0.000200643	0.0113389	yes
XLOC_019732	IFNG	interferon, gamma	con	chprrs	OK	1.74803	8.8117	2.33369	-4.24402	2.19551e-05	0.00191412	yes
XLOC_019739	LYZ	lysozyme	con	chprrs	OK	24.1803	110.911	2.1975	-5.61155	2.00523e-08	4.39879e-06	yes
XLOC_019807	GOLT1B	golgi transport 1B	con	chprrs	OK	11.6298	39.1886	1.75261	-3.63485	0.000278139	0.0144384	yes
XLOC_019839	KLRD1	killer cell lectin-like receptor subfamily D, member 1	con	chprrs	OK	0	4.91496	1.79769e+308	1.79769e+308	0.000566129	0.0242639	yes
XLOC_019845	CLEC2B	C-type lectin domain family 2, member B	con	chprrs	OK	4.55918	15.4655	1.76221	-3.26669	0.00108811	0.039429	yes
XLOC_019863	LAG3	lymphocyte-activation gene 3	con	chprrs	OK	17.705	50.8271	1.52144	-3.96912	7.21387e-05	0.00497196	yes
XLOC_019906	WNT5B	wingless-type MMTV integration site family, member 5B	con	chprrs	OK	8.25933	1.51844	-2.44343	5.04725	4.48224e-07	7.37438e-05	yes
XLOC_019917	ENSSSCG00000000774	#N/A	con	chprrs	OK	15.8845	49.5467	1.64117	-3.28808	0.00100872	0.0372098	yes
XLOC_019922	ABCD2	ATP-binding cassette, sub-family D (ALD), member 2	con	chprrs	OK	1.48522	0	-1.79769e+308	-1.79769e+308	8.53958e-05	0.00573127	yes
XLOC_019975	C12orf48	PARP1 binding protein	con	chprrs	OK	1.94411	7.61417	1.96958	-3.37398	0.0007409	0.0295898	yes
XLOC_020065	NA	#N/A	con	chprrs	OK	276.445	1264.83	2.19388	-3.33771	0.000844732	0.032951	yes
XLOC_020122	NA	#N/A	con	chprrs	OK	4.7696	0	-1.79769e+308	-1.79769e+308	0.000909929	0.0343768	yes
XLOC_020123	NA	#N/A	con	chprrs	OK	3.02378	0	-1.79769e+308	-1.79769e+308	9.17736e-06	0.00096014	yes
XLOC_020180	NA	#N/A	con	chprrs	OK	3.85787	0	-1.79769e+308	-1.79769e+308	0.0013685	0.0456936	yes
XLOC_020205	NA	#N/A	con	chprrs	OK	0.889187	3.24967	1.86974	-3.52147	0.000429157	0.0201269	yes
XLOC_020300	NA	#N/A	con	chprrs	OK	12.9055	44.5548	1.7876	-3.39862	0.000677275	0.0276896	yes
XLOC_020312	NA	#N/A	con	chprrs	OK	0.870454	5.45445	2.64759	-5.30326	1.13756e-07	2.18937e-05	yes
XLOC_020386	NA	#N/A	con	chprrs	OK	7.83859	1.20536	-2.70113	5.54753	2.89728e-08	6.15702e-06	yes
XLOC_020387	NA	#N/A	con	chprrs	OK	4.57671	1.52052	-1.58975	3.31143	0.000928221	0.0348741	yes
XLOC_020583	ENSSSCG00000002825	#N/A	con	chprrs	OK	13.097	0.377263	-5.11753	6.83329	8.2987e-12	3.45514e-09	yes
XLOC_020610	LRP3	low density lipoprotein receptor-related protein 3	con	chprrs	OK	6.4243	2.21736	-1.5347	3.68883	0.000225284	0.0123882	yes
XLOC_020704	LIPE	lipase, hormone-sensitive	con	chprrs	OK	75.4255	13.1293	-2.52226	5.96939	2.38139e-09	6.0936e-07	yes
XLOC_020740	NA	#N/A	con	chprrs	OK	47.2544	122.35	1.37249	-3.43433	0.000594023	0.0248843	yes
XLOC_020802	C19orf76	chromosome 19 open reading frame 76	con	chprrs	OK	7.18841	32.1825	2.16253	-5.02874	4.93718e-07	7.93097e-05	yes
XLOC_020816	ENSSSCG00000003208	#N/A	con	chprrs	OK	5.72759	1.32846	-2.10817	4.28771	1.80521e-05	0.00161527	yes
XLOC_020860	NA	#N/A	con	chprrs	OK	0.50778	8.78724	4.11314	-5.51274	3.5328e-08	7.43018e-06	yes
XLOC_020883	UBE2S	ubiquitin-conjugating enzyme E2S	con	chprrs	OK	96.3262	251.749	1.38598	-3.54385	0.000394325	0.0187958	yes
XLOC_020984	PADI4	peptidyl arginine deiminase, type IV	con	chprrs	OK	0.148686	3.33926	4.48918	-3.65278	0.000259412	0.0137105	yes
XLOC_020995	PLA2G2D	phospholipase A2, group IID	con	chprrs	OK	44.3656	122.901	1.46998	-3.17554	0.00149557	0.048662	yes
XLOC_021107	MYOM1	myomesin 1, 185kDa	con	chprrs	OK	0.985752	0.154286	-2.67562	4.13044	3.62067e-05	0.00279793	yes
XLOC_021112	GREB1L	growth regulation by estrogen in breast cancer-like	con	chprrs	OK	0.977414	0.277747	-1.8152	3.58709	0.000334386	0.0163986	yes
XLOC_021176	PTGER3	prostaglandin E receptor 3 (subtype EP3)	con	chprrs	OK	2.52752	0.280667	-3.17079	3.45534	0.000549596	0.0239579	yes
XLOC_021430	GPR97	G protein-coupled receptor 97	con	chprrs	OK	0.378921	1.96095	2.37158	-3.45675	0.000546727	0.0239351	yes
XLOC_021438	ENSSSCG00000002826	#N/A	con	chprrs	OK	12.7607	0.507447	-4.65231	4.62845	3.68422e-06	0.000436987	yes
XLOC_021460	SLC7A10	solute carrier family 7 (neutral amino acid transporter light chain, asc system), member 10	con	chprrs	OK	3.76911	0.427385	-3.14062	5.27751	1.30953e-07	2.47368e-05	yes
XLOC_021577	ENSSSCG00000003082	#N/A	con	chprrs	OK	127.792	19.5651	-2.70744	3.40282	0.000666942	0.027432	yes
XLOC_021586	NA	#N/A	con	chprrs	OK	161.804	15.7861	-3.35752	8.46404	0	0	yes
XLOC_021669	NKG7	natural killer cell group 7 sequence	con	chprrs	OK	53.4055	180.084	1.75361	-4.53708	5.70383e-06	0.000622267	yes
XLOC_021675	NA	#N/A	con	chprrs	OK	3.11552	9.1394	1.55263	-3.65008	0.000262155	0.0137841	yes
XLOC_021699	ENSSSCG00000003272	#N/A	con	chprrs	OK	1.00872	3.19617	1.66382	-3.272	0.00106788	0.038834	yes
XLOC_021814	SLC25A34	solute carrier family 25, member 34	con	chprrs	OK	23.0255	1.04765	-4.45801	6.46086	1.04108e-10	3.48182e-08	yes
XLOC_021886	SERINC2	serine incorporator 2	con	chprrs	OK	21.6455	1.13288	-4.25599	4.13218	3.59343e-05	0.00278743	yes
XLOC_021891	BAI2	brain-specific angiogenesis inhibitor 2	con	chprrs	OK	1.3176	0.250212	-2.39669	4.7807	1.74686e-06	0.000225555	yes
XLOC_021954	NA	#N/A	con	chprrs	OK	2.9999	9.84013	1.71376	-3.28328	0.00102608	0.0375817	yes
XLOC_022010	IFI44	interferon-induced protein 44	con	chprrs	OK	25.2078	68.5941	1.44421	-3.76325	0.000167719	0.00994195	yes
XLOC_022046	AK3L1	#N/A	con	chprrs	OK	8.75528	1.7076	-2.35818	4.90485	9.34969e-07	0.000131547	yes
XLOC_022079	NA	#N/A	con	chprrs	OK	10.0362	3.25893	-1.62274	4.11096	3.9402e-05	0.0029994	yes
XLOC_022101	CYP4B1	cytochrome P450, family 4, subfamily B, polypeptide 1	con	chprrs	OK	14.7114	0.435773	-5.07721	8.4775	0	0	yes
XLOC_022104	FAAH	fatty acid amide hydrolase	con	chprrs	OK	2.83863	0.69994	-2.01989	4.07173	4.66658e-05	0.00343693	yes
XLOC_022114	HPDL	4-hydroxyphenylpyruvate dioxygenase-like	con	chprrs	OK	3.94158	10.2412	1.37754	-3.20376	0.00135644	0.0456936	yes
XLOC_022149	KCNQ4	potassium voltage-gated channel, KQT-like subfamily, member 4	con	chprrs	OK	2.10849	0.315294	-2.74144	4.56027	5.10878e-06	0.000572661	yes
XLOC_022223	NA	#N/A	con	chprrs	OK	266.377	0	-1.79769e+308	-1.79769e+308	0.000161701	0.00970253	yes
XLOC_022263	NA	#N/A	con	chprrs	OK	11.565	175.995	3.9277	-6.50962	7.534e-11	2.65002e-08	yes
XLOC_022271	NA	#N/A	con	chprrs	OK	8.39152	45.0712	2.4252	-3.34708	0.000816684	0.0321024	yes
XLOC_022547	NA	#N/A	con	chprrs	OK	4.17374	0	-1.79769e+308	-1.79769e+308	0.00074261	0.0295898	yes
XLOC_022681	HIST1H2AH	histone cluster 1, H2ah	con	chprrs	OK	18.4241	79.1613	2.1032	-3.534	0.000409322	0.01942	yes
XLOC_022810	AIF1	allograft inflammatory factor 1	con	chprrs	OK	35.2772	84.139	1.25404	-3.26738	0.00108547	0.0394035	yes
XLOC_022851	COL21A1	collagen, type XXI, alpha 1	con	chprrs	OK	4.078	1.15551	-1.81933	4.05622	4.98733e-05	0.00362069	yes
XLOC_022894	PIM1	pim-1 oncogene	con	chprrs	OK	28.8494	75.6199	1.39023	-3.18789	0.00143313	0.0472332	yes
XLOC_022969	NA	#N/A	con	chprrs	OK	4.92193	0.982412	-2.32482	3.20815	0.00133593	0.0456936	yes
XLOC_023051	NRG4	neuregulin 4	con	chprrs	OK	2.05303	0	-1.79769e+308	-1.79769e+308	0.000606374	0.0250926	yes
XLOC_023058	ENSSSCG00000001873	#N/A	con	chprrs	OK	2.01979	0.597469	-1.75727	4.00691	6.15173e-05	0.00434261	yes
XLOC_023128	GZMB	granzyme B (granzyme 2, cytotoxic T-lymphocyte-associated serine esterase 1)	con	chprrs	OK	4.04267	80.1545	4.3094	-9.63416	0	0	yes
XLOC_023299	GALNTL1	UDP-N-acetyl-alpha-D-galactosamine:polypeptide N-acetylgalactosaminyltransferase-like 1	con	chprrs	OK	4.3583	0.562701	-2.95333	5.25029	1.51861e-07	2.7911e-05	yes
XLOC_023304	SMOC1	SPARC related modular calcium binding 1	con	chprrs	OK	12.9911	1.58445	-3.03547	6.71041	1.94074e-11	7.61403e-09	yes
XLOC_023320	NA	#N/A	con	chprrs	OK	12.2465	3.44037	-1.83173	3.67053	0.000242052	0.012995	yes
XLOC_023391	ENSSSCG00000002453	#N/A	con	chprrs	OK	34.1566	140.103	2.03626	-5.25402	1.48812e-07	2.75992e-05	yes
XLOC_023393	CHGA	chromogranin A (parathyroid secretory protein 1)	con	chprrs	OK	7.48955	2.18351	-1.77823	4.09662	4.19221e-05	0.00313279	yes
XLOC_023402	IFI27	interferon, alpha-inducible protein 27	con	chprrs	OK	95.1581	489.389	2.36258	-5.61367	1.98084e-08	4.39251e-06	yes
XLOC_023406	ENSSSCG00000002483	#N/A	con	chprrs	OK	0.273431	1.81526	2.73093	-3.68766	0.000226326	0.012412	yes
XLOC_023428	ENSSSCG00000002518	#N/A	con	chprrs	OK	40.1124	107.273	1.41917	-3.1881	0.00143209	0.0472332	yes
XLOC_023513	F13A1	coagulation factor XIII, A1 polypeptide	con	chprrs	OK	8.29978	40.6411	2.29179	-5.90312	3.5669e-09	8.76726e-07	yes
XLOC_023517	SSR1	signal sequence receptor, alpha	con	chprrs	OK	65.4496	197.442	1.59297	-3.18187	0.00146329	0.0478406	yes
XLOC_023519	TXNDC5	thioredoxin domain containing 5 (endoplasmic reticulum)	con	chprrs	OK	73.456	422.929	2.52547	-4.87834	1.0698e-06	0.000146477	yes
XLOC_023545	NA	#N/A	con	chprrs	OK	25.7148	0	-1.79769e+308	-1.79769e+308	0.000909929	0.0343768	yes
XLOC_023739	TNXB	tenascin XB	con	chprrs	OK	32.9053	8.23105	-1.99917	3.7893	0.000151072	0.0092276	yes
XLOC_023810	FKBP5	FK506 binding protein 5	con	chprrs	OK	46.2176	138.45	1.58285	-3.65613	0.000256051	0.013568	yes
XLOC_023847	TREM2	triggering receptor expressed on myeloid cells 2	con	chprrs	OK	0	2.08469	1.79769e+308	1.79769e+308	8.69759e-05	0.00581769	yes
XLOC_023848	ENSSSCG00000001615	#N/A	con	chprrs	OK	0.27938	5.6659	4.342	-4.26917	1.96203e-05	0.00171791	yes
XLOC_023851	ENSSSCG00000001617	#N/A	con	chprrs	OK	0.297949	6.42881	4.43141	-3.74154	0.000182898	0.0106468	yes
XLOC_023906	PLA2G7	phospholipase A2, group VII (platelet-activating factor acetylhydrolase, plasma)	con	chprrs	OK	23.72	68.9377	1.53919	-3.46838	0.000523603	0.0231213	yes
XLOC_023954	ADAMTSL3	ADAMTS-like 3	con	chprrs	OK	6.68893	2.43719	-1.45655	3.18711	0.00143704	0.0472854	yes
XLOC_023980	PLIN1	perilipin 1	con	chprrs	OK	96.56	3.36897	-4.84105	10.5292	0	0	yes
XLOC_023983	ANPEP	alanyl (membrane) aminopeptidase	con	chprrs	OK	6.39028	19.2417	1.59029	-3.6118	0.000304077	0.0154112	yes
XLOC_024343	FBLN5	fibulin 5	con	chprrs	OK	25.0873	7.93538	-1.66058	4.19286	2.75459e-05	0.00227515	yes
XLOC_024349	ENSSSCG00000002452	#N/A	con	chprrs	OK	50.0014	205.822	2.04136	-5.11764	3.09375e-07	5.3945e-05	yes
XLOC_024368	ENSSSCG00000002486	#N/A	con	chprrs	OK	7.40945	41.3092	2.47902	-5.02697	4.98283e-07	7.94177e-05	yes
XLOC_024391	ENSSSCG00000002516	#N/A	con	chprrs	OK	26.7279	67.4791	1.33609	-3.492	0.000479421	0.0219862	yes
XLOC_024461	TRAM2	translocation associated membrane protein 2	con	chprrs	OK	11.8187	38.506	1.70401	-4.38939	1.13672e-05	0.00114237	yes
XLOC_024481	NA	#N/A	con	chprrs	OK	2.27555	0.440435	-2.36921	3.29535	0.000982984	0.0364066	yes
XLOC_024565	NA	#N/A	con	chprrs	OK	13.878	0	-1.79769e+308	-1.79769e+308	0.0013685	0.0456936	yes
XLOC_024583	NA	#N/A	con	chprrs	OK	6.59231	0	-1.79769e+308	-1.79769e+308	0.000501701	0.0223947	yes
XLOC_024622	NA	#N/A	con	chprrs	OK	13.11	0	-1.79769e+308	-1.79769e+308	0.000909929	0.0343768	yes
XLOC_024790	NA	#N/A	con	chprrs	OK	2.75662	0.751025	-1.87597	3.2183	0.00128954	0.0453584	yes
XLOC_024818	NA	#N/A	con	chprrs	OK	1.6063	0	-1.79769e+308	-1.79769e+308	0.000167588	0.00994195	yes
XLOC_024824	NA	#N/A	con	chprrs	OK	2.57071	0	-1.79769e+308	-1.79769e+308	0.0013685	0.0456936	yes
XLOC_024831	NA	#N/A	con	chprrs	OK	6.93166	0	-1.79769e+308	-1.79769e+308	0.000606374	0.0250926	yes
XLOC_024848	NA	#N/A	con	chprrs	OK	6.50925	0.364182	-4.15976	3.19894	0.00137934	0.0459052	yes
XLOC_024849	NA	#N/A	con	chprrs	OK	1.89401	0	-1.79769e+308	-1.79769e+308	0.0013685	0.0456936	yes
XLOC_024861	NA	#N/A	con	chprrs	OK	24.2037	68.9067	1.50941	-3.45613	0.000547981	0.0239387	yes
XLOC_024867	NA	#N/A	con	chprrs	OK	2.65556	12.5516	2.24078	-3.30748	0.000941394	0.035304	yes
XLOC_024873	NAT8L	N-acetyltransferase 8-like (GCN5-related, putative)	con	chprrs	OK	6.21364	0.52161	-3.57439	6.05008	1.44773e-09	3.93803e-07	yes
XLOC_024885	PPP2R2C	protein phosphatase 2, regulatory subunit B, gamma	con	chprrs	OK	3.15524	10.9327	1.79282	-3.63124	0.000282063	0.014605	yes
XLOC_024895	LYAR	Ly1 antibody reactive homolog (mouse)	con	chprrs	OK	22.1037	58.0391	1.39274	-3.60867	0.000307773	0.0154509	yes
XLOC_024906	NCAPG	non-SMC condensin I complex, subunit G	con	chprrs	OK	11.1588	32.1907	1.52845	-3.3781	0.000729876	0.0293692	yes
XLOC_024923	ENSSSCG00000008769	#N/A	con	chprrs	OK	0.842397	5.53247	2.71535	-5.24815	1.53632e-07	2.79844e-05	yes
XLOC_024980	SCFD2	sec1 family domain containing 2	con	chprrs	OK	6.45685	16.9528	1.39262	-3.2863	0.00101512	0.0372472	yes
XLOC_025029	ENSSSCG00000008910	#N/A	con	chprrs	OK	8.38578	23.7866	1.50413	-3.48631	0.000489727	0.0222515	yes
XLOC_025043	AMBN	ameloblastin (enamel matrix protein)	con	chprrs	OK	4.73581	24.8493	2.39152	-5.89789	3.68172e-09	8.94175e-07	yes
XLOC_025170	CFI	complement factor I	con	chprrs	OK	5.99049	16.3718	1.45047	-3.44357	0.000574089	0.0244858	yes
XLOC_025180	NA	#N/A	con	chprrs	OK	8.12155	22.0515	1.44105	-3.22973	0.00123907	0.0437341	yes
XLOC_025219	GPRIN3	GPRIN family member 3	con	chprrs	OK	4.66299	14.4018	1.62693	-3.40063	0.000672309	0.0275417	yes
XLOC_025229	SPARCL1	SPARC-like 1 (hevin)	con	chprrs	OK	33.6188	7.58325	-2.14838	5.40865	6.34998e-08	1.27006e-05	yes
XLOC_025239	ENSSSCG00000009239	#N/A	con	chprrs	OK	78.2619	356.832	2.18886	-5.67181	1.41295e-08	3.16765e-06	yes
XLOC_025384	CPE	carboxypeptidase E	con	chprrs	OK	29.6803	7.61526	-1.96254	4.37707	1.20284e-05	0.00118546	yes
XLOC_025419	ENSSSCG00000008912	#N/A	con	chprrs	OK	12.1087	35.3801	1.54689	-3.95546	7.63866e-05	0.00524701	yes
XLOC_025437	IGJ	immunoglobulin J polypeptide, linker protein for immunoglobulin alpha and mu polypeptides	con	chprrs	OK	215.898	3207.86	3.89319	-7.79163	6.66134e-15	4.52993e-12	yes
XLOC_025456	NA	#N/A	con	chprrs	OK	16.8309	71.245	2.08168	-4.98824	6.09326e-07	9.14035e-05	yes
XLOC_025458	NAAA	N-acylethanolamine acid amidase	con	chprrs	OK	18.8211	51.3129	1.44697	-3.67777	0.000235285	0.0127102	yes
XLOC_025460	CXCL9	chemokine (C-X-C motif) ligand 9	con	chprrs	OK	51.1094	583.533	3.51315	-3.24311	0.00118232	0.0424655	yes
XLOC_025461	CXCL10	chemokine (C-X-C motif) ligand 10	con	chprrs	OK	58.0095	501.835	3.11285	-3.6913	0.000223108	0.0123882	yes
XLOC_025552	TNIP3	TNFAIP3 interacting protein 3	con	chprrs	OK	0.866895	4.1681	2.26546	-3.45474	0.000550823	0.0239602	yes
XLOC_025574	NA	#N/A	con	chprrs	OK	33.1409	0.850494	-5.28417	4.10267	4.08411e-05	0.00308592	yes
XLOC_025583	OSTC	oligosaccharyltransferase complex subunit	con	chprrs	OK	45.6026	140.285	1.62117	-4.21457	2.50258e-05	0.00210972	yes
XLOC_025670	NA	#N/A	con	chprrs	OK	3.99771	0	-1.79769e+308	-1.79769e+308	0.000305943	0.0154112	yes
XLOC_025696	NA	#N/A	con	chprrs	OK	3.38126	0	-1.79769e+308	-1.79769e+308	0.00074261	0.0295898	yes
XLOC_025729	NA	#N/A	con	chprrs	OK	5.99125	0.34212	-4.13028	5.97575	2.29031e-09	5.99033e-07	yes
XLOC_025732	NA	#N/A	con	chprrs	OK	3.16971	0	-1.79769e+308	-1.79769e+308	0.0013685	0.0456936	yes
XLOC_025758	NA	#N/A	con	chprrs	OK	11.3708	2.87886	-1.98176	3.99307	6.52227e-05	0.00457253	yes
XLOC_025819	NA	#N/A	con	chprrs	OK	10.4636	0	-1.79769e+308	-1.79769e+308	0.000909929	0.0343768	yes
XLOC_025975	NA	#N/A	con	chprrs	OK	0.826422	2.28936	1.46999	-3.32924	0.00087082	0.033647	yes
XLOC_026040	ENSSSCG00000014619	#N/A	con	chprrs	OK	27.3832	96.2025	1.81278	-3.84287	0.000121606	0.00780154	yes
XLOC_026151	DGAT2	diacylglycerol O-acyltransferase 2	con	chprrs	OK	122.517	4.42477	-4.79123	11.6869	0	0	yes
XLOC_026167	ENSSSCG00000014888	#N/A	con	chprrs	OK	105.075	0.651441	-7.33358	6.95859	3.43703e-12	1.5582e-09	yes
XLOC_026213	FUT4	fucosyltransferase 4 (alpha (1,3) fucosyltransferase, myeloid-specific)	con	chprrs	OK	4.56231	17.0119	1.8987	-3.81262	0.0001375	0.00852625	yes
XLOC_026361	STT3A	STT3, subunit of the oligosaccharyltransferase complex, homolog A (S. cerevisiae)	con	chprrs	OK	54.0794	159.429	1.55976	-3.77931	0.000157261	0.00949198	yes
XLOC_026437	COL1A2	collagen, type I, alpha 2	con	chprrs	OK	585.571	116.361	-2.33123	4.93509	8.01133e-07	0.000115914	yes
XLOC_026444	PON1	paraoxonase 1	con	chprrs	OK	3.71591	0	-1.79769e+308	-1.79769e+308	6.31233e-06	0.000681364	yes
XLOC_026478	IL6	interleukin 6 (interferon, beta 2)	con	chprrs	OK	1.81841	6.92459	1.92905	-3.63982	0.000272826	0.0143083	yes
XLOC_026526	PDIA4	protein disulfide isomerase family A, member 4	con	chprrs	OK	80.5094	343.612	2.09355	-5.0126	5.37008e-07	8.35196e-05	yes
XLOC_026594	ENSSSCG00000015556	#N/A	con	chprrs	OK	17.0602	3.60735	-2.24162	4.84333	1.27681e-06	0.00017025	yes
XLOC_026599	EDEM3	ER degradation enhancer, mannosidase alpha-like 3	con	chprrs	OK	8.73398	21.5245	1.30127	-3.39471	0.000687009	0.0279203	yes
XLOC_026606	ENSSSCG00000015573	#N/A	con	chprrs	OK	4.38415	1.16497	-1.91201	3.82602	0.00013023	0.00822851	yes
XLOC_026619	BATF3	basic leucine zipper transcription factor, ATF-like 3	con	chprrs	OK	40.6567	118.429	1.54245	-4.02091	5.7973e-05	0.00412093	yes
XLOC_026662	C4BPA	complement component 4 binding protein, alpha	con	chprrs	OK	80.4911	5.88136	-3.77461	8.33311	0	0	yes
XLOC_026663	NA	#N/A	con	chprrs	OK	221.226	0.218834	-9.98147	7.82135	5.32907e-15	3.8828e-12	yes
XLOC_026700	ENSSSCG00000014618	#N/A	con	chprrs	OK	11.7843	34.3217	1.54225	-3.5995	0.000318834	0.0157877	yes
XLOC_026768	ENSSSCG00000014725	#N/A	con	chprrs	OK	721.624	62.726	-3.52411	8.8166	0	0	yes
XLOC_026840	UCP3	uncoupling protein 3 (mitochondrial, proton carrier)	con	chprrs	OK	7.81864	1.54403	-2.34022	4.55351	5.27575e-06	0.000587969	yes
XLOC_026853	SPCS2	signal peptidase complex subunit 2 homolog (S. cerevisiae)	con	chprrs	OK	95.4359	244.785	1.35891	-3.53071	0.000414441	0.0196172	yes
XLOC_026885	GAB4	GRB2-associated binding protein family, member 4	con	chprrs	OK	3.88417	10.2567	1.40089	-3.57149	0.000354953	0.0171208	yes
XLOC_026940	MMP12	matrix metallopeptidase 12 (macrophage elastase)	con	chprrs	OK	3.08279	12.6698	2.03909	-4.42179	9.78856e-06	0.00100857	yes
XLOC_026991	APOA1	apolipoprotein A-I	con	chprrs	OK	62.8331	15.4434	-2.02453	5.20538	1.93598e-07	3.46455e-05	yes
XLOC_027012	HYOU1	hypoxia up-regulated 1	con	chprrs	OK	27.9849	91.3771	1.70718	-4.13325	3.5767e-05	0.00278505	yes
XLOC_027077	FEZ1	fasciculation and elongation protein zeta 1 (zygin I)	con	chprrs	OK	1.45007	0	-1.79769e+308	-1.79769e+308	0.000208652	0.0116943	yes
XLOC_027115	PLEKHA6	pleckstrin homology domain containing, family A member 6	con	chprrs	OK	2.89499	0.501538	-2.52913	4.57198	4.83148e-06	0.000544569	yes
XLOC_027125	STEAP4	STEAP family member 4	con	chprrs	OK	1.53552	7.53299	2.29449	-4.86855	1.12422e-06	0.000152901	yes
XLOC_027179	RAPGEF5	Rap guanine nucleotide exchange factor (GEF) 5	con	chprrs	OK	8.7182	3.22856	-1.43314	3.3484	0.000812796	0.0320113	yes
XLOC_027245	CHI3L1	chitinase 3-like 1 (cartilage glycoprotein-39)	con	chprrs	OK	6.02047	32.774	2.4446	-6.0316	1.62346e-09	4.35793e-07	yes
XLOC_027246	CHIT1	chitinase 1 (chitotriosidase)	con	chprrs	OK	0	1.12652	1.79769e+308	1.79769e+308	0.000235502	0.0127102	yes
XLOC_027247	ADORA1	adenosine A1 receptor	con	chprrs	OK	6.87449	0.698494	-3.29893	4.94811	7.49371e-07	0.000109985	yes
XLOC_027248	MYOC	myocilin, trabecular meshwork inducible glucocorticoid response	con	chprrs	OK	24.2378	1.65411	-3.87313	8.70176	0	0	yes
XLOC_027280	ANGPTL1	angiopoietin-like 1	con	chprrs	OK	5.74971	1.04716	-2.45701	4.33737	1.44196e-05	0.00134943	yes
XLOC_027281	NPHS2	nephrosis 2, idiopathic, steroid-resistant (podocin)	con	chprrs	OK	4.21887	0.773845	-2.44674	4.03439	5.47447e-05	0.00393256	yes
XLOC_027388	NA	#N/A	con	chprrs	OK	8.21579	31.9763	1.96053	-3.26336	0.00110098	0.039754	yes
XLOC_027425	NA	#N/A	con	chprrs	OK	8.93042	0.557741	-4.00106	5.10064	3.38516e-07	5.85259e-05	yes
XLOC_027454	NA	#N/A	con	chprrs	OK	3.24855	0	-1.79769e+308	-1.79769e+308	0.000606374	0.0250926	yes
XLOC_027463	NA	#N/A	con	chprrs	OK	13.7302	110.618	3.01016	-3.95447	7.67058e-05	0.00525126	yes
XLOC_027553	NA	#N/A	con	chprrs	OK	0.748163	4.24166	2.5032	-4.32169	1.54839e-05	0.00142935	yes
XLOC_027563	NA	#N/A	con	chprrs	OK	3.34851	0	-1.79769e+308	-1.79769e+308	0.000422612	0.0198657	yes
XLOC_027564	NA	#N/A	con	chprrs	OK	4.96547	0.592661	-3.06665	4.35355	1.33949e-05	0.00128296	yes
XLOC_027675	NA	#N/A	con	chprrs	OK	9.63979	1.46494	-2.71816	3.82391	0.000131353	0.00824531	yes
XLOC_027701	NA	#N/A	con	chprrs	OK	0.792639	2.93117	1.88674	-3.4791	0.000503101	0.0223947	yes
XLOC_027886	PRDX4	peroxiredoxin 4	con	chprrs	OK	50.9925	197.807	1.95574	-5.07452	3.88481e-07	6.54992e-05	yes
XLOC_027915	GK	glycerol kinase	con	chprrs	OK	6.70458	19.0962	1.51007	-3.74585	0.00017978	0.0105394	yes
XLOC_027995	ALAS2	aminolevulinate, delta-, synthase 2	con	chprrs	OK	5.92846	0.648731	-3.19196	5.98482	2.16627e-09	5.73949e-07	yes
XLOC_028218	FHL1	four and a half LIM domains 1	con	chprrs	OK	82.1041	19.7203	-2.05777	4.92173	8.57827e-07	0.000122745	yes
XLOC_028336	ACE2	angiotensin I converting enzyme (peptidyl-dipeptidase A) 2	con	chprrs	OK	6.03144	0.58547	-3.36484	5.73278	9.87977e-09	2.29042e-06	yes
XLOC_028510	CITED1	Cbp/p300-interacting transactivator, with Glu/Asp-rich carboxy-terminal domain, 1	con	chprrs	OK	3.13255	0.192279	-4.02607	4.27593	1.9034e-05	0.00168101	yes
XLOC_028661	ENSSSCG00000012637	#N/A	con	chprrs	OK	2.81666	0.406506	-2.79263	3.47719	0.000506706	0.0224237	yes
XLOC_028801	NA	#N/A	con	chprrs	OK	6.43004	0	-1.79769e+308	-1.79769e+308	0.000501701	0.0223947	yes
XLOC_028808	NA	#N/A	con	chprrs	OK	4.09331	0	-1.79769e+308	-1.79769e+308	0.0013685	0.0456936	yes
XLOC_028835	NA	#N/A	con	chprrs	OK	2.42781	0	-1.79769e+308	-1.79769e+308	0.00022486	0.0123882	yes
XLOC_028841	NA	#N/A	con	chprrs	OK	0.925032	3.28101	1.82656	-3.31816	0.00090612	0.0343768	yes
XLOC_028906	NA	#N/A	con	chprrs	OK	5.63723	1.0021	-2.49196	5.09255	3.53272e-07	6.00592e-05	yes
XLOC_029012	NA	#N/A	con	chprrs	OK	0	362580	1.79769e+308	1.79769e+308	4.1806e-05	0.00313279	yes
XLOC_029014	NA	#N/A	con	chprrs	OK	31330	122382	1.96577	-3.21526	0.00130325	0.0456936	yes

## Sheet: VR-2332 vs Control
Row.names	Symbol	Entrez Gene Name	sample_1	sample_2	status	value_1	value_2	log2_fold_change	test_stat	p_value	q_value	significant
XLOC_000004	THBS2	thrombospondin 2	con	vr2332	OK	11.1307	1.82681	-2.60714	4.76218	1.92e-06	0.000448279	yes
XLOC_000012	NA	#N/A	con	vr2332	OK	30.4468	0	-1.79769e+308	-1.79769e+308	0.000697492	0.0347946	yes
XLOC_000241	ENSSSCG00000004401	#N/A	con	vr2332	OK	2.45514	0.501771	-2.2907	3.29329	0.000990238	0.0421974	yes
XLOC_000272	ME1	malic enzyme 1, NADP(+)-dependent, cytosolic	con	vr2332	OK	25.6109	4.08517	-2.64829	5.47585	4.35e-08	1.97e-05	yes
XLOC_000412	FBN1	fibrillin 1	con	vr2332	OK	30.9401	9.00132	-1.78127	4.25201	2.12e-05	0.00302881	yes
XLOC_000422	DUOX2	dual oxidase 2	con	vr2332	OK	6.24614	1.08065	-2.53106	3.86043	0.000113186	0.0101239	yes
XLOC_000592	ENSSSCG00000004933	#N/A	con	vr2332	OK	2.22788	0.382367	-2.54264	3.85494	0.000115757	0.0101777	yes
XLOC_000814	ENSSSCG00000005254	#N/A	con	vr2332	OK	6.76471	1.38443	-2.28874	3.78888	0.000151327	0.0123978	yes
XLOC_000819	ENSSSCG00000019540	#N/A	con	vr2332	OK	20.6111	5.76801	-1.83727	3.58874	0.000332284	0.0215136	yes
XLOC_000906	C9orf125	transmembrane protein 246	con	vr2332	OK	4.59482	0.859398	-2.41861	3.60292	0.000314664	0.0207513	yes
XLOC_000967	GSN	gelsolin	con	vr2332	OK	505.249	184.449	-1.45377	3.42549	0.000613685	0.0325988	yes
XLOC_000971	ENSSSCG00000005520	#N/A	con	vr2332	OK	8.74679	0.175848	-5.63635	6.19103	5.98e-10	4.11e-07	yes
XLOC_001081	HMCN2	hemicentin 2	con	vr2332	OK	7.01684	1.39774	-2.32773	4.60711	4.08e-06	0.000797902	yes
XLOC_001137	FURIN	furin (paired basic amino acid cleaving enzyme)	con	vr2332	OK	1.54397	0.253645	-2.60576	3.32877	0.000872303	0.0394499	yes
XLOC_001193	ENSSSCG00000004014	#N/A	con	vr2332	OK	0.892401	0.082591	-3.43364	3.36425	0.000767521	0.036879	yes
XLOC_001196	UNC93A	unc-93 homolog A (C. elegans)	con	vr2332	OK	7.58159	1.04064	-2.86503	5.07662	3.84e-07	0.000120354	yes
XLOC_001236	MYCT1	myc target 1	con	vr2332	OK	13.7553	2.97395	-2.20954	3.75645	0.000172341	0.0136979	yes
XLOC_001242	AKAP12	A kinase (PRKA) anchor protein 12	con	vr2332	OK	16.29	5.21225	-1.64401	3.83945	0.000123311	0.0105553	yes
XLOC_001312	NA	#N/A	con	vr2332	OK	11.2777	0	-1.79769e+308	-1.79769e+308	0.000928406	0.0403508	yes
XLOC_001537	TLN2	talin 2	con	vr2332	OK	4.06741	1.1862	-1.77776	3.61182	0.000304056	0.0201997	yes
XLOC_001605	DUOX1	dual oxidase 1	con	vr2332	OK	1.21603	0.177051	-2.77994	4.59858	4.25e-06	0.000823742	yes
XLOC_001728	NA	#N/A	con	vr2332	OK	34.2304	2.81306	-3.60506	3.18209	0.00146218	0.0495166	yes
XLOC_001775	ENSSSCG00000004928	#N/A	con	vr2332	OK	2.22421	0.355269	-2.64631	4.74722	2.06e-06	0.000466721	yes
XLOC_001886	TMEM30B	transmembrane protein 30B	con	vr2332	OK	3.63001	0.90963	-1.99662	3.27429	0.00105928	0.0434021	yes
XLOC_001984	KLF9	Kruppel-like factor 9	con	vr2332	OK	6.73234	1.38431	-2.28194	3.77763	0.000158328	0.0128233	yes
XLOC_002055	ANKS6	ankyrin repeat and sterile alpha motif domain containing 6	con	vr2332	OK	1.11737	0.285175	-1.97019	3.23123	0.0012326	0.0466172	yes
XLOC_002056	NA	#N/A	con	vr2332	OK	25.345	3.5204	-2.84789	5.31894	1.04e-07	3.97e-05	yes
XLOC_002057	NA	#N/A	con	vr2332	OK	25.169	4.35609	-2.53054	4.8697	1.12e-06	0.000283418	yes
XLOC_002058	COL15A1	collagen, type XV, alpha 1	con	vr2332	OK	47.5245	12.113	-1.97212	3.51139	0.000445777	0.0264648	yes
XLOC_002064	GRIN3A	glutamate receptor, ionotropic, N-methyl-D-aspartate 3A	con	vr2332	OK	0.933988	0.129733	-2.84786	3.94411	8.01e-05	0.00772002	yes
XLOC_002113	ENSSSCG00000005474	#N/A	con	vr2332	OK	39.6148	0.338761	-6.86963	8.44285	0	0	yes
XLOC_002143	NA	#N/A	con	vr2332	OK	497.295	110.997	-2.16358	4.8554	1.2e-06	0.000297582	yes
XLOC_002150	NA	#N/A	con	vr2332	OK	5.17317	1.18698	-2.12375	3.72244	0.000197303	0.0152274	yes
XLOC_002202	ANGPTL2	angiopoietin-like 2	con	vr2332	OK	24.369	8.4585	-1.52657	3.27116	0.00107108	0.0434021	yes
XLOC_002211	AK1	#N/A	con	vr2332	OK	11.1481	2.92033	-1.93259	3.85569	0.000115406	0.0101777	yes
XLOC_002299	PARD6G	par-6 partitioning defective 6 homolog gamma (C. elegans)	con	vr2332	OK	8.41038	2.45909	-1.77405	3.2198	0.00128281	0.0466172	yes
XLOC_002357	NA	#N/A	con	vr2332	OK	2.63385	0	-1.79769e+308	-1.79769e+308	0.00108806	0.0434021	yes
XLOC_002358	NA	#N/A	con	vr2332	OK	32.0058	7.61181	-2.07202	4.2115	2.54e-05	0.00342007	yes
XLOC_002377	NA	#N/A	con	vr2332	OK	0	5.54717	1.79769e+308	1.79769e+308	0.00120651	0.0461397	yes
XLOC_002392	NA	#N/A	con	vr2332	OK	2.82375	0.333298	-3.08272	3.21586	0.00130053	0.0468741	yes
XLOC_002439	NA	#N/A	con	vr2332	OK	54.7059	14.4843	-1.91721	3.51819	0.000434501	0.0259252	yes
XLOC_002441	NA	#N/A	con	vr2332	OK	53.8329	13.4613	-1.99967	3.34637	0.000818782	0.0379297	yes
XLOC_002456	NA	#N/A	con	vr2332	OK	61.915	12.5049	-2.30779	3.35019	0.00080755	0.0376195	yes
XLOC_002465	NA	#N/A	con	vr2332	OK	6.82905	0	-1.79769e+308	-1.79769e+308	0.000334994	0.021558	yes
XLOC_002527	NA	#N/A	con	vr2332	OK	1.78686	5.8667	1.71512	-3.23935	0.00119803	0.0461397	yes
XLOC_002612	NA	#N/A	con	vr2332	OK	0	1.57885	1.79769e+308	1.79769e+308	0.000911841	0.0402814	yes
XLOC_002647	NA	#N/A	con	vr2332	OK	0	2.98906	1.79769e+308	1.79769e+308	0.000898677	0.0402814	yes
XLOC_002683	NA	#N/A	con	vr2332	OK	1.85337	9.09073	2.29425	-3.31593	0.000913381	0.0402814	yes
XLOC_002685	NA	#N/A	con	vr2332	OK	32.6874	4.92064	-2.73182	4.5932	4.37e-06	0.000837657	yes
XLOC_002686	NA	#N/A	con	vr2332	OK	115.914	8.36111	-3.79322	3.34489	0.000823152	0.0379523	yes
XLOC_002706	NA	#N/A	con	vr2332	OK	173.119	40.7408	-2.08722	3.62158	0.000292813	0.019991	yes
XLOC_002707	NA	#N/A	con	vr2332	OK	7.30533	23.6126	1.69254	-3.50695	0.000453271	0.026525	yes
XLOC_002710	NA	#N/A	con	vr2332	OK	120.029	5.22088	-4.52295	4.45957	8.21e-06	0.00147	yes
XLOC_002723	NA	#N/A	con	vr2332	OK	8.96983	1.10916	-3.01561	3.55915	0.000372057	0.0231885	yes
XLOC_002727	NA	#N/A	con	vr2332	OK	15.562	4.00465	-1.95828	3.18467	0.00144917	0.0493112	yes
XLOC_002732	NA	#N/A	con	vr2332	OK	14.1945	1.42453	-3.31678	6.17817	6.48e-10	4.32e-07	yes
XLOC_002784	NA	#N/A	con	vr2332	OK	8.90136	2.50409	-1.82974	3.35332	0.000798485	0.0376195	yes
XLOC_002853	NA	#N/A	con	vr2332	OK	19.3217	5.72154	-1.75574	3.37848	0.000728878	0.0355282	yes
XLOC_002892	NA	#N/A	con	vr2332	OK	2.45378	8.21877	1.74392	-3.20079	0.0013705	0.0482346	yes
XLOC_002906	NA	#N/A	con	vr2332	OK	4.51871	16.2972	1.85064	-3.29456	0.000985772	0.0421645	yes
XLOC_002914	NA	#N/A	con	vr2332	OK	19.171	5.15544	-1.89475	3.56852	0.000359009	0.0227597	yes
XLOC_002923	NA	#N/A	con	vr2332	OK	0.742586	2.79794	1.91374	-3.38509	0.000711553	0.0350954	yes
XLOC_002956	NA	#N/A	con	vr2332	OK	207619	32993.9	-2.65367	5.32781	9.94e-08	3.85e-05	yes
XLOC_002977	NA	#N/A	con	vr2332	OK	475.53	25.6189	-4.21425	5.10555	3.3e-07	0.000106819	yes
XLOC_003024	NA	#N/A	con	vr2332	OK	130.928	0	-1.79769e+308	-1.79769e+308	0.000697492	0.0347946	yes
XLOC_003067	TGFB2	transforming growth factor, beta 2	con	vr2332	OK	6.55381	1.99992	-1.71239	3.29995	0.000967019	0.0416131	yes
XLOC_003134	SHISA4	shisa homolog 4 (Xenopus laevis)	con	vr2332	OK	11.2005	3.23486	-1.79179	3.52171	0.000428778	0.0257279	yes
XLOC_003187	AQP7	aquaporin 7	con	vr2332	OK	7.18473	0.664052	-3.43557	5.3836	7.3e-08	2.93e-05	yes
XLOC_003270	ITIH5	inter-alpha-trypsin inhibitor heavy chain family, member 5	con	vr2332	OK	36.6735	10.7921	-1.76476	3.70773	0.000209125	0.0158526	yes
XLOC_003330	MARK1	MAP/microtubule affinity-regulating kinase 1	con	vr2332	OK	3.87863	0.524015	-2.88787	3.69629	0.000218776	0.0163514	yes
XLOC_003331	MOSC2	mitochondrial amidoxime reducing component 2	con	vr2332	OK	29.3109	7.48921	-1.96855	4.05431	5.03e-05	0.00549259	yes
XLOC_003379	ENSSSCG00000010885	#N/A	con	vr2332	OK	2.17439	0.629069	-1.78932	3.20919	0.00133111	0.0474941	yes
XLOC_003398	LMOD1	leiomodin 1 (smooth muscle)	con	vr2332	OK	13.1484	4.32736	-1.60333	3.21346	0.00131145	0.0470114	yes
XLOC_003401	SYT2	synaptotagmin II	con	vr2332	OK	8.719	2.6753	-1.70446	3.70669	0.000209982	0.0158611	yes
XLOC_003405	ENSSSCG00000010936	#N/A	con	vr2332	OK	19.8121	3.69651	-2.42215	4.02909	5.6e-05	0.00590446	yes
XLOC_003416	ENSSSCG00000010948	#N/A	con	vr2332	OK	22.0839	7.5869	-1.54142	3.23588	0.00121269	0.04621	yes
XLOC_003422	NTRK2	neurotrophic tyrosine kinase, receptor, type 2	con	vr2332	OK	9.39048	2.28717	-2.03764	3.60133	0.000316595	0.0207528	yes
XLOC_003554	AKR1CL1	aldo-keto reductase family 1, member C-like 1	con	vr2332	OK	32.6214	6.55388	-2.3154	4.30703	1.65e-05	0.0025573	yes
XLOC_003587	NA	#N/A	con	vr2332	OK	8.74206	0.976386	-3.16245	3.74701	0.000178957	0.0140663	yes
XLOC_003628	NA	#N/A	con	vr2332	OK	1.55962	5.66994	1.86213	-3.2359	0.00121262	0.04621	yes
XLOC_003631	NA	#N/A	con	vr2332	OK	0.5217	3.29787	2.66024	-3.34566	0.000820881	0.0379297	yes
XLOC_003632	NA	#N/A	con	vr2332	OK	0.960018	3.45745	1.84858	-3.18083	0.00146855	0.0495279	yes
XLOC_003649	NA	#N/A	con	vr2332	OK	15.0707	4.55842	-1.72514	3.55557	0.000377167	0.0234228	yes
XLOC_003697	NA	#N/A	con	vr2332	OK	0	4.15936	1.79769e+308	1.79769e+308	0.000802721	0.0376195	yes
XLOC_003749	NA	#N/A	con	vr2332	OK	52.4337	7.22494	-2.85944	4.75991	1.94e-06	0.000448428	yes
XLOC_003771	NA	#N/A	con	vr2332	OK	0	1.58951	1.79769e+308	1.79769e+308	0.00140847	0.0482346	yes
XLOC_003977	NA	#N/A	con	vr2332	OK	34.2481	3.4194	-3.32421	3.92876	8.54e-05	0.00804785	yes
XLOC_004063	POSTN	periostin, osteoblast specific factor	con	vr2332	OK	56.7055	15.7338	-1.84962	4.06412	4.82e-05	0.00532131	yes
XLOC_004070	NA	#N/A	con	vr2332	OK	27.8598	8.45416	-1.72045	3.4659	0.000528456	0.029306	yes
XLOC_004231	NA	#N/A	con	vr2332	OK	35.7074	8.97322	-1.99253	3.4896	0.000483752	0.0274053	yes
XLOC_004255	NA	#N/A	con	vr2332	OK	0	2.20219	1.79769e+308	1.79769e+308	0.00120651	0.0461397	yes
XLOC_004263	NA	#N/A	con	vr2332	OK	2.8253	0	-1.79769e+308	-1.79769e+308	0.00108806	0.0434021	yes
XLOC_004283	NA	#N/A	con	vr2332	OK	8.91987	44.8262	2.32925	-4.98774	6.11e-07	0.000166832	yes
XLOC_004313	NA	#N/A	con	vr2332	OK	0.65144	2.49236	1.93581	-3.24379	0.0011795	0.0460999	yes
XLOC_004315	NA	#N/A	con	vr2332	OK	2.4645	11.4599	2.21723	-3.22438	0.00126248	0.0466172	yes
XLOC_004407	NA	#N/A	con	vr2332	OK	64.9837	17.9882	-1.85303	3.75352	0.000174371	0.0138077	yes
XLOC_004421	NA	#N/A	con	vr2332	OK	4.36834	0	-1.79769e+308	-1.79769e+308	0.00108806	0.0434021	yes
XLOC_004479	NA	#N/A	con	vr2332	OK	296.133	14.7214	-4.33026	3.86266	0.000112158	0.0100805	yes
XLOC_004525	ABCA6	ATP-binding cassette, sub-family A (ABC1), member 6	con	vr2332	OK	3.59068	0.885855	-2.01912	3.86772	0.000109858	0.0100433	yes
XLOC_004576	GFAP	glial fibrillary acidic protein	con	vr2332	OK	1.8798	0.105517	-4.15503	3.70376	0.000212426	0.015989	yes
XLOC_004644	KRT19	keratin 19	con	vr2332	OK	5.01757	1.15171	-2.12321	3.77503	0.000159991	0.012909	yes
XLOC_004679	PPP1R1B	protein phosphatase 1, regulatory (inhibitor) subunit 1B	con	vr2332	OK	44.3421	5.14971	-3.10611	6.21826	5.03e-10	3.69e-07	yes
XLOC_004688	PLXDC1	plexin domain containing 1	con	vr2332	OK	9.61287	1.09019	-3.14039	5.66124	1.5e-08	7.44e-06	yes
XLOC_004723	SPATA20	spermatogenesis associated 20	con	vr2332	OK	5.00525	1.40152	-1.83645	3.69308	0.000221557	0.0165014	yes
XLOC_004775	U3	U3 RNA	con	vr2332	OK	159.938	707.442	2.1451	-4.43993	9e-06	0.00155539	yes
XLOC_004824	CCL14	chemokine (C-C motif) ligand 14	con	vr2332	OK	168.91	50.8581	-1.73171	3.28753	0.00101071	0.0427164	yes
XLOC_004862	ALDOC	aldolase C, fructose-bisphosphate	con	vr2332	OK	84.6536	29.6298	-1.51452	3.61739	0.000297584	0.0201233	yes
XLOC_005031	NA	#N/A	con	vr2332	OK	7.76394	2.22598	-1.80235	3.26541	0.00109304	0.0434381	yes
XLOC_005041	FN3K	fructosamine 3 kinase	con	vr2332	OK	10.3806	2.02883	-2.35517	3.94833	7.87e-05	0.00765473	yes
XLOC_005177	MPP2	membrane protein, palmitoylated 2	con	vr2332	OK	1.44106	0.318074	-2.1797	3.18577	0.00144367	0.0492815	yes
XLOC_005183	ENSSSCG00000017377	#N/A	con	vr2332	OK	16.1764	5.19884	-1.63763	3.18493	0.0014479	0.0493112	yes
XLOC_005188	ENSSSCG00000017383	#N/A	con	vr2332	OK	17.4412	4.11886	-2.08218	4.45282	8.47e-06	0.00149193	yes
XLOC_005203	PTRF	polymerase I and transcript release factor	con	vr2332	OK	130.912	44.1552	-1.56794	3.76537	0.000166299	0.0133171	yes
XLOC_005394	NA	#N/A	con	vr2332	OK	5.25303	0.434141	-3.59692	4.72541	2.3e-06	0.000499167	yes
XLOC_005395	ENSSSCG00000018147	#N/A	con	vr2332	OK	4.03157	0.50461	-2.9981	4.78692	1.69e-06	0.000409954	yes
XLOC_005433	TUSC5	tumor suppressor candidate 5	con	vr2332	OK	35.6108	3.52793	-3.33542	7.5324	4.97e-14	1.06e-10	yes
XLOC_005533	SLC2A4	solute carrier family 2 (facilitated glucose transporter), member 4	con	vr2332	OK	12.2008	1.4606	-3.06235	6.23935	4.39e-10	3.6e-07	yes
XLOC_005572	NA	#N/A	con	vr2332	OK	6.31044	0.415708	-3.9241	3.48257	0.000496623	0.0279118	yes
XLOC_005637	NA	#N/A	con	vr2332	OK	21.8743	5.49868	-1.99208	3.50779	0.000451844	0.026525	yes
XLOC_005663	NA	#N/A	con	vr2332	OK	4.32502	0	-1.79769e+308	-1.79769e+308	0.000820259	0.0379297	yes
XLOC_005768	NA	#N/A	con	vr2332	OK	0	6.08086	1.79769e+308	1.79769e+308	0.00140847	0.0482346	yes
XLOC_005774	NA	#N/A	con	vr2332	OK	404.476	12.0727	-5.06624	3.27517	0.00105598	0.0434021	yes
XLOC_005780	NA	#N/A	con	vr2332	OK	3.28026	0.457958	-2.84052	3.66547	0.000246889	0.0179184	yes
XLOC_005781	NA	#N/A	con	vr2332	OK	3.40461	0.092093	-5.20825	3.37067	0.000749848	0.0362188	yes
XLOC_005782	NA	#N/A	con	vr2332	OK	2.09789	0	-1.79769e+308	-1.79769e+308	0.000928406	0.0403508	yes
XLOC_005783	NA	#N/A	con	vr2332	OK	3.56508	0	-1.79769e+308	-1.79769e+308	0.000928406	0.0403508	yes
XLOC_005784	NA	#N/A	con	vr2332	OK	3.76492	0	-1.79769e+308	-1.79769e+308	0.000423702	0.0254951	yes
XLOC_005785	NA	#N/A	con	vr2332	OK	8.57809	0	-1.79769e+308	-1.79769e+308	0.000612658	0.0325988	yes
XLOC_005786	NA	#N/A	con	vr2332	OK	5.64771	0	-1.79769e+308	-1.79769e+308	0.00074655	0.0361415	yes
XLOC_005801	NA	#N/A	con	vr2332	OK	0	2.4618	1.79769e+308	1.79769e+308	0.000911841	0.0402814	yes
XLOC_005804	NA	#N/A	con	vr2332	OK	3.10056	0.466746	-2.73182	3.19789	0.00138435	0.0482346	yes
XLOC_005828	NA	#N/A	con	vr2332	OK	0	7.24216	1.79769e+308	1.79769e+308	0.00104415	0.0433556	yes
XLOC_005879	NA	#N/A	con	vr2332	OK	6.08193	1.17421	-2.37283	3.90776	9.32e-05	0.00866498	yes
XLOC_005924	DCLK3	doublecortin-like kinase 3	con	vr2332	OK	1.32259	0.149609	-3.14409	3.73747	0.00018588	0.0145034	yes
XLOC_005930	NA	#N/A	con	vr2332	OK	4.50706	0.742497	-2.60173	4.18895	2.8e-05	0.00364006	yes
XLOC_006084	CNTN4	contactin 4	con	vr2332	OK	0.793609	0.136556	-2.53893	3.45262	0.000555177	0.0304216	yes
XLOC_006115	SLC6A1	solute carrier family 6 (neurotransmitter transporter, GABA), member 1	con	vr2332	OK	2.79914	0.694879	-2.01015	3.62247	0.000291806	0.0199864	yes
XLOC_006117	PPARG	peroxisome proliferator-activated receptor gamma	con	vr2332	OK	14.7089	4.04597	-1.86213	3.45664	0.000546965	0.0301837	yes
XLOC_006137	ENSSSCG00000011609	#N/A	con	vr2332	OK	25.0913	4.61318	-2.44335	4.4386	9.05e-06	0.00155539	yes
XLOC_006162	ENSSSCG00000011648	#N/A	con	vr2332	OK	1.13763	0.25949	-2.13227	3.34039	0.000836613	0.0384067	yes
XLOC_006166	NA	#N/A	con	vr2332	OK	17.3845	1.89106	-3.20053	3.23748	0.0012059	0.0461397	yes
XLOC_006190	NA	#N/A	con	vr2332	OK	12.972	1.4403	-3.17095	3.33469	0.00085393	0.0390334	yes
XLOC_006224	CLDN11	claudin 11	con	vr2332	OK	8.51612	1.66905	-2.35117	4.23981	2.24e-05	0.00313506	yes
XLOC_006290	APOD	apolipoprotein D	con	vr2332	OK	12.1557	2.73405	-2.15252	4.19177	2.77e-05	0.00364006	yes
XLOC_006390	VGLL3	vestigial like 3 (Drosophila)	con	vr2332	OK	3.90884	0.853604	-2.1951	3.61289	0.000302801	0.0201997	yes
XLOC_006408	ENSSSCG00000012023	#N/A	con	vr2332	OK	153.805	51.9773	-1.56515	3.61813	0.000296737	0.0201233	yes
XLOC_006410	ADAMTS1	ADAM metallopeptidase with thrombospondin type 1 motif, 1	con	vr2332	OK	11.8074	4.05713	-1.54116	3.25879	0.00111889	0.0443002	yes
XLOC_006411	ADAMTS5	ADAM metallopeptidase with thrombospondin type 1 motif, 5	con	vr2332	OK	3.12456	0.496516	-2.65374	4.73856	2.15e-06	0.000472669	yes
XLOC_006429	ENSSSCG00000012052	#N/A	con	vr2332	OK	17.1754	5.06332	-1.76219	3.30688	0.000943427	0.0406801	yes
XLOC_006457	U6	U6 RNA	con	vr2332	OK	7.48124	1.30201	-2.52254	4.8615	1.16e-06	0.000291945	yes
XLOC_006461	COL29A1	collagen, type VI, alpha 5	con	vr2332	OK	7.08434	2.02605	-1.80596	3.56882	0.000358598	0.0227597	yes
XLOC_006478	THRB	thyroid hormone receptor, beta	con	vr2332	OK	3.43283	0.330609	-3.3762	4.74497	2.09e-06	0.000466721	yes
XLOC_006538	CLEC3B	C-type lectin domain family 3, member B	con	vr2332	OK	325.916	76.9057	-2.08334	5.14264	2.71e-07	9.02e-05	yes
XLOC_006584	LAMB2	laminin, beta 2 (laminin S)	con	vr2332	OK	31.4117	7.52963	-2.06065	4.90395	9.39e-07	0.000241059	yes
XLOC_006604	ENSSSCG00000011419	#N/A	con	vr2332	OK	16.6182	1.80528	-3.20246	3.25422	0.00113704	0.0447691	yes
XLOC_006618	SEMA3G	sema domain, immunoglobulin domain (Ig), short basic domain, secreted, (semaphorin) 3G	con	vr2332	OK	3.90729	0.954018	-2.03408	4.13024	3.62e-05	0.00441085	yes
XLOC_006640	ACOX2	acyl-CoA oxidase 2, branched chain	con	vr2332	OK	2.35018	0.459418	-2.35489	4.14669	3.37e-05	0.00417747	yes
XLOC_006641	FAM107A	family with sequence similarity 107, member A	con	vr2332	OK	7.02641	1.21154	-2.53594	4.09327	4.25e-05	0.00489736	yes
XLOC_006695	CIDEC	cell death-inducing DFFA-like effector c	con	vr2332	OK	109.224	11.2007	-3.28562	6.28211	3.34e-10	2.85e-07	yes
XLOC_006755	NA	#N/A	con	vr2332	OK	25.6148	3.67445	-2.80138	5.00218	5.67e-07	0.000160116	yes
XLOC_006770	PCOLCE2	procollagen C-endopeptidase enhancer 2	con	vr2332	OK	18.5862	6.2746	-1.56663	3.38303	0.000716903	0.0351861	yes
XLOC_006800	IGSF10	immunoglobulin superfamily, member 10	con	vr2332	OK	2.01198	0.398086	-2.33747	4.63432	3.58e-06	0.000712925	yes
XLOC_007029	ENSSSCG00000012081	#N/A	con	vr2332	OK	17.4479	60.6524	1.79751	-4.01989	5.82e-05	0.00604992	yes
XLOC_007036	NA	#N/A	con	vr2332	OK	29.6878	6.20279	-2.25888	3.27281	0.00106484	0.0434021	yes
XLOC_007037	NA	#N/A	con	vr2332	OK	8.41175	1.09216	-2.94522	4.10719	4e-05	0.00468736	yes
XLOC_007053	NA	#N/A	con	vr2332	OK	35.4517	0	-1.79769e+308	-1.79769e+308	0.00108806	0.0434021	yes
XLOC_007059	NA	#N/A	con	vr2332	OK	311.911	32.9846	-3.24127	4.04565	5.22e-05	0.00564624	yes
XLOC_007072	NA	#N/A	con	vr2332	OK	0	4.26982	1.79769e+308	1.79769e+308	0.000569856	0.0310448	yes
XLOC_007074	NA	#N/A	con	vr2332	OK	4.73731	0	-1.79769e+308	-1.79769e+308	0.00129121	0.0466172	yes
XLOC_007087	NA	#N/A	con	vr2332	OK	37.2874	10.1227	-1.88109	3.84069	0.00012269	0.0105553	yes
XLOC_007183	NA	#N/A	con	vr2332	OK	0.549519	4.80909	3.12952	-3.21402	0.00130891	0.0470114	yes
XLOC_007252	NA	#N/A	con	vr2332	OK	1.46492	0	-1.79769e+308	-1.79769e+308	0.00129121	0.0466172	yes
XLOC_007292	NA	#N/A	con	vr2332	OK	5.81654	0	-1.79769e+308	-1.79769e+308	0.000299133	0.020164	yes
XLOC_007297	NA	#N/A	con	vr2332	OK	25.7663	6.65173	-1.95368	3.39338	0.000690351	0.0347946	yes
XLOC_007331	NA	#N/A	con	vr2332	OK	5.04777	0.0383269	-7.04114	4.58649	4.51e-06	0.0008497	yes
XLOC_007334	NA	#N/A	con	vr2332	OK	2.27079	8.02159	1.8207	-3.54534	0.000392105	0.0240006	yes
XLOC_007337	NA	#N/A	con	vr2332	OK	0	5.47431	1.79769e+308	1.79769e+308	0.00120651	0.0461397	yes
XLOC_007344	NA	#N/A	con	vr2332	OK	14.8994	0.322418	-5.53018	3.58665	0.000334954	0.021558	yes
XLOC_007354	NA	#N/A	con	vr2332	OK	5.58601	25.2119	2.17422	-4.12078	3.78e-05	0.00454415	yes
XLOC_007407	NA	#N/A	con	vr2332	OK	199.96	21.6352	-3.20825	3.80567	0.000141422	0.011631	yes
XLOC_007430	NA	#N/A	con	vr2332	OK	0	2.11078	1.79769e+308	1.79769e+308	0.00140847	0.0482346	yes
XLOC_007439	NA	#N/A	con	vr2332	OK	0	34.9345	1.79769e+308	1.79769e+308	0.00127349	0.0466172	yes
XLOC_007442	NA	#N/A	con	vr2332	OK	480.264	55.8821	-3.10337	6.19549	5.81e-10	4.11e-07	yes
XLOC_007465	NA	#N/A	con	vr2332	OK	120.868	325.962	1.43127	-3.42198	0.000621677	0.0328594	yes
XLOC_007485	LPL	lipoprotein lipase	con	vr2332	OK	184.958	13.0109	-3.8294	8.76254	0	0	yes
XLOC_007489	EPB49	erythrocyte membrane protein band 4.9 (dematin)	con	vr2332	OK	3.0223	0.896905	-1.75262	3.23003	0.00123779	0.0466172	yes
XLOC_007518	EPHX2	epoxide hydrolase 2, cytoplasmic	con	vr2332	OK	22.2373	6.26538	-1.82751	3.44364	0.00057395	0.031188	yes
XLOC_007593	GPR81	hydroxycarboxylic acid receptor 1	con	vr2332	OK	4.90525	0	-1.79769e+308	-1.79769e+308	4.56e-05	0.00510709	yes
XLOC_007654	TBX5	T-box 5	con	vr2332	OK	1.58749	0.366134	-2.1163	3.22281	0.00126938	0.0466172	yes
XLOC_007736	CCDC157	coiled-coil domain containing 157	con	vr2332	OK	1.51737	0.29934	-2.34171	3.28546	0.00101816	0.0429461	yes
XLOC_007815	NID1	nidogen 1	con	vr2332	OK	26.8346	7.19333	-1.89936	4.09038	4.31e-05	0.00491212	yes
XLOC_007891	KIAA1274	KIAA1274	con	vr2332	OK	3.25728	0.96178	-1.75989	3.54708	0.000389526	0.0239115	yes
XLOC_008056	SCD	stearoyl-CoA desaturase (delta-9-desaturase)	con	vr2332	OK	264.701	39.8062	-2.7333	7.13589	9.62e-13	1.58e-09	yes
XLOC_008116	ADRB1	adrenergic, beta-1-, receptor	con	vr2332	OK	3.4655	0.419356	-3.04682	4.30674	1.66e-05	0.0025573	yes
XLOC_008127	HSPA12A	heat shock 70kDa protein 12A	con	vr2332	OK	2.69871	0.506732	-2.41298	4.14311	3.43e-05	0.00420064	yes
XLOC_008281	NA	#N/A	con	vr2332	OK	4.4552	1.2222	-1.86601	3.72083	0.000198568	0.0152696	yes
XLOC_008382	FBXW8	F-box and WD repeat domain containing 8	con	vr2332	OK	2.77848	0.619069	-2.16612	3.71964	0.000199503	0.0152864	yes
XLOC_008479	ENSSSCG00000010038	#N/A	con	vr2332	OK	530.151	1805.52	1.76794	-4.39805	1.09e-05	0.00180361	yes
XLOC_008544	NA	#N/A	con	vr2332	OK	29.1528	7.98521	-1.86823	3.92146	8.8e-05	0.00825885	yes
XLOC_008566	ENSSSCG00000010184	#N/A	con	vr2332	OK	54.8429	4.0535	-3.75806	6.42979	1.28e-10	1.18e-07	yes
XLOC_008657	PLAC9	placenta-specific 9	con	vr2332	OK	18.5325	4.17635	-2.14975	4.01125	6.04e-05	0.00624535	yes
XLOC_008682	ENSSSCG00000010372	#N/A	con	vr2332	OK	4.06654	0.248611	-4.03184	3.58958	0.00033121	0.0215095	yes
XLOC_008698	OGDHL	oxoglutarate dehydrogenase-like	con	vr2332	OK	1.1057	0.245552	-2.17086	3.57573	0.000349248	0.0222734	yes
XLOC_008744	RBP4	retinol binding protein 4, plasma	con	vr2332	OK	8.54903	0.358206	-4.5769	6.0747	1.24e-09	7.78e-07	yes
XLOC_008754	NA	#N/A	con	vr2332	OK	105.79	24.9436	-2.08446	3.61412	0.000301366	0.0201997	yes
XLOC_008772	SFRP5	secreted frizzled-related protein 5	con	vr2332	OK	67.813	18.5309	-1.87163	4.11041	3.95e-05	0.00464798	yes
XLOC_008818	SH3PXD2A	SH3 and PX domains 2A	con	vr2332	OK	9.72339	2.02264	-2.26522	4.03151	5.54e-05	0.00590446	yes
XLOC_008898	ADAM12	ADAM metallopeptidase domain 12	con	vr2332	OK	3.32099	1.0691	-1.63522	3.30958	0.000934362	0.0404529	yes
XLOC_009060	NA	#N/A	con	vr2332	OK	7.79184	0	-1.79769e+308	-1.79769e+308	0.00129121	0.0466172	yes
XLOC_009093	NA	#N/A	con	vr2332	OK	0	3.80047	1.79769e+308	1.79769e+308	0.00140847	0.0482346	yes
XLOC_009102	NA	#N/A	con	vr2332	OK	0	5.48363	1.79769e+308	1.79769e+308	0.00140847	0.0482346	yes
XLOC_009108	NA	#N/A	con	vr2332	OK	203.233	36.2178	-2.48836	3.63691	0.000275931	0.0191453	yes
XLOC_009131	NA	#N/A	con	vr2332	OK	0.692263	3.32895	2.26568	-3.69139	0.000223028	0.016553	yes
XLOC_009304	STOX2	storkhead box 2	con	vr2332	OK	1.49304	0.419085	-1.83294	3.17794	0.00148326	0.0498342	yes
XLOC_009306	ENSSSCG00000015784	#N/A	con	vr2332	OK	53.7277	15.3932	-1.80337	4.11069	3.94e-05	0.00464798	yes
XLOC_009308	NA	#N/A	con	vr2332	OK	26.0297	4.70119	-2.46906	4.24669	2.17e-05	0.00308085	yes
XLOC_009475	GULP1	GULP, engulfment adaptor PTB domain containing 1	con	vr2332	OK	2.86775	0.52283	-2.4555	3.86332	0.000111856	0.0100805	yes
XLOC_009477	ENSSSCG00000016034	#N/A	con	vr2332	OK	829.41	210.147	-1.98069	4.45366	8.44e-06	0.00149193	yes
XLOC_009576	IGFBP5	insulin-like growth factor binding protein 5	con	vr2332	OK	100.413	25.8276	-1.95896	4.39032	1.13e-05	0.00185458	yes
XLOC_009578	NA	#N/A	con	vr2332	OK	16.1367	3.52416	-2.19499	3.42853	0.00060685	0.0325605	yes
XLOC_009710	NA	#N/A	con	vr2332	OK	6.83094	0	-1.79769e+308	-1.79769e+308	0.000928406	0.0403508	yes
XLOC_009800	NA	#N/A	con	vr2332	OK	9.10723	2.07236	-2.13574	3.67308	0.00023964	0.0175415	yes
XLOC_009837	ACVR1C	activin A receptor, type IC	con	vr2332	OK	1.24568	0	-1.79769e+308	-1.79769e+308	0.000612658	0.0325988	yes
XLOC_009886	CYBRD1	cytochrome b reductase 1	con	vr2332	OK	17.9189	4.50648	-1.99141	4.09871	4.15e-05	0.00482384	yes
XLOC_009953	SDPR	serum deprivation response	con	vr2332	OK	38.9947	6.70431	-2.54012	5.45908	4.79e-08	2.12e-05	yes
XLOC_010033	ENSSSCG00000016181	#N/A	con	vr2332	OK	14.1334	2.41701	-2.54781	5.41971	5.97e-08	2.6e-05	yes
XLOC_010041	CYP27A1	cytochrome P450, family 27, subfamily A, polypeptide 1	con	vr2332	OK	8.94486	1.23393	-2.85779	4.96272	6.95e-07	0.0001828	yes
XLOC_010169	ENSSSCG00000016396	#N/A	con	vr2332	OK	4.47064	0.439218	-3.34747	3.45243	0.00055556	0.0304216	yes
XLOC_010218	NA	#N/A	con	vr2332	OK	0.694611	4.65964	2.74594	-3.41854	0.000629575	0.033031	yes
XLOC_010221	NA	#N/A	con	vr2332	OK	1.64933	10.5645	2.67927	-3.65027	0.000261961	0.0186623	yes
XLOC_010255	NA	#N/A	con	vr2332	OK	66.0373	17.6422	-1.90425	3.47608	0.000508801	0.0283745	yes
XLOC_010260	NA	#N/A	con	vr2332	OK	27.54	0	-1.79769e+308	-1.79769e+308	0.00129121	0.0466172	yes
XLOC_010273	NA	#N/A	con	vr2332	OK	5.34535	0.514094	-3.37818	3.54852	0.000387403	0.0238499	yes
XLOC_010274	NA	#N/A	con	vr2332	OK	0	2.46643	1.79769e+308	1.79769e+308	0.00104415	0.0433556	yes
XLOC_010279	NA	#N/A	con	vr2332	OK	8.64981	0	-1.79769e+308	-1.79769e+308	0.000240731	0.017561	yes
XLOC_010304	NA	#N/A	con	vr2332	OK	23.5855	4.76355	-2.30779	3.35019	0.00080755	0.0376195	yes
XLOC_010347	NA	#N/A	con	vr2332	OK	10.439	2.46431	-2.08272	3.45132	0.000557852	0.0304687	yes
XLOC_010362	NA	#N/A	con	vr2332	OK	49.3288	8.53964	-2.53018	3.23222	0.00122831	0.0465556	yes
XLOC_010395	NA	#N/A	con	vr2332	OK	7.80446	0.993444	-2.97379	3.85237	0.000116979	0.0101777	yes
XLOC_010400	NA	#N/A	con	vr2332	OK	5.55676	1.16602	-2.25265	3.43662	0.000589019	0.0316836	yes
XLOC_010453	NA	#N/A	con	vr2332	OK	151.953	0	-1.79769e+308	-1.79769e+308	0.00129121	0.0466172	yes
XLOC_010462	NA	#N/A	con	vr2332	OK	22.577	71.7244	1.66761	-3.49181	0.000479751	0.0272511	yes
XLOC_010464	NA	#N/A	con	vr2332	OK	60.3987	15.261	-1.98467	4.38161	1.18e-05	0.00191555	yes
XLOC_010479	NA	#N/A	con	vr2332	OK	16.1289	0.962821	-4.06624	3.6013	0.000316636	0.0207528	yes
XLOC_010526	NA	#N/A	con	vr2332	OK	29.7405	4.29048	-2.79322	3.27577	0.00105373	0.0434021	yes
XLOC_010553	ENSSSCG00000016787	#N/A	con	vr2332	OK	2.95445	0.658917	-2.16472	3.61072	0.000305352	0.0201997	yes
XLOC_010592	GHR	growth hormone receptor	con	vr2332	OK	9.42344	1.39326	-2.75779	4.48397	7.33e-06	0.00132262	yes
XLOC_010613	ENSSSCG00000016902	#N/A	con	vr2332	OK	0.866812	6.13945	2.82432	-3.38534	0.000710904	0.0350954	yes
XLOC_010614	GZMA	granzyme A (granzyme 1, cytotoxic T-lymphocyte-associated serine esterase 3)	con	vr2332	OK	6.46569	34.1664	2.4017	-4.68854	2.75e-06	0.000586107	yes
XLOC_010730	ENSSSCG00000017083	#N/A	con	vr2332	OK	743.47	191.496	-1.95696	4.54478	5.5e-06	0.00102753	yes
XLOC_010765	ENSSSCG00000016788	#N/A	con	vr2332	OK	2.95445	0.658917	-2.16472	3.61072	0.000305352	0.0201997	yes
XLOC_010868	ELOVL7	ELOVL fatty acid elongase 7	con	vr2332	OK	8.89231	2.23915	-1.98961	3.4555	0.000549277	0.030233	yes
XLOC_010960	SGCD	sarcoglycan, delta (35kDa dystrophin-associated glycoprotein)	con	vr2332	OK	13.228	2.3069	-2.51956	4.256	2.08e-05	0.00299533	yes
XLOC_010977	ENSSSCG00000017082	#N/A	con	vr2332	OK	380.217	60.7748	-2.64528	6.22753	4.74e-10	3.68e-07	yes
XLOC_010982	GPX3	glutathione peroxidase 3 (plasma)	con	vr2332	OK	134.25	30.9269	-2.11799	5.05991	4.19e-07	0.000129489	yes
XLOC_011000	ADAMTS16	ADAM metallopeptidase with thrombospondin type 1 motif, 16	con	vr2332	OK	1.048	0.261921	-2.00043	3.40291	0.000666718	0.0342435	yes
XLOC_011014	NA	#N/A	con	vr2332	OK	8.32039	1.05912	-2.97379	3.85237	0.000116979	0.0101777	yes
XLOC_011036	NA	#N/A	con	vr2332	OK	10.1929	29.5338	1.53481	-3.46919	0.000522034	0.0290335	yes
XLOC_011106	NA	#N/A	con	vr2332	OK	71.8997	0	-1.79769e+308	-1.79769e+308	0.00108806	0.0434021	yes
XLOC_011109	NA	#N/A	con	vr2332	OK	8.00341	0.64443	-3.63452	4.35088	1.36e-05	0.00218804	yes
XLOC_011116	NA	#N/A	con	vr2332	OK	2.12208	23.8789	3.49219	-4.43109	9.38e-06	0.00158502	yes
XLOC_011121	NA	#N/A	con	vr2332	OK	0.523044	2.25027	2.10509	-3.6119	0.000303961	0.0201997	yes
XLOC_011141	NA	#N/A	con	vr2332	OK	34.753	6.68481	-2.37818	3.86403	0.000111533	0.0100805	yes
XLOC_011149	NA	#N/A	con	vr2332	OK	1109.11	205.719	-2.43065	3.33381	0.000856648	0.0390738	yes
XLOC_011152	NA	#N/A	con	vr2332	OK	6.58862	0	-1.79769e+308	-1.79769e+308	0.00129121	0.0466172	yes
XLOC_011303	TCF15	transcription factor 15 (basic helix-loop-helix)	con	vr2332	OK	2.13575	0.251244	-3.08758	3.26551	0.00109268	0.0434381	yes
XLOC_011397	ADIG	adipogenin	con	vr2332	OK	8.79511	1.38758	-2.66414	4.2688	1.97e-05	0.00286733	yes
XLOC_011409	EMILIN3	elastin microfibril interfacer 3	con	vr2332	OK	2.55064	0.183854	-3.79423	5.38513	7.24e-08	2.93e-05	yes
XLOC_011450	MMP9	#N/A	con	vr2332	OK	0.579928	2.17914	1.90981	-3.3689	0.000754699	0.0363707	yes
XLOC_011500	ENSSSCG00000007506	#N/A	con	vr2332	OK	5.84267	0.0908924	-6.00632	5.98114	2.22e-09	1.28e-06	yes
XLOC_011501	ENSSSCG00000007507	#N/A	con	vr2332	OK	7.72954	0.25481	-4.92289	7.93625	2e-15	5.32e-12	yes
XLOC_011535	SLC7A2	solute carrier family 7 (cationic amino acid transporter, y+ system), member 1	con	vr2332	OK	1.1515	0.169061	-2.7679	4.04547	5.22e-05	0.00564624	yes
XLOC_011536	MTUS1	microtubule associated tumor suppressor 1	con	vr2332	OK	6.23831	2.05237	-1.60386	3.33019	0.000867865	0.0394166	yes
XLOC_011587	JAG1	jagged 1	con	vr2332	OK	16.7301	5.8034	-1.52747	3.49591	0.000472441	0.0272511	yes
XLOC_011612	THBD	thrombomodulin	con	vr2332	OK	20.0101	5.39628	-1.89069	4.1169	3.84e-05	0.00457931	yes
XLOC_011761	NA	#N/A	con	vr2332	OK	13.8142	0.257978	-5.74276	5.15095	2.59e-07	8.9e-05	yes
XLOC_011762	NA	#N/A	con	vr2332	OK	8.29977	0.244167	-5.08713	3.29115	0.000997783	0.042254	yes
XLOC_011812	KCNB1	potassium voltage-gated channel, Shab-related subfamily, member 1	con	vr2332	OK	0.801053	0.13452	-2.57408	3.29466	0.000985406	0.0421645	yes
XLOC_011813	PTGIS	prostaglandin I2 (prostacyclin) synthase	con	vr2332	OK	10.2176	2.81951	-1.85754	3.47605	0.000508852	0.0283745	yes
XLOC_011821	ATP9A	ATPase, class II, type 9A	con	vr2332	OK	5.00579	1.74938	-1.51676	3.29209	0.000994465	0.0421974	yes
XLOC_011857	NA	#N/A	con	vr2332	OK	5.44072	1.01825	-2.41771	3.7116	0.000205952	0.0156678	yes
XLOC_011893	NA	#N/A	con	vr2332	OK	0	3.74312	1.79769e+308	1.79769e+308	0.00140847	0.0482346	yes
XLOC_011974	NA	#N/A	con	vr2332	OK	2.92617	0	-1.79769e+308	-1.79769e+308	0.00129121	0.0466172	yes
XLOC_011989	NA	#N/A	con	vr2332	OK	229.574	66.7118	-1.78295	3.50599	0.00045491	0.0265481	yes
XLOC_012008	NA	#N/A	con	vr2332	OK	33.2445	0.799331	-5.37818	3.48479	0.000492526	0.0277548	yes
XLOC_012015	NA	#N/A	con	vr2332	OK	7.40206	0.263306	-4.81312	5.15408	2.55e-07	8.9e-05	yes
XLOC_012019	NA	#N/A	con	vr2332	OK	0	10.781	1.79769e+308	1.79769e+308	0.001177	0.0460867	yes
XLOC_012044	NA	#N/A	con	vr2332	OK	2.24941	0.278151	-3.01561	3.55915	0.000372057	0.0231885	yes
XLOC_012051	NA	#N/A	con	vr2332	OK	0.381765	2.17362	2.50935	-4.11641	3.85e-05	0.00457931	yes
XLOC_012055	NA	#N/A	con	vr2332	OK	4898.11	317.979	-3.94522	4.18934	2.8e-05	0.00364006	yes
XLOC_012124	ENSSSCG00000016516	#N/A	con	vr2332	OK	3.98146	0.292703	-3.76579	5.47876	4.28e-08	1.97e-05	yes
XLOC_012181	TMEM229A	transmembrane protein 229	con	vr2332	OK	0.954529	0	-1.79769e+308	-1.79769e+308	0.000612658	0.0325988	yes
XLOC_012193	TSPAN12	tetraspanin 12	con	vr2332	OK	15.0377	4.50793	-1.73804	3.56623	0.000362149	0.0228252	yes
XLOC_012228	INMT	indolethylamine N-methyltransferase	con	vr2332	OK	3.766	0.337311	-3.48088	4.16172	3.16e-05	0.00395763	yes
XLOC_012233	ENSSSCG00000016689	#N/A	con	vr2332	OK	3.33132	0.642172	-2.37506	4.28387	1.84e-05	0.00272352	yes
XLOC_012448	C7orf58	chromosome 7 open reading frame 58	con	vr2332	OK	5.02063	1.23429	-2.02419	4.15379	3.27e-05	0.00407355	yes
XLOC_012459	CAV1	caveolin 1, caveolae protein, 22kDa	con	vr2332	OK	45.8938	17.5385	-1.38777	3.22694	0.00125121	0.0466172	yes
XLOC_012460	CAV2	caveolin 2	con	vr2332	OK	12.3774	4.07299	-1.60355	3.40142	0.000670365	0.0342601	yes
XLOC_012498	C7orf41	chromosome 7 open reading frame 41	con	vr2332	OK	11.5277	2.43733	-2.24173	4.20017	2.67e-05	0.00357319	yes
XLOC_012503	CREB5	cAMP responsive element binding protein 5	con	vr2332	OK	1.58839	0.307704	-2.36795	3.35936	0.000781231	0.0373955	yes
XLOC_012559	NA	#N/A	con	vr2332	OK	16.7619	3.39168	-2.30512	4.27604	1.9e-05	0.00279474	yes
XLOC_012572	NA	#N/A	con	vr2332	OK	45.4589	4.14195	-3.45618	4.12316	3.74e-05	0.00452286	yes
XLOC_012588	NA	#N/A	con	vr2332	OK	1.97536	7.80114	1.98157	-3.4817	0.000498242	0.0279291	yes
XLOC_012640	NA	#N/A	con	vr2332	OK	0	2.6856	1.79769e+308	1.79769e+308	0.00120651	0.0461397	yes
XLOC_012642	NA	#N/A	con	vr2332	OK	4.86271	0.336727	-3.85211	3.40015	0.000673498	0.0343016	yes
XLOC_012652	NA	#N/A	con	vr2332	OK	0	15.6517	1.79769e+308	1.79769e+308	0.000338535	0.0217203	yes
XLOC_012654	NA	#N/A	con	vr2332	OK	1.78027	8.47536	2.25118	-3.7275	0.000193388	0.0149795	yes
XLOC_012656	NA	#N/A	con	vr2332	OK	1.39233	6.55317	2.23469	-3.56621	0.000362185	0.0228252	yes
XLOC_012673	NA	#N/A	con	vr2332	OK	2679.07	668.529	-2.00267	3.77844	0.000157814	0.0128233	yes
XLOC_012696	NA	#N/A	con	vr2332	OK	53.8231	14.4457	-1.89759	4.32321	1.54e-05	0.00240852	yes
XLOC_012711	NA	#N/A	con	vr2332	OK	8.61875	0	-1.79769e+308	-1.79769e+308	0.000478279	0.0272511	yes
XLOC_012713	NA	#N/A	con	vr2332	OK	3.99342	0.622195	-2.68219	4.74614	2.07e-06	0.000466721	yes
XLOC_012716	NA	#N/A	con	vr2332	OK	4.81203	0.484328	-3.31259	4.32724	1.51e-05	0.00238242	yes
XLOC_012734	NA	#N/A	con	vr2332	OK	24.0296	5.1999	-2.20825	3.67324	0.00023949	0.0175415	yes
XLOC_012741	NA	#N/A	con	vr2332	OK	4.48732	0.755251	-2.57082	3.76819	0.000164437	0.0132176	yes
XLOC_012743	NA	#N/A	con	vr2332	OK	20.0274	0	-1.79769e+308	-1.79769e+308	0.00129121	0.0466172	yes
XLOC_012805	PC	pyruvate carboxylase	con	vr2332	OK	58.7994	6.39644	-3.20046	6.57558	4.85e-11	5.43e-08	yes
XLOC_013050	SAA4	serum amyloid A4, constitutive	con	vr2332	OK	1.4388	25.5883	4.15255	-4.69373	2.68e-06	0.000577224	yes
XLOC_013229	COL5A3	collagen, type V, alpha 3	con	vr2332	OK	17.64	5.0528	-1.80369	4.18579	2.84e-05	0.00366869	yes
XLOC_013474	F2RL2	coagulation factor II (thrombin) receptor-like 2	con	vr2332	OK	19.7446	2.75523	-2.84121	3.54412	0.000393922	0.0240428	yes
XLOC_013488	THBS4	thrombospondin 4	con	vr2332	OK	2.747	0.36089	-2.92823	4.78458	1.71e-06	0.000410092	yes
XLOC_013493	RASGRF2	Ras protein-specific guanine nucleotide-releasing factor 2	con	vr2332	OK	1.07209	0.274037	-1.96799	3.27852	0.00104351	0.0433556	yes
XLOC_013545	C5orf13	neuronal regeneration related protein homolog (rat)	con	vr2332	OK	66.4788	22.6297	-1.55467	3.19065	0.00141954	0.0485357	yes
XLOC_013576	SNCAIP	synuclein, alpha interacting protein	con	vr2332	OK	15.1278	0.559036	-4.75812	3.4404	0.00058086	0.0313238	yes
XLOC_013680	PCDHB15	protocadherin beta 15	con	vr2332	OK	1.68753	0.42274	-1.99707	3.37918	0.000727023	0.0355191	yes
XLOC_013836	ENSSSCG00000012925	#N/A	con	vr2332	OK	37.5632	3.66524	-3.35734	6.96054	3.39e-12	5.16e-09	yes
XLOC_013918	LGALS12	lectin, galactoside-binding, soluble, 12	con	vr2332	OK	20.8343	1.14729	-4.18266	5.14607	2.66e-07	8.99e-05	yes
XLOC_014087	METT5D1	methyltransferase like 15	con	vr2332	OK	1.0473	4.4307	2.08086	-3.35242	0.000801081	0.0376195	yes
XLOC_014097	NELL1	NEL-like 1 (chicken)	con	vr2332	OK	1.23311	0.253747	-2.28084	3.37748	0.000731543	0.0355767	yes
XLOC_014147	ADAMTSL5	ADAMTS-like 5	con	vr2332	OK	2.00679	0.39662	-2.33906	3.83224	0.000126983	0.0106911	yes
XLOC_014192	PLIN4	perilipin 4	con	vr2332	OK	18.8874	0.418884	-5.49473	3.55045	0.000384572	0.0238133	yes
XLOC_014231	CLEC4G	C-type lectin domain family 4, member G	con	vr2332	OK	297.412	51.7645	-2.52243	6.11865	9.44e-10	6.09e-07	yes
XLOC_014393	CPAMD8	C3 and PZP-like, alpha-2-macroglobulin domain containing 8	con	vr2332	OK	1.13961	0.170678	-2.73919	3.98359	6.79e-05	0.00680072	yes
XLOC_014478	ADAMTS2	ADAM metallopeptidase with thrombospondin type 1 motif, 2	con	vr2332	OK	14.6298	4.05955	-1.84951	3.29216	0.000994209	0.0421974	yes
XLOC_014482	ENSSSCG00000014034	#N/A	con	vr2332	OK	8.07346	1.96654	-2.03753	3.82209	0.000132326	0.0110168	yes
XLOC_014594	CDO1	cysteine dioxygenase, type I	con	vr2332	OK	6.49823	0.923	-2.81564	5.00872	5.48e-07	0.000157722	yes
XLOC_014716	NA	#N/A	con	vr2332	OK	27.8364	0	-1.79769e+308	-1.79769e+308	0.00129121	0.0466172	yes
XLOC_014800	NA	#N/A	con	vr2332	OK	5.6002	0	-1.79769e+308	-1.79769e+308	0.00129121	0.0466172	yes
XLOC_014813	NA	#N/A	con	vr2332	OK	2.2523	0	-1.79769e+308	-1.79769e+308	0.00108806	0.0434021	yes
XLOC_014832	NA	#N/A	con	vr2332	OK	144.012	22.6645	-2.66769	3.68943	0.000224754	0.0165657	yes
XLOC_014842	NA	#N/A	con	vr2332	OK	25.3681	7.19638	-1.81767	3.50168	0.000462328	0.0268897	yes
XLOC_014868	NA	#N/A	con	vr2332	OK	0	2.90647	1.79769e+308	1.79769e+308	0.00140847	0.0482346	yes
XLOC_014885	NA	#N/A	con	vr2332	OK	0	2.42948	1.79769e+308	1.79769e+308	0.00140847	0.0482346	yes
XLOC_014889	NA	#N/A	con	vr2332	OK	0	3.25593	1.79769e+308	1.79769e+308	0.00104415	0.0433556	yes
XLOC_014936	NA	#N/A	con	vr2332	OK	0	22.8634	1.79769e+308	1.79769e+308	0.000635216	0.0330672	yes
XLOC_014988	NA	#N/A	con	vr2332	OK	63.4498	7.48059	-3.08439	3.6471	0.000265222	0.0188316	yes
XLOC_014992	NA	#N/A	con	vr2332	OK	431.866	127.175	-1.76377	3.32761	0.000875943	0.0395306	yes
XLOC_014993	NA	#N/A	con	vr2332	OK	0	6.55883	1.79769e+308	1.79769e+308	0.000911841	0.0402814	yes
XLOC_014996	NA	#N/A	con	vr2332	OK	0.924644	3.82393	2.04809	-3.31086	0.000930108	0.0403508	yes
XLOC_015032	NA	#N/A	con	vr2332	OK	13.3331	4.80544	-1.47227	3.25719	0.00112521	0.0444677	yes
XLOC_015035	NA	#N/A	con	vr2332	OK	0.419704	3.40584	3.02056	-3.35135	0.000804179	0.0376195	yes
XLOC_015078	NA	#N/A	con	vr2332	OK	17.1634	3.10948	-2.46459	3.94701	7.91e-05	0.00766174	yes
XLOC_015097	NA	#N/A	con	vr2332	OK	0	2.72794	1.79769e+308	1.79769e+308	0.00104415	0.0433556	yes
XLOC_015140	NA	#N/A	con	vr2332	OK	1.55247	7.31621	2.23653	-3.64042	0.000272197	0.0191453	yes
XLOC_015187	NA	#N/A	con	vr2332	OK	0	12.6627	1.79769e+308	1.79769e+308	0.000711761	0.0350954	yes
XLOC_015205	NA	#N/A	con	vr2332	OK	16.0168	3.92677	-2.02817	4.02958	5.59e-05	0.00590446	yes
XLOC_015241	NA	#N/A	con	vr2332	OK	232.198	68.7585	-1.75574	3.21402	0.00130892	0.0470114	yes
XLOC_015249	NA	#N/A	con	vr2332	OK	3.94359	13.5363	1.77925	-3.36382	0.00076871	0.036879	yes
XLOC_015329	AZGP1	alpha-2-glycoprotein 1, zinc-binding	con	vr2332	OK	6.01602	1.05889	-2.50626	4.4366	9.14e-06	0.00155738	yes
XLOC_015377	WBSCR17	Williams-Beuren syndrome chromosome region 17	con	vr2332	OK	1.01476	0.0705419	-3.84651	3.40129	0.000670695	0.0342601	yes
XLOC_015392	PSPH	phosphoserine phosphatase	con	vr2332	OK	9.06424	2.15813	-2.07041	3.97208	7.12e-05	0.00709174	yes
XLOC_015499	ENSSSCG00000007927	#N/A	con	vr2332	OK	1.4146	0.253593	-2.4798	4.06846	4.73e-05	0.00525041	yes
XLOC_015632	ADRA2B	adrenoceptor alpha 2B	con	vr2332	OK	1.81647	0.361184	-2.33034	3.21309	0.00131317	0.0470115	yes
XLOC_015679	ENSSSCG00000008206	#N/A	con	vr2332	OK	105.909	305.788	1.52971	-3.77999	0.000156834	0.0127997	yes
XLOC_015797	EFEMP1	EGF containing fibulin-like extracellular matrix protein 1	con	vr2332	OK	37.702	8.89983	-2.08279	3.98316	6.8e-05	0.00680072	yes
XLOC_015882	ENSSSCG00000008527	#N/A	con	vr2332	OK	15.817	3.44501	-2.1989	3.62066	0.000293849	0.0199977	yes
XLOC_016000	NA	#N/A	con	vr2332	OK	141.88	30.2817	-2.22815	3.44143	0.000578639	0.0313238	yes
XLOC_016070	MLXIPL	MLX interacting protein-like	con	vr2332	OK	4.99512	0.592578	-3.07544	5.73818	9.57e-09	4.85e-06	yes
XLOC_016076	CLDN4	claudin 4	con	vr2332	OK	10.3882	2.19647	-2.24169	3.20088	0.0013701	0.0482346	yes
XLOC_016215	SEC14L5	SEC14-like 5 (S. cerevisiae)	con	vr2332	OK	1.037	0.0725841	-3.83662	3.40273	0.000667154	0.0342435	yes
XLOC_016384	ENSSSCG00000008203	#N/A	con	vr2332	OK	2063.67	5412.71	1.39114	-3.31596	0.000913299	0.0402814	yes
XLOC_016401	RETSAT	retinol saturase (all-trans-retinol 13,14-reductase)	con	vr2332	OK	67.3329	10.6742	-2.65718	4.66366	3.11e-06	0.000630173	yes
XLOC_016472	ANTXR1	anthrax toxin receptor 1	con	vr2332	OK	17.1006	6.05581	-1.49765	3.38306	0.000716825	0.0351861	yes
XLOC_016689	NA	#N/A	con	vr2332	OK	44.2568	5.0477	-3.1322	3.75206	0.000175387	0.0138367	yes
XLOC_016794	NA	#N/A	con	vr2332	OK	1.29925	5.36533	2.04599	-3.2402	0.00119447	0.0461397	yes
XLOC_016821	NA	#N/A	con	vr2332	OK	0	24.5224	1.79769e+308	1.79769e+308	0.00140847	0.0482346	yes
XLOC_016822	NA	#N/A	con	vr2332	OK	0	2.60017	1.79769e+308	1.79769e+308	0.00140847	0.0482346	yes
XLOC_016831	NA	#N/A	con	vr2332	OK	14.7183	2.78686	-2.4009	3.49786	0.000468999	0.0271472	yes
XLOC_016852	NA	#N/A	con	vr2332	OK	4.9134	0	-1.79769e+308	-1.79769e+308	0.00129121	0.0466172	yes
XLOC_016875	NA	#N/A	con	vr2332	OK	0.442932	1.97022	2.1532	-3.32058	0.000898307	0.0402814	yes
XLOC_016878	NA	#N/A	con	vr2332	OK	0	10.1958	1.79769e+308	1.79769e+308	0.00120651	0.0461397	yes
XLOC_016885	NA	#N/A	con	vr2332	OK	144.527	20.2474	-2.83553	4.18962	2.79e-05	0.00364006	yes
XLOC_016922	NA	#N/A	con	vr2332	OK	201.133	36.3787	-2.46699	4.21697	2.48e-05	0.00335941	yes
XLOC_016950	NA	#N/A	con	vr2332	OK	467.188	0	-1.79769e+308	-1.79769e+308	0.0011833	0.0461397	yes
XLOC_016968	NA	#N/A	con	vr2332	OK	15.3724	0	-1.79769e+308	-1.79769e+308	0.000800861	0.0376195	yes
XLOC_016972	NA	#N/A	con	vr2332	OK	266.83	0	-1.79769e+308	-1.79769e+308	0.00129121	0.0466172	yes
XLOC_017056	NA	#N/A	con	vr2332	OK	8.07746	23.2191	1.52334	-3.6525	0.000259703	0.0185635	yes
XLOC_017101	NA	#N/A	con	vr2332	OK	5.3232	0.496463	-3.42253	3.32952	0.000869968	0.0394281	yes
XLOC_017110	NA	#N/A	con	vr2332	OK	45717.5	8535.21	-2.42125	3.20442	0.00135333	0.0480453	yes
XLOC_017364	NA	#N/A	con	vr2332	OK	32.5596	7.21877	-2.17326	4.09803	4.17e-05	0.00482384	yes
XLOC_017374	SDR16C5	short chain dehydrogenase/reductase family 16C, member 5	con	vr2332	OK	5.91261	0.292441	-4.33758	4.16939	3.05e-05	0.00384954	yes
XLOC_017406	DPT	dermatopontin	con	vr2332	OK	64.7446	7.87797	-3.03886	6.76681	1.32e-11	1.75e-08	yes
XLOC_017422	RXRG	retinoid X receptor, gamma	con	vr2332	OK	4.38745	0.106503	-5.36442	5.7632	8.25e-09	4.29e-06	yes
XLOC_017504	NES	nestin	con	vr2332	OK	6.14043	1.68061	-1.86936	3.57707	0.000347461	0.022226	yes
XLOC_017513	PAQR6	progestin and adipoQ receptor family member VI	con	vr2332	OK	34.5105	3.81505	-3.17726	6.7224	1.79e-11	2.24e-08	yes
XLOC_017587	SELENBP1	selenium binding protein 1	con	vr2332	OK	47.1329	18.1227	-1.37894	3.24015	0.00119467	0.0461397	yes
XLOC_017622	TXNIP	thioredoxin interacting protein	con	vr2332	OK	310.519	109.198	-1.50774	3.95698	7.59e-05	0.00748514	yes
XLOC_017657	IGSF3	mmunoglobulin superfamily, member 3	con	vr2332	OK	1.99005	0.570074	-1.80359	3.38564	0.000710123	0.0350954	yes
XLOC_017804	GPT	glutamic-pyruvate transaminase (alanine aminotransferase)	con	vr2332	OK	13.461	2.46958	-2.44645	5.04212	4.6e-07	0.000138453	yes
XLOC_017811	OPLAH	5-oxoprolinase (ATP-hydrolysing)	con	vr2332	OK	1.22305	0.304864	-2.00425	3.38719	0.000706127	0.0350954	yes
XLOC_017861	COL14A1	collagen, type XIV, alpha 1	con	vr2332	OK	37.5007	14.387	-1.38215	3.24485	0.00117512	0.0460867	yes
XLOC_017864	MAL2	mal, T-cell differentiation protein 2 (gene/pseudogene)	con	vr2332	OK	3.78226	0	-1.79769e+308	-1.79769e+308	5.68e-05	0.00594191	yes
XLOC_017919	NA	#N/A	con	vr2332	OK	19.687	3.92113	-2.3279	3.91018	9.22e-05	0.00861647	yes
XLOC_017962	CA3	carbonic anhydrase III, muscle specific	con	vr2332	OK	33.279	1.13962	-4.86799	9.26941	0	0	yes
XLOC_017982	PI15	peptidase inhibitor 15	con	vr2332	OK	6.75198	1.57281	-2.10196	4.08251	4.46e-05	0.00503836	yes
XLOC_017999	PREX2	phosphatidylinositol-3,4,5-trisphosphate-dependent Rac exchange factor 2	con	vr2332	OK	2.10982	0.537817	-1.97193	3.76331	0.000167678	0.0133772	yes
XLOC_018006	ADHFE1	alcohol dehydrogenase, iron containing, 1	con	vr2332	OK	11.3625	2.08747	-2.44446	4.96558	6.85e-07	0.0001828	yes
XLOC_018016	NA	#N/A	con	vr2332	OK	24.5215	7.30049	-1.74798	3.69841	0.000216956	0.0162725	yes
XLOC_018080	DDR2	discoidin domain receptor tyrosine kinase 2	con	vr2332	OK	10.3001	3.52555	-1.54674	3.26276	0.00110334	0.0437658	yes
XLOC_018092	MPZ	myelin protein zero	con	vr2332	OK	33.7467	3.6965	-3.19052	6.47605	9.42e-11	9.37e-08	yes
XLOC_018172	LMNA	lamin A/C	con	vr2332	OK	49.1984	18.9069	-1.3797	3.33162	0.000863408	0.039298	yes
XLOC_018388	PALMD	palmdelphin	con	vr2332	OK	6.37763	1.27262	-2.32521	4.51322	6.39e-06	0.00117251	yes
XLOC_018445	NA	#N/A	con	vr2332	OK	16.3646	2.39048	-2.7752	5.1049	3.31e-07	0.000106819	yes
XLOC_018534	NA	#N/A	con	vr2332	OK	65.807	18.2277	-1.85211	3.18234	0.00146092	0.0495166	yes
XLOC_018557	NA	#N/A	con	vr2332	OK	0.358132	2.29809	2.68187	-3.99292	6.53e-05	0.00665168	yes
XLOC_018567	NA	#N/A	con	vr2332	OK	25.3546	4.51841	-2.48836	3.63691	0.000275931	0.0191453	yes
XLOC_018575	NA	#N/A	con	vr2332	OK	47.5449	9.35321	-2.34576	3.80756	0.000140345	0.0115872	yes
XLOC_018638	NA	#N/A	con	vr2332	OK	2.3577	0	-1.79769e+308	-1.79769e+308	0.000928406	0.0403508	yes
XLOC_018670	NA	#N/A	con	vr2332	OK	2.3643	13.0475	2.46428	-3.95033	7.8e-05	0.00762572	yes
XLOC_018692	NA	#N/A	con	vr2332	OK	209.71	29.7477	-2.81755	6.03006	1.64e-09	9.98e-07	yes
XLOC_018701	NA	#N/A	con	vr2332	OK	0	2.80672	1.79769e+308	1.79769e+308	0.00104415	0.0433556	yes
XLOC_018713	NA	#N/A	con	vr2332	OK	41.3002	0	-1.79769e+308	-1.79769e+308	0.000697492	0.0347946	yes
XLOC_018766	NA	#N/A	con	vr2332	OK	60.2243	18.7538	-1.68316	3.3763	0.000734679	0.0356479	yes
XLOC_018805	NA	#N/A	con	vr2332	OK	23.0816	3.0737	-2.90869	3.4227	0.00062003	0.0328539	yes
XLOC_018856	SCUBE1	signal peptide, CUB domain, EGF-like 1	con	vr2332	OK	3.02426	0.273017	-3.46952	4.24057	2.23e-05	0.00313506	yes
XLOC_018926	APOL6	apolipoprotein L, 6	con	vr2332	OK	2.18242	0.141638	-3.94564	3.27777	0.0010463	0.0433606	yes
XLOC_018982	ENSSSCG00000000252	#N/A	con	vr2332	OK	6.32002	0.936417	-2.75471	5.09384	3.51e-07	0.000111552	yes
XLOC_018984	ENSSSCG00000000253	#N/A	ENSSSCG00000018705	con	vr2332	OK	2.809	0.724619	-1.95476	3.23515	0.00121578	0.0462452	yes
XLOC_018986	TENC1	tensin like C1 domain containing phosphatase (tensin 2)	con	vr2332	OK	13.6389	5.03654	-1.43722	3.22153	0.00127506	0.0466172	yes
XLOC_019034	ENSSSCG00000000360	#N/A	con	vr2332	OK	5.1842	0.569334	-3.18677	4.99753	5.81e-07	0.000160642	yes
XLOC_019059	ENSSSCG00000000414	#N/A	con	vr2332	OK	16.768	0.934533	-4.16532	6.4899	8.59e-11	9.15e-08	yes
XLOC_019062	ENSSSCG00000000419	#N/A	con	vr2332	OK	12.9795	1.46161	-3.15061	5.92845	3.06e-09	1.67e-06	yes
XLOC_019064	NA	#N/A	con	vr2332	OK	11.1275	2.13329	-2.38298	5.02217	5.11e-07	0.000151152	yes
XLOC_019066	NA	#N/A	con	vr2332	OK	14.2502	3.38906	-2.07202	4.51052	6.47e-06	0.00117739	yes
XLOC_019175	GYS2	glycogen synthase 2 (liver)	con	vr2332	OK	4.90415	0.10419	-5.55672	5.96378	2.46e-09	1.38e-06	yes
XLOC_019233	MFAP5	microfibrillar associated protein 5	con	vr2332	OK	75.0886	23.0859	-1.70158	3.94179	8.09e-05	0.00776006	yes
XLOC_019257	VWF	von Willebrand factor	con	vr2332	OK	35.3813	11.0522	-1.67866	4.08172	4.47e-05	0.00503836	yes
XLOC_019280	ENSSSCG00000000757	#N/A	con	vr2332	OK	65.3156	25.1814	-1.37507	3.22083	0.0012782	0.0466172	yes
XLOC_019338	IGF1	insulin-like growth factor 1 (somatomedin C)	con	vr2332	OK	19.4031	4.91741	-1.98032	3.22287	0.00126912	0.0466172	yes
XLOC_019383	DCN	decorin	con	vr2332	OK	160.296	34.3163	-2.22377	5.25617	1.47e-07	5.31e-05	yes
XLOC_019384	LUM	lumican	con	vr2332	OK	60.8786	15.3729	-1.98554	3.60013	0.000318061	0.0207822	yes
XLOC_019450	ENSSSCG00000000030	#N/A	con	vr2332	OK	3.51045	0.355736	-3.30278	3.63114	0.000282171	0.019461	yes
XLOC_019507	LGALS1	lectin, galactoside-binding, soluble, 1	con	vr2332	OK	313.797	122.426	-1.35792	3.41558	0.000636475	0.0330672	yes
XLOC_019552	GPD1	glycerol-3-phosphate dehydrogenase 1 (soluble)	con	vr2332	OK	90.6542	9.84544	-3.20285	4.44442	8.81e-06	0.00153871	yes
XLOC_019583	ENSSSCG00000000255	#N/A	con	vr2332	OK	55.2188	8.39451	-2.71764	4.74322	2.1e-06	0.000466721	yes
XLOC_019588	ENSSSCG00000000261	#N/A	con	vr2332	OK	23.3156	4.73401	-2.30017	4.4017	1.07e-05	0.00178735	yes
XLOC_019589	ENSSSCG00000000263	#N/A	con	vr2332	OK	15.7896	5.34058	-1.56391	3.50113	0.00046329	0.0268897	yes
XLOC_019616	PPP1R1A	protein phosphatase 1, regulatory (inhibitor) subunit 1A	con	vr2332	OK	124.725	3.10926	-5.32603	8.16101	2.22e-16	7.88e-13	yes
XLOC_019649	ITGA7	integrin, alpha 7	con	vr2332	OK	51.1983	11.0855	-2.20742	3.8522	0.000117062	0.0101777	yes
XLOC_019691	LRP1B	low density lipoprotein receptor-related protein 1B	con	vr2332	OK	37.1145	11.2953	-1.71626	4.22592	2.38e-05	0.00329158	yes
XLOC_019692	NA	#N/A	con	vr2332	OK	6.73786	1.29332	-2.38121	4.76413	1.9e-06	0.000448279	yes
XLOC_019827	ENSSSCG00000000616	#N/A	con	vr2332	OK	61.638	9.27604	-2.73224	5.26974	1.37e-07	5.11e-05	yes
XLOC_019828	ENSSSCG00000000617	#N/A	con	vr2332	OK	67.7949	8.84099	-2.9389	6.2241	4.84e-10	3.68e-07	yes
XLOC_019906	WNT5B	wingless-type MMTV integration site family, member 5B	con	vr2332	OK	8.84734	0.560309	-3.98095	6.32071	2.6e-10	2.31e-07	yes
XLOC_019922	ABCD2	ATP-binding cassette, sub-family D (ALD), member 2	con	vr2332	OK	1.5915	0.0375317	-5.40614	3.49195	0.000479517	0.0272511	yes
XLOC_019928	PRICKLE1	prickle homolog 1 (Drosophila	con	vr2332	OK	2.88883	0.842256	-1.77815	3.18095	0.00146794	0.0495279	yes
XLOC_019966	GLT8D2	glycosyltransferase 8 domain containing 2	con	vr2332	OK	7.53111	2.06008	-1.87016	3.49518	0.000473736	0.0272511	yes
XLOC_020010	NA	#N/A	con	vr2332	OK	14.9964	45.2604	1.59363	-3.24011	0.00119484	0.0461397	yes
XLOC_020061	NA	#N/A	con	vr2332	OK	2.72286	0.657728	-2.04956	3.39262	0.000692268	0.0347946	yes
XLOC_020073	NA	#N/A	con	vr2332	OK	4.53118	1.11369	-2.02454	3.6624	0.000249862	0.0180418	yes
XLOC_020102	NA	#N/A	con	vr2332	OK	16.8078	4.65359	-1.85272	3.8645	0.000111316	0.0100805	yes
XLOC_020122	NA	#N/A	con	vr2332	OK	5.11064	0	-1.79769e+308	-1.79769e+308	0.000800861	0.0376195	yes
XLOC_020123	NA	#N/A	con	vr2332	OK	3.23999	0.576451	-2.49072	4.09008	4.31e-05	0.00491212	yes
XLOC_020144	NA	#N/A	con	vr2332	OK	0	3.34126	1.79769e+308	1.79769e+308	0.00120651	0.0461397	yes
XLOC_020184	NA	#N/A	con	vr2332	OK	10.7454	1.70142	-2.65892	3.41145	0.000646181	0.0334085	yes
XLOC_020209	NA	#N/A	con	vr2332	OK	58.9982	232.127	1.97617	-3.2928	0.000991934	0.0421974	yes
XLOC_020233	NA	#N/A	con	vr2332	OK	0	4.04806	1.79769e+308	1.79769e+308	0.00140847	0.0482346	yes
XLOC_020234	NA	#N/A	con	vr2332	OK	6.27523	29.3314	2.22471	-3.89326	9.89e-05	0.0091202	yes
XLOC_020251	NA	#N/A	con	vr2332	OK	1.60733	5.49886	1.77447	-3.21997	0.00128204	0.0466172	yes
XLOC_020296	NA	#N/A	con	vr2332	OK	5.51065	0.699715	-2.97738	3.51032	0.000447559	0.0264818	yes
XLOC_020298	NA	#N/A	con	vr2332	OK	4.35239	0.627894	-2.79322	3.27577	0.00105373	0.0434021	yes
XLOC_020316	NA	#N/A	con	vr2332	OK	1.13432	7.0693	2.63974	-3.59171	0.000328515	0.0213997	yes
XLOC_020329	NA	#N/A	con	vr2332	OK	0	8.88115	1.79769e+308	1.79769e+308	0.00140847	0.0482346	yes
XLOC_020335	NA	#N/A	con	vr2332	OK	12.7877	0	-1.79769e+308	-1.79769e+308	0.000478279	0.0272511	yes
XLOC_020338	NA	#N/A	con	vr2332	OK	11.825	0	-1.79769e+308	-1.79769e+308	0.00129121	0.0466172	yes
XLOC_020412	NA	#N/A	con	vr2332	OK	1.18284	5.63114	2.25118	-3.82775	0.00012932	0.0108451	yes
XLOC_020449	NA	#N/A	con	vr2332	OK	10.7172	2.41999	-2.14685	3.56476	0.000364192	0.0228839	yes
XLOC_020562	NA	#N/A	con	vr2332	OK	0	7.5571	1.79769e+308	1.79769e+308	0.00140847	0.0482346	yes
XLOC_020583	ENSSSCG00000002825	#N/A	con	vr2332	OK	14.0287	0.880422	-3.99404	6.84124	7.85e-12	1.11e-08	yes
XLOC_020610	LRP3	low density lipoprotein receptor-related protein 3	con	vr2332	OK	6.88197	1.75294	-1.97305	4.00148	6.29e-05	0.00647742	yes
XLOC_020704	LIPE	lipase, hormone-sensitive	con	vr2332	OK	80.8094	15.7708	-2.35727	5.25679	1.47e-07	5.31e-05	yes
XLOC_020814	NA	#N/A	con	vr2332	OK	4.5532	0.132691	-5.10074	3.30742	0.000941589	0.0406801	yes
XLOC_020816	ENSSSCG00000003208	#N/A	con	vr2332	OK	6.13224	1.2129	-2.33795	4.1801	2.91e-05	0.00371658	yes
XLOC_021001	CAMK2N1	calcium/calmodulin-dependent protein kinase II inhibitor 1	con	vr2332	OK	165.962	29.4624	-2.4939	3.6903	0.000223988	0.0165657	yes
XLOC_021007	HSPG2	heparan sulfate proteoglycan 2	con	vr2332	OK	33.4757	9.89407	-1.75848	4.02529	5.69e-05	0.00594191	yes
XLOC_021064	TINAGL1	tubulointerstitial nephritis antigen-like 1	con	vr2332	OK	58.2958	20.2109	-1.52826	3.34974	0.00080887	0.0376195	yes
XLOC_021101	NA	#N/A	con	vr2332	OK	13.0302	3.67455	-1.82623	3.52692	0.000420419	0.0253693	yes
XLOC_021158	ELTD1	EGF, latrophilin and seven transmembrane domain containing 1	con	vr2332	OK	8.86771	2.22696	-1.99349	3.89029	0.000100124	0.00919285	yes
XLOC_021176	PTGER3	prostaglandin E receptor 3 (subtype EP3)	con	vr2332	OK	2.70815	0.163462	-4.05028	4.03153	5.54e-05	0.00590446	yes
XLOC_021201	PPAP2B	phosphatidic acid phosphatase type 2B	con	vr2332	OK	36.834	12.6614	-1.54061	3.41263	0.000643395	0.0333454	yes
XLOC_021250	PRDX1	peroxiredoxin 1	con	vr2332	OK	177.022	445.905	1.33281	-3.27189	0.00106832	0.0434021	yes
XLOC_021275	NA	#N/A	con	vr2332	OK	12.561	2.71842	-2.20811	4.14277	3.43e-05	0.00420064	yes
XLOC_021330	FOXC2	forkhead box C2 (MFH-1, mesenchyme forkhead 1)	con	vr2332	OK	36.0623	4.19634	-3.10329	3.24708	0.00116597	0.0458233	yes
XLOC_021438	ENSSSCG00000002826	#N/A	con	vr2332	OK	13.6708	0	-1.79769e+308	-1.79769e+308	0.000274401	0.0191453	yes
XLOC_021441	MMP2	matrix metallopeptidase 2 (gelatinase A, 72kDa gelatinase, 72kDa type IV collagenase)	con	vr2332	OK	76.0624	23.4168	-1.69964	4.18284	2.88e-05	0.00369425	yes
XLOC_021460	SLC7A10	solute carrier family 7 (neutral amino acid transporter light chain, asc system), member 10	con	vr2332	OK	4.03922	0.743004	-2.44264	4.2645	2e-05	0.00290317	yes
XLOC_021577	ENSSSCG00000003082	#N/A	con	vr2332	OK	136.915	19.0024	-2.84903	3.98766	6.67e-05	0.00676847	yes
XLOC_021586	NA	#N/A	con	vr2332	OK	173.283	26.6029	-2.70348	6.67743	2.43e-11	2.88e-08	yes
XLOC_021814	SLC25A34	solute carrier family 25, member 34	con	vr2332	OK	24.6624	1.23663	-4.31783	7.70918	1.27e-14	3e-11	yes
XLOC_021961	NA	#N/A	con	vr2332	OK	13.209	3.77803	-1.80582	3.33859	0.000842037	0.0385725	yes
XLOC_022012	PTGFR	prostaglandin F receptor (FP)	con	vr2332	OK	1.20321	0	-1.79769e+308	-1.79769e+308	0.000928406	0.0403508	yes
XLOC_022046	AK3L1	adenylate kinase 4	con	vr2332	OK	9.38123	1.32163	-2.82746	5.38803	7.12e-08	2.93e-05	yes
XLOC_022079	NA	#N/A	con	vr2332	OK	10.754	2.0886	-2.36427	5.04167	4.61e-07	0.000138453	yes
XLOC_022101	CYP4B1	cytochrome P450, family 4, subfamily B, polypeptide 1	con	vr2332	OK	15.7601	1.18825	-3.72937	7.14573	8.95e-13	1.58e-09	yes
XLOC_022104	FAAH	fatty acid amide hydrolase	con	vr2332	OK	3.04059	0.817755	-1.89461	3.48866	0.00048545	0.0274286	yes
XLOC_022149	KCNQ4	potassium voltage-gated channel, KQT-like subfamily, member 4	con	vr2332	OK	2.25924	0.258725	-3.12634	4.67818	2.89e-06	0.000598554	yes
XLOC_022204	NA	#N/A	con	vr2332	OK	7.04514	0	-1.79769e+308	-1.79769e+308	0.000674728	0.0343016	yes
XLOC_022209	NA	#N/A	con	vr2332	OK	3.18284	0	-1.79769e+308	-1.79769e+308	0.00108806	0.0434021	yes
XLOC_022223	NA	#N/A	con	vr2332	OK	285.424	33.3112	-3.09903	3.23415	0.00122006	0.0463253	yes
XLOC_022241	NA	#N/A	con	vr2332	OK	387.911	124.359	-1.64121	3.41619	0.000635049	0.0330672	yes
XLOC_022251	NA	#N/A	con	vr2332	OK	462.947	0	-1.79769e+308	-1.79769e+308	0.00129121	0.0466172	yes
XLOC_022310	NA	#N/A	con	vr2332	OK	3.53874	0	-1.79769e+308	-1.79769e+308	0.00129121	0.0466172	yes
XLOC_022408	NA	#N/A	con	vr2332	OK	130.607	34.8473	-1.90611	3.95547	7.64e-05	0.00749808	yes
XLOC_022425	NA	#N/A	con	vr2332	OK	0	23.9412	1.79769e+308	1.79769e+308	0.00104415	0.0433556	yes
XLOC_022482	NA	#N/A	con	vr2332	OK	20956.8	3721	-2.49366	3.83831	0.000123883	0.0105553	yes
XLOC_022523	NA	#N/A	con	vr2332	OK	4.33661	26.2759	2.5991	-4.03059	5.56e-05	0.00590446	yes
XLOC_022533	NA	#N/A	con	vr2332	OK	5.97002	0	-1.79769e+308	-1.79769e+308	0.00129121	0.0466172	yes
XLOC_022850	DST	dystonin	con	vr2332	OK	5.59519	1.70362	-1.71558	3.5302	0.000415253	0.0251287	yes
XLOC_022851	COL21A1	collagen, type XXI, alpha 1	con	vr2332	OK	4.36788	1.10992	-1.97648	3.98351	6.79e-05	0.00680072	yes
XLOC_022892	PI16	peptidase inhibitor 16	con	vr2332	OK	63.1397	17.0551	-1.88834	4.53202	5.84e-06	0.00108213	yes
XLOC_023010	ENSSSCG00000001794	#N/A	con	vr2332	OK	8.50445	1.18508	-2.84323	4.41784	9.97e-06	0.00167209	yes
XLOC_023058	ENSSSCG00000001873	#N/A	con	vr2332	OK	2.16356	0.682431	-1.66465	3.41919	0.000628071	0.033031	yes
XLOC_023128	GZMB	granzyme B (granzyme 2, cytotoxic T-lymphocyte-associated serine esterase 1)	con	vr2332	OK	4.33083	17.3909	2.00561	-3.84135	0.000122358	0.0105553	yes
XLOC_023155	ENSSSCG00000002031	#N/A	con	vr2332	OK	2.15424	0.419966	-2.35884	3.85956	0.000113592	0.0101239	yes
XLOC_023299	GALNTL1	UDP-N-acetyl-alpha-D-galactosamine:polypeptide N-acetylgalactosaminyltransferase-like 1	con	vr2332	OK	4.66877	0.457592	-3.35091	5.54928	2.87e-08	1.36e-05	yes
XLOC_023393	CHGA	chromogranin A (parathyroid secretory protein 1)	con	vr2332	OK	8.01963	1.43115	-2.48636	4.68174	2.84e-06	0.00059418	yes
XLOC_023574	HIST1H2AE	histone cluster 1, H2ae	con	vr2332	OK	5.42791	25.6531	2.24067	-3.94022	8.14e-05	0.00777614	yes
XLOC_023739	TNXB	tenascin XB	con	vr2332	OK	35.2447	6.80442	-2.37286	4.5875	4.49e-06	0.0008497	yes
XLOC_023954	ADAMTSL3	ADAMTS-like 3	con	vr2332	OK	7.16564	1.06031	-2.75661	4.95323	7.3e-07	0.000189612	yes
XLOC_023955	NA	#N/A	con	vr2332	OK	23.9899	0.886735	-4.75778	3.82099	0.000132919	0.0110168	yes
XLOC_023980	PLIN1	perilipin 1	con	vr2332	OK	103.429	8.87705	-3.54242	8.0148	1.11e-15	3.38e-12	yes
XLOC_024343	FBLN5	fibulin 5	con	vr2332	OK	26.8838	7.2901	-1.88273	3.9289	8.53e-05	0.00804785	yes
XLOC_024503	NA	#N/A	con	vr2332	OK	5.5199	20.3062	1.87921	-3.394	0.00068879	0.0347946	yes
XLOC_024529	NA	#N/A	con	vr2332	OK	159.436	41.941	-1.92654	3.41859	0.000629465	0.033031	yes
XLOC_024670	NA	#N/A	con	vr2332	OK	2424.23	0	-1.79769e+308	-1.79769e+308	0.000882773	0.0397546	yes
XLOC_024691	NA	#N/A	con	vr2332	OK	0	3.80047	1.79769e+308	1.79769e+308	0.00140847	0.0482346	yes
XLOC_024708	NA	#N/A	con	vr2332	OK	45.2418	0	-1.79769e+308	-1.79769e+308	0.00108806	0.0434021	yes
XLOC_024748	NA	#N/A	con	vr2332	OK	0	16.2725	1.79769e+308	1.79769e+308	0.00140847	0.0482346	yes
XLOC_024803	NA	#N/A	con	vr2332	OK	2.5471	0.580191	-2.13425	3.65937	0.000252835	0.0181847	yes
XLOC_024806	NA	#N/A	con	vr2332	OK	56770.7	7019.97	-3.01561	4.96498	6.87e-07	0.0001828	yes
XLOC_024807	NA	#N/A	con	vr2332	OK	40151.6	7629.06	-2.39588	4.22313	2.41e-05	0.00329827	yes
XLOC_024848	NA	#N/A	con	vr2332	OK	6.97468	0.377323	-4.20825	3.73476	0.000187896	0.0146072	yes
XLOC_024864	NA	#N/A	con	vr2332	OK	32.7303	6.90995	-2.24388	3.99935	6.35e-05	0.00650469	yes
XLOC_024873	NAT8L	N-acetyltransferase 8-like (GCN5-related, putative)	con	vr2332	OK	6.65824	0.625889	-3.41116	3.46528	0.000529684	0.029306	yes
XLOC_024934	ENSSSCG00000008780	#N/A	con	vr2332	OK	19.2046	5.04727	-1.92787	3.18064	0.00146949	0.0495279	yes
XLOC_025086	ENSSSCG00000009005	#N/A	con	vr2332	OK	8.99352	2.88848	-1.63858	3.20527	0.00134934	0.047984	yes
XLOC_025372	SGCB	sarcoglycan, beta (43kDa dystrophin-associated glycoprotein)	con	vr2332	OK	9.44682	1.95168	-2.27511	4.66857	3.03e-06	0.000621204	yes
XLOC_025437	IGJ	immunoglobulin J polypeptide, linker protein for immunoglobulin alpha and mu polypeptides	con	vr2332	OK	231.342	805.022	1.799	-4.22255	2.42e-05	0.00329827	yes
XLOC_025439	SLC4A4	solute carrier family 4, sodium bicarbonate cotransporter, member 4	con	vr2332	OK	1.97955	0.502497	-1.97799	3.26747	0.00108512	0.0434021	yes
XLOC_025456	NA	#N/A	con	vr2332	OK	18.0348	57.9803	1.68478	-3.51124	0.00044603	0.0264648	yes
XLOC_025574	NA	#N/A	con	vr2332	OK	35.5031	4.93407	-2.8471	4.68169	2.85e-06	0.00059418	yes
XLOC_025697	NA	#N/A	con	vr2332	OK	42.94	138.373	1.68817	-3.31933	0.000902324	0.0402814	yes
XLOC_025714	NA	#N/A	con	vr2332	OK	6.55148	1.17836	-2.47504	4.30449	1.67e-05	0.00256482	yes
XLOC_025729	NA	#N/A	con	vr2332	OK	6.41963	0.797546	-3.00885	5.35086	8.75e-08	3.45e-05	yes
XLOC_025731	NA	#N/A	con	vr2332	OK	7.13478	0	-1.79769e+308	-1.79769e+308	0.00108806	0.0434021	yes
XLOC_025732	NA	#N/A	con	vr2332	OK	3.39634	0	-1.79769e+308	-1.79769e+308	0.000928406	0.0403508	yes
XLOC_025758	NA	#N/A	con	vr2332	OK	12.1838	2.76969	-2.13717	3.93445	8.34e-05	0.00792951	yes
XLOC_025773	NA	#N/A	con	vr2332	OK	0	2.45949	1.79769e+308	1.79769e+308	0.00104415	0.0433556	yes
XLOC_025895	NA	#N/A	con	vr2332	OK	6.25305	1.20279	-2.37818	3.25545	0.00113212	0.044658	yes
XLOC_025903	NA	#N/A	con	vr2332	OK	6.85835	1.23677	-2.47129	3.95857	7.54e-05	0.00747016	yes
XLOC_025924	NA	#N/A	con	vr2332	OK	37.4627	6.92741	-2.43507	4.29777	1.73e-05	0.00262503	yes
XLOC_025926	NA	#N/A	con	vr2332	OK	247.928	0	-1.79769e+308	-1.79769e+308	0.000124602	0.0105743	yes
XLOC_025946	NA	#N/A	con	vr2332	OK	0.984512	4.05077	2.04072	-3.6268	0.000286953	0.0197174	yes
XLOC_025968	NA	#N/A	con	vr2332	OK	0	2.86153	1.79769e+308	1.79769e+308	0.00140847	0.0482346	yes
XLOC_025974	NA	#N/A	con	vr2332	OK	0.994948	5.16726	2.37671	-3.20364	0.001357	0.0480956	yes
XLOC_025975	NA	#N/A	con	vr2332	OK	0.885513	3.29746	1.89677	-3.85753	0.00011454	0.0101659	yes
XLOC_026125	PDE2A	phosphodiesterase 2A, cGMP-stimulated	con	vr2332	OK	12.4396	3.88268	-1.67982	3.55898	0.000372304	0.0231885	yes
XLOC_026130	PLEKHB1	pleckstrin homology domain containing, family B (evectins) member 1	con	vr2332	OK	3.05402	0.587653	-2.37767	3.50907	0.000449678	0.026525	yes
XLOC_026148	NA	#N/A	con	vr2332	OK	507.715	162.7	-1.64181	3.41702	0.000633098	0.0330672	yes
XLOC_026151	DGAT2	diacylglycerol O-acyltransferase 2	con	vr2332	OK	131.277	7.00714	-4.22764	9.67711	0	0	yes
XLOC_026159	CAPN5	calpain 5	con	vr2332	OK	5.05423	1.66314	-1.60358	3.21234	0.00131658	0.0470545	yes
XLOC_026167	ENSSSCG00000014888	#N/A	con	vr2332	OK	112.582	7.8994	-3.83309	7.51403	5.73e-14	1.11e-10	yes
XLOC_026183	FZD4	frizzled family receptor 4	con	vr2332	OK	19.5397	6.9443	-1.49251	3.53876	0.000402008	0.0243965	yes
XLOC_026270	NCAM1	neural cell adhesion molecule 1	con	vr2332	OK	1.41133	0.218949	-2.68838	4.34007	1.42e-05	0.00228124	yes
XLOC_026389	OPCML	opioid binding protein/cell adhesion molecule-like	con	vr2332	OK	0.920622	0	-1.79769e+308	-1.79769e+308	0.000386267	0.0238489	yes
XLOC_026437	COL1A2	collagen, type I, alpha 2	con	vr2332	OK	627.19	132.91	-2.23846	6.00794	1.88e-09	1.11e-06	yes
XLOC_026444	PON1	paraoxonase 1	con	vr2332	OK	3.98235	0.337413	-3.56103	5.39612	6.81e-08	2.9e-05	yes
XLOC_026446	DYNC1I1	dynein, cytoplasmic 1, intermediate chain 1	con	vr2332	OK	1.46561	0.249967	-2.55169	3.38051	0.000723523	0.0354293	yes
XLOC_026492	SEMA3C	sema domain, immunoglobulin domain (Ig), short basic domain, secreted, (semaphorin) 3C	con	vr2332	OK	3.66002	0.653308	-2.48602	4.06043	4.9e-05	0.00537819	yes
XLOC_026539	NA	#N/A	con	vr2332	OK	7.06574	0	-1.79769e+308	-1.79769e+308	0.000980274	0.0420984	yes
XLOC_026612	PTPN14	protein tyrosine phosphatase, non-receptor type 14	con	vr2332	OK	3.01537	0.705176	-2.09628	3.65865	0.000253549	0.0181847	yes
XLOC_026663	NA	#N/A	con	vr2332	OK	236.965	68.2898	-1.79493	4.32933	1.5e-05	0.00237756	yes
XLOC_026768	ENSSSCG00000014725	#N/A	con	vr2332	OK	773.1	248.363	-1.63821	4.23209	2.32e-05	0.00322336	yes
XLOC_026840	UCP3	uncoupling protein 3 (mitochondrial, proton carrier)	con	vr2332	OK	8.37884	1.05126	-2.99464	5.01796	5.22e-07	0.000152385	yes
XLOC_026991	APOA1	apolipoprotein A-I	con	vr2332	OK	67.3015	25.6827	-1.38984	3.18358	0.00145467	0.0494192	yes
XLOC_027073	ROBO4	roundabout, axon guidance receptor, homolog 4 (Drosophila)	con	vr2332	OK	8.96973	3.22973	-1.47365	3.19785	0.00138458	0.0482346	yes
XLOC_027148	PDK4	pyruvate dehydrogenase kinase, isozyme 4	con	vr2332	OK	14.1664	1.45373	-3.28464	6.47194	9.68e-11	9.37e-08	yes
XLOC_027195	CD36	CD36 molecule (thrombospondin receptor	con	vr2332	OK	51.3314	10.3845	-2.30541	4.28333	1.84e-05	0.00272352	yes
XLOC_027221	LAMB1	laminin, beta 1	con	vr2332	OK	26.609	10.6825	-1.31666	3.20707	0.00134093	0.0477645	yes
XLOC_027247	ADORA1	adenosine A1 receptor	con	vr2332	OK	7.36408	0.834628	-3.1413	5.77558	7.67e-09	4.08e-06	yes
XLOC_027248	MYOC	myocilin, trabecular meshwork inducible glucocorticoid response	con	vr2332	OK	25.9627	0.991025	-4.71137	9.04264	0	0	yes
XLOC_027390	NA	#N/A	con	vr2332	OK	0	2.7908	1.79769e+308	1.79769e+308	0.000802721	0.0376195	yes
XLOC_027416	NA	#N/A	con	vr2332	OK	3.28053	0	-1.79769e+308	-1.79769e+308	0.00108806	0.0434021	yes
XLOC_027424	NA	#N/A	con	vr2332	OK	5.16279	0.462293	-3.48127	3.66503	0.000247313	0.0179184	yes
XLOC_027425	NA	#N/A	con	vr2332	OK	9.56897	0.385244	-4.63452	5.60543	2.08e-08	1.01e-05	yes
XLOC_027482	NA	#N/A	con	vr2332	OK	23.3189	3.22951	-2.85211	3.35064	0.000806256	0.0376195	yes
XLOC_027491	NA	#N/A	con	vr2332	OK	8.68837	35.2277	2.01955	-3.63102	0.000282308	0.019461	yes
XLOC_027543	NA	#N/A	con	vr2332	OK	22.5299	0	-1.79769e+308	-1.79769e+308	0.000800861	0.0376195	yes
XLOC_027557	NA	#N/A	con	vr2332	OK	42.0518	8.23318	-2.35264	4.17242	3.01e-05	0.00382119	yes
XLOC_027621	NA	#N/A	con	vr2332	OK	8018.51	2123.04	-1.91721	3.51819	0.000434501	0.0259252	yes
XLOC_027664	NA	#N/A	con	vr2332	OK	0	6.02864	1.79769e+308	1.79769e+308	0.000911841	0.0402814	yes
XLOC_027701	NA	#N/A	con	vr2332	OK	0.849314	3.69604	2.12161	-3.74018	0.000183892	0.014401	yes
XLOC_027703	NA	#N/A	con	vr2332	OK	13.6586	0	-1.79769e+308	-1.79769e+308	0.00129121	0.0466172	yes
XLOC_027773	NA	#N/A	con	vr2332	OK	3.88312	0.692005	-2.48836	3.63691	0.000275931	0.0191453	yes
XLOC_027779	NA	#N/A	con	vr2332	OK	8.116	1.44634	-2.48836	3.63691	0.000275931	0.0191453	yes
XLOC_027813	NA	#N/A	con	vr2332	OK	2.47198	13.6941	2.46982	-3.34061	0.000835934	0.0384067	yes
XLOC_027815	NA	#N/A	con	vr2332	OK	0	1.66191	1.79769e+308	1.79769e+308	0.000648712	0.0334581	yes
XLOC_027882	PHEX	phosphate regulating endopeptidase homolog, X-linked	con	vr2332	OK	1.55728	0.0998868	-3.96259	3.82145	0.000132669	0.0110168	yes
XLOC_027995	ALAS2	aminolevulinate, delta-, synthase 2	con	vr2332	OK	6.35155	1.62602	-1.96576	3.83907	0.000123504	0.0105553	yes
XLOC_028036	ENSSSCG00000012408	#N/A	con	vr2332	OK	1.10977	0.118339	-3.22927	3.83477	0.000125683	0.0106237	yes
XLOC_028072	ZNF711	zinc finger protein 711	con	vr2332	OK	2.07588	0.420963	-2.30195	3.18017	0.0014719	0.0495308	yes
XLOC_028096	DRP2	dystrophin related protein 2	con	vr2332	OK	0.921669	0.0231764	-5.31352	3.44097	0.000579642	0.0313238	yes
XLOC_028116	PLP1	proteolipid protein 1	con	vr2332	OK	2.22523	0.0584439	-5.25076	3.39446	0.000687647	0.0347946	yes
XLOC_028137	NA	#N/A	con	vr2332	OK	44.7183	12.3646	-1.85464	4.28438	1.83e-05	0.00272352	yes
XLOC_028182	GRIA3	glutamate receptor, ionotropic, AMPA 3	con	vr2332	OK	0.836075	0.0910562	-3.1988	3.31955	0.000901615	0.0402814	yes
XLOC_028218	FHL1	four and a half LIM domains 1	con	vr2332	OK	87.9714	17.4207	-2.33623	5.00068	5.71e-07	0.000160116	yes
XLOC_028250	MAMLD1	mastermind-like domain containing 1	con	vr2332	OK	2.30987	0.708029	-1.70593	3.26821	0.00108231	0.0434021	yes
XLOC_028334	FIGF	c-fos induced growth factor (vascular endothelial growth factor D)	con	vr2332	OK	3.86987	0.764893	-2.33895	4.07612	4.58e-05	0.00510709	yes
XLOC_028336	ACE2	angiotensin I converting enzyme (peptidyl-dipeptidase A) 2	con	vr2332	OK	6.46175	0.682523	-3.24297	5.21089	1.88e-07	6.67e-05	yes
XLOC_028441	SHROOM4	shroom family member 4	con	vr2332	OK	2.41448	0.450659	-2.42161	4.62608	3.73e-06	0.000734985	yes
XLOC_028510	CITED1	Cbp/p300-interacting transactivator, with Glu/Asp-rich carboxy-terminal domain, 1	con	vr2332	OK	3.35646	0.457418	-2.87535	4.28419	1.83e-05	0.00272352	yes
XLOC_028524	ENSSSCG00000012428	#N/A	con	vr2332	OK	4554.82	904.077	-2.33288	3.71719	0.000201453	0.0153805	yes
XLOC_028619	CHRDL1	chordin-like 1	con	vr2332	OK	31.2294	4.76667	-2.71185	4.82742	1.38e-06	0.000338649	yes
XLOC_028624	CAPN6	calpain 6	con	vr2332	OK	1.23238	0.161577	-2.93116	3.90401	9.46e-05	0.00876214	yes
XLOC_028630	NA	#N/A	con	vr2332	OK	16.2596	0	-1.79769e+308	-1.79769e+308	0.000697492	0.0347946	yes
XLOC_028692	GPC4	glypican 4	con	vr2332	OK	2.19138	0.57967	-1.91854	3.19579	0.00139447	0.0482346	yes
XLOC_028693	GPC3	glypican 3	con	vr2332	OK	28.5231	8.94384	-1.67316	3.54204	0.000397039	0.0241638	yes
XLOC_028812	NA	#N/A	con	vr2332	OK	1.34063	4.97328	1.89128	-3.50723	0.000452795	0.026525	yes
XLOC_028832	NA	#N/A	con	vr2332	OK	18.038	0	-1.79769e+308	-1.79769e+308	0.00108806	0.0434021	yes
XLOC_028874	NA	#N/A	con	vr2332	OK	6.50801	0	-1.79769e+308	-1.79769e+308	0.000800861	0.0376195	yes
XLOC_028945	NA	#N/A	con	vr2332	OK	30.4156	3.17147	-3.26159	4.19487	2.73e-05	0.00363492	yes
XLOC_028968	NA	#N/A	con	vr2332	OK	20.3099	2.60443	-2.96314	3.49214	0.000479159	0.0272511	yes
XLOC_028991	NA	#N/A	con	vr2332	OK	5.46471	1.17365	-2.21914	3.64296	0.000269524	0.0190735	yes
XLOC_029016	NA	#N/A	con	vr2332	OK	83.7837	12.5704	-2.73663	4.6511	3.3e-06	0.000663489	yes
