# Supplementary material for: Analysis of the swine tracheobronchial lymph node transcriptomic response to infection with a Chinese highly pathogenic strain of porcine reproductive and respiratory syndrome virus
Source: BMC Vet Res. 2012 Oct 30;8:208. doi: 10.1186/1746-6148-8-208 (PMC3514351; doi:10.1186/1746-6148-8-208)
Supplement: Additional file 2 — Transcript sequences of all significant hits inthe HP-PRRSV rJXwn06 vs. control and the US PRRSV VR-2332 vs. control datasets. [file 1746-6148-8-208-S2.xlsx]

## Sheet: HP-PRRSV vs Control
XLOC_000008|KIF25|TCONS_00000011	CTCAGAGTTTACGGTCCAGCAGAGGCTCAGACTGTGGTGTTTGAAGATGTCTGTCCGCTTCTTACATCCTTCTTAGACGGGTACCACGTCTGCATCATGGCCTACGGACAGACAGGCAGCGGGAAGAGCTTCACCATGCTGGGGCCACACGCCCAGGATGCTCCTGCCTCCCGCGATGAGCTGGGCATCCTTCCCAGGGCCGCCCATGAGCTCTTCAGGCTTATTTCAGAAGATCCGTCTAGGAGCCCCGGGGTCCAGGTCTCCGTAGTGGAAGTTTACAACAACGGCATCTTCGACCTGCTGGCCAGCGACGGCTGCGGCGTGACCTCCGGGGTGAAGCGTCGGGTGCTGACGACCCACGAGGGCCAGGAGGTCTCGGGGCTGACCCACGAGTCCGTC…
XLOC_000032|SOD2|TCONS_00000045	TTTGGCAACACGCTCGGAAGCCCGGCAAGAAGGGGCACCACGTTCGCGCGGCAGCTGGAAAAAGTGCAGGTGCCCCAGTTCTTGCGTCCCCTGAGCCCAGAACGCGGGTGCGGCGCGGTCGGGCAGAGCCCGGGGCTTCCCCCCCCCCCGCCCCCGGATTGGAAACGGCGGAAACAGGGGGCGGGGCCGAGGCGGGCGTAGGGGGCGGAGCCACGGCGGCGGCTATGTCCTTGTAGCGCGGCTCGGGACACGAGTTCAGCCGGTCGGTCCGAGCAGCCCGGCGGCTGGAATTCTGAGGGTCCAGCGGGCGGCGATCACCATGTTGTGCAGGGCGGCGTGCAGCTCGAGCAGGAATCTGGTGCCGGCTTTGGGGGTCCTGGGTTCCCGGCAGAAGCACAC…
XLOC_000032|SOD2|TCONS_00000046	TTTGGCAACACGCTCGGAAGCCCGGCAAGAAGGGGCACCACGTTCGCGCGGCAGCTGGAAAAAGTGCAGGTGCCCCAGTTCTTGCGTCCCCTGAGCCCAGAACGCGGGTGCGGCGCGGTCGGGCAGAGCCCGGGGCTTCCCCCCCCCCCGCCCCCGGATTGGAAACGGCGGAAACAGGGGGCGGGGCCGAGGCGGGCGTAGGGGGCGGAGCCACGGCGGCGGCTATGTCCTTGTAGCGCGGCTCGGGACACGAGTTCAGCCGGTCGGTCCGAGCAGCCCGGCGGCTGGAATTCTGAGGGTCCAGCGGGCGGCGATCACCATGTTGTGCAGGGCGGCGTGCAGCTCGAGCAGGAATCTGGTGCCGGCTTTGGGGGTCCTGGGTTCCCGGCAGAAGCACAC…
XLOC_000094|PERP|TCONS_00000151	AGTCACCGGAATCTAGGTGGGGCCGGCGCCGCGCCCCCGCGGCCAGCCGGGAGTCGCGTCCTCCCGGAGCCGCCTCCCCGCGGCTTCTTCCCTTTTGTCGCGCTCCCCGCGCTCCGGGGCCACTCTCTGCCTGCATCCGAGCCACGCGCGTTCCTCTCCTCCGCGCCACCACCGTCGAGATGCTGCGCTGCGGCCTGGCCTGCGAGCGCTGCAGGTGGATCCTGCCCCTGCTGCTGCTCAGCGCCATTGCCTTCGACATTATCGCGCTGGCCGGCCGCGGCTGGCTGCAGTCAAGCGACCATGTCCAGACGTCCTCGCTGTGGTGGAAGTGTTCTCAGGAGGGCGGCGGCAGCGGGTCCTACGAGGAGGGCTGCCAGAGTCTCATGGATTACGCCTGGG…
XLOC_000113|VNN2|TCONS_00000180	GATTCCTCAGAGGTCTTTCTAAGGAACAGCAGCTGAAGGATACGTGTTTTGGGCACTAAGGATGCAGCAATGAGCAAAACCAGACACAACATCTCTTCTTTTTAACGAAGTGCATGTTCATCATCTTTCATAGAACTCACTAGACTTGGCCATGATCGCTTCCTCTTTTCAAACTACGTTAGCAGTTTTTGCCCTAATTATCCTGCATGTCCGTGCACTGGATACTTTTAAGGCTGCTGTATATGAACATGCTGTCATCCTGCCAAATGACACAAAAACACCTGTTTCTTGGGATGATGCTTTGCTCCTCATGAACAAGAATATGGATATTCTGGAGAGAGCAATTAAGCAGGCAGCTGAGCAGGGTTCTCAAATCATTGTGACTCCAGAAGATGCACT…
XLOC_000218|PRDM1|TCONS_00000330	CCGCCGGCCGGGTTAACAGACAGAAAGTGCTGCCGTGACACTCGGCCCTCCAGTGTTGCGGAGAGGCAGAGCAGCGCGGCACCTGTCCGCGTCGGGAGCCGGGACGCGGGCGCCGGCGGCCGGAGCAGAGGGCACCGCGGCGGTGCGCGACAGCCCTCGGCGGGGAGGGGAACGCGGAGCACATGCGGACTGTGTAGGGATGAGCAACACTTATCTCCGATGTTGGATATTTGCTTGGAAAAACGTGTGGGTACGACCTTGGCTGCCCCCAAGTGTAGCTCCAGTGCCGTGAAGTTTCCAGGGTTGGCAGTGGGGACCGAGGGGACCATGAAAATGGACATGGAGGACGCGGATATGACTCTGTGGACAGAAGCTGAGTTTGAGGAGAAGTGTACATAC…
XLOC_000218|PRDM1|TCONS_00000331	ATGTTGGATATTTGCTTGGAAAAACGTGTGGGTACGACCTTGGCTGCCCCCAAGTGTAGCTCCAGTGCCGTGAAGTTTCCAGGGTTGGCAGTGGGGACCGAGGGGACCATGAAAATGGACATGGAGGACGCGGATATGACTCTGTGGACAGAAGCTGAGTTTGAGGAGAAGTGTACATACATTGTGAACGACCACCCCTGGGATTCTGGCGTCGATGGAGGGATTTCGGTTCAGGCAGAGGCATCCTTACCAAGGAATCTGCTTTTCAAATATGCCACCAACAGCAAAGAGGTTATTGGAGTGGTGAGTAAAGAATACATACCAAAGGGAACACGTTTTGGACCTCTAATAGGTGAAATCTACACCAACGACACAGTTCCCAAGAACGCCAACAGGAAA…
XLOC_000252|SLC16A10|TCONS_00000392	GATGAAACATATGAATGACAGGTTTCAAGATGAGAAGAATAAAGAGGTGGTTCTCATGTGCATTGGTATCACTTCCGGAGTCGGACGGCTGCTTTTCGGCCGGATTGCTGATTATGTGCCTGGCGTGAAGAAAGTTTATCTACAGGTCCTCTCCTTTTTTTTCATTGGTCTGATGTCCATGATGATTCCGCTGTGCAGCATCTTTGGGGCCCTCATTGCTGTCTGTCTCATCATGGGTCTCTTCGATGGATGCTTCATTTCCATTATGGCGCCCATTGCCTTCGAGTTAGTTGGTGCCCAGGATGTCTCCCAAGCCATTGGATTTCTGCTCGGATTCATGTCTATACCCATGACTGTGGGCCCACCCATTGCAGGGTTACTCCGTGACAAGTTGGGCTC…
XLOC_000272|ME1|TCONS_00000422	CCGCCCGAAGCACTCGCTTCCCACGCTCTCTCCACCTCCCCGCGGGTGCGGCTGCGGGGCCATCCTGGCCAAGGGTGATGGTGCCCGCGGGTCGGGCGGGGGGACATGACCTTGCTCCCTACTTGGTTCTCTGAACCAAGGAGAGCACTGTGTGCACAACGCCGTGCCACGTTCCACGCAGGGATGGGCTGGGACAGTTGTGGCTGGAAAGCGATGGCGAGCCAGGGACCCTAGGCATGAAAGGGAGCGGCGCCGCCAGGGCCTCGCGCTTCCTCCTCCTCCTCCTCGCTCGCCGCTCGCCTGATCTCCTGCCATGACTCAGCGCTTCTCGCAGGCTGCCCGGCTGGGACACCGGCTTCTGGCCGGCTCCTCCCGCCGCGTCCACCCCCTCTCGCCACC…
XLOC_000272|ME1|TCONS_00000423	CTTTCCCCGCGCCGCCGCCGCCGCCGCCGCCGCCGCAGTCAGCTCGGGCGCCCCGGCAGCATCCGACCGCTCAGCCCAGTGCCACCGCCCCAGCGCCAGCCCGCCATGGAGCCCCGAGCCCCCCGCCGCCGCCACACGCTCCAGCGCGGCTATGCCGTGACGCGGATCCCCCATCTCAACAAGGACTTGGCTTTCACCCTGGAAGAGAGGCAGCAGTTGAACATTCATGGATTGTTACCACCTTGCTTCATCAGTCAGGACATCCAGGTCCTTAGAGTAATTAAAAATTTTGAGCGTCTGAACTCTGATTTTGACAGGTATCTTCTCTTAATGGACCTTCAAGATAGAAATGAAAAGCTCTTTTATAAAGTGCTAATGTCTGACATTGAGAAATTCATG…
XLOC_000313|LIPG|TCONS_00000501	GCGGTGGCAGCTCGCGCGGTGTGACAGTGGCAAGCCCAGGCTTCCCGGGCGGGAGGCACAGGGAAGGGCAGATCTGGTTCTGGTTCAAGCCCTTTCACACTCACTCCACCACCCCGCTGCTCAGTTTAGCCAAGTTTTCATTTTTCACCTTCTCCACCTTCAGCTGTCTAAGGCCACCACTGTCTGATCCCACTTAGGGTCTTAAGGGCTCGGACTGCTGGAAACTTCGAGAGGTGGTTTTTTTCTTTTTGTTTGTTTGTTTGGTTTGTTTTTTTTATCTTTTTAAAAGTCTCATTTTGGGGAAGGGGGTGCTGTGGGGAAGGATGCGAAACTCAGTTCCTCTGCTCTGCCTCTGGAGCTTCTATTGCTGTTTTGCGGCGGAAGGCCCCGCACTCCCTG…
XLOC_000318|SKA1|TCONS_00000506	CGATTCTGGACTTCCGGCCGAGACTGGAGTGGTCTACACGCTTCGCGACCGCTGTAGCGGCTTAAAGGATGGCCTTGTCAGATCTGGAACAACTGTGCTCACATATTAATGAAAAAATTGGCAATATTAAAAAAACTCTGTCGTTAAGAAATTGTGGTCAAGAACCTACCTTGAAGACTATATTAAATAAAATAGGAGATGAGATCATTGTAGTAAATGAACTTCTAAATAAATTGGAATTGGAAATTGAGTATCAAGAACAAACCAACAGTTCACTCCAGGAACTCTGTGAATCTCTCGAAGAAGATTATAAAGATGTGGAACATCTCAAAGAAAATATTCCTCCCCATTTGCCTCAAGTAACAGTAACCCAGAACGTTGTTAATGGATCAGATCTTG…
XLOC_000318|SKA1|TCONS_00000507	GAAGATCTTGCCCTCGGAAAGCGGGCGGAAGGCATTGTTCGGACGGAGGGGGGGGCGCGCGGGGCCGGACCGGGTTGGGCGGAGGAGCAGAGCTTCACTTTACCTCGCTGGCGGCTTAAAGGATGGCCTTGTCAGATCTGGAACAACTGTGCTCACATATTAATGAAAAAATTGGCAATATTAAAAAAACTCTGTCGTTAAGAAATTGTGGTCAAGAACCTACCTTGAAGACTATATTAAATAAAATAGGAGATGAGATCATTGTAGTAAATGAACTTCTAAATAAATTGGAATTGGAAATTGAGTATCAAGAACAAACCAACAGTTCACTCCAGGAACTCTGTGAATCTCTCGAAGAAGATTATAAAGATGTGGAACATCTCAAAGAAAATATTCCTC…
XLOC_000404|ATP8B4|TCONS_00000672	GTGAAAGATAATCCGGAGCAATTATGTTCTGCAGTAAAAAGAAATCACTCGAAGCAGAACGGATAGTAAAAGCCAATGACCGTGAATATAATGAGAAGTTCCAGTACACAGATAACCGTATCCACACATCCAAGTACAATATCCTCACCTTCTTGCCAATTAATTTATTTGAACAGTTCCAAAGAGTGGCAAATGCATATTTCCTTTTCCTTCTGATTTTACAGCTGATTCCAGAAATTTCCTCCTTGACATGGTTTACCACCATTGTGCCTTTGGTCCTGGTGGTAACTATGACAGCTGTCAAAGATGCCACAGATGACTATTTTCGCCACAAGAGCGATAATCAAGTGAATAATCGGCAATCTGAAGTGCTCATCGACAGCAAACTGCAGAATGAAA…
XLOC_000422|DUOX2|TCONS_00000700	ATGGGCTTCCGCTTGGCTCTGGCATGGACACTCCTGGTTGGGCCATGGATGCCCATGGGAGCTCGGAACTCCATTTCATGGGAGGTGCAGCGATTTGATGGGTGGTACAACAACCTCATGGAGCACAAGTGGGGCAGCAAAGGCTCTCGGCTGCAGCGCCTGGTTCCAGCCAGCTATGCAGATGGTGTGTACCAGCCCTTGGGAGAGCCCCACCTGCCCAACCCCCGAGACCTTAGCAACACCGCCATGAGGGGCCCTGCAGGGCAGGCCTCCCTGAGAAACCGCACAGTGCTGGGGGTCTTCTTTGGCTACCACGTGCTCTCGGACCTGGTGAGCATTGAAAAGCCTGGCTGCCCAGCCGAGTTCCTCAACATCCACATCCCGCCCGGAGACCCCGTG…
XLOC_000422|DUOX2|TCONS_00000702	ATGGGCTTCCGCTTGGCTCTGGCATGGACACTCCTGGTTGGGCCATGGATGCCCATGGGAGCTCGGAACTCCATTTCATGGGAGGTGCAGCGATTTGATGGGTGGTACAACAACCTCATGGAGCACAAGTGGGGCAGCAAAGGCTCTCGGCTGCAGCGCCTGGTTCCAGCCAGCTATGCAGATGGTGTGTACCAGCCCTTGGGAGAGCCCCACCTGCCCAACCCCCGAGACCTTAGCAACACCGCCATGAGGGGCCCTGCAGGGCAGGCCTCCCTGAGAAACCGCACAGTGCTGGGGGTCTTCTTTGGCTACCACGTGCTCTCGGACCTGGTGAGCATTGAAAAGCCTGGCTGCCCAGCCGAGTTCCTCAACATCCACATCCCGCCCGGAGACCCCGTG…
XLOC_000422|DUOX2|TCONS_00000701	ATGGGCTTCCGCTTGGCTCTGGCATGGACACTCCTGGTTGGGCCATGGATGCCCATGGGAGCTCGGAACTCCATTTCATGGGAGGTGCAGCGATTTGATGGGTGGTACAACAACCTCATGGAGCACAAGTGGGGCAGCAAAGGCTCTCGGCTGCAGCGCCTGGTTCCAGCCAGCTATGCAGATGGTGTGTACCAGCCCTTGGGAGAGCCCCACCTGCCCAACCCCCGAGACCTTAGCAACACCGCCATGAGGGGCCCTGCAGGGCAGGCCTCCCTGAGAAACCGCACAGTGCTGGGGGTCTTCTTTGGCTACCACGTGCTCTCGGACCTGGTGAGCATTGAAAAGCCTGGCTGCCCAGCCGAGTTCCTCAACATCCACATCCCGCCCGGAGACCCCGTG…
XLOC_000422|DUOX2|TCONS_00000703	TCCATTTCATGGGAGGTGCAGCGATTTGATGGGTGGTACAACAACCTCATGGAGCACAAGTGGGGCAGCAAAGGCTCTCGGCTGCAGCGCCTGGTTCCAGCCAGCTATGCAGATGGTGTGTACCAGCCCTTGGGAGAGCCCCACCTGCCCAACCCCCGAGACCTTAGCAACACCGCCATGAGGGGCCCTGCAGGGCAGGCCTCCCTGAGAAACCGCACAGTGCTGGGGGTCTTCTTTGGCTACCACGTGCTCTCGGACCTGGTGAGCATTGAAAAGCCTGGCTGCCCAGCCGAGTTCCTCAACATCCACATCCCGCCCGGAGACCCCGTGTTCGACCCGCACAAGAGCGGGGACGTGGTGCTGCCCTTCCAGAGGAGCCGCTGGGATCCCAACACCGGA…
XLOC_000422|DUOX2|TCONS_00000704	TTTTGTCGCCATCTTCCCATGAATACACACTTGTCTATAGTGGTCATAGGTTCTCTTTGCAGCCTCCAAGATAAGCCTTCAGTTCTAGCTTCTTCACGCAAGCTGTTCTGGGAGCCAGGGAGAAGGAGGGAAGTCGGAGAAGGAGAGCAGAATTGGGAAATAACTCTCTGATATTCTCAGCCAAGGCTAAGGTTTTGAGACTAGGGACTCTCTGACCCTGTCCCCACCATCCCCAGGTATGACAGGGGTGCTCCTGCTTGTGGTTCTCGCCATCATGTATGTCTTTGCCTCCCCCTACTTCCGGCGCCGCAGCTTCCGTGGCTTCTGGCTCACCCACCACTTCTATATCCTGCTCTACGTGCTGCTCATCATCCATGGCAGCTTCGCTCTGATCCAGCT…
XLOC_000446|TGM5|TCONS_00000755	CCCGGCCATGCTGTTGCAGGGCTGGAGGTGGCCCTTATCGACCTCCAGAGCTCCTGGAACAATGTGCGGCACCACACGGAGGAGATCAGCTCCGACCGCCTGCTCGTGCGCCGGGGCCAGGCTTTCATCATCACCCTGTACTTCAGGAACCGGGCCTTCCAGCCTGGCCTGGACAACATCATCTTTGTGGCTGATACTGGACCACTGCCGGACGTGGCCAAGGGCACTCGGGCTGTGTTCAGCTTGGCAGGTCATGGTGGCCCCAGCCCCTGGATGGCCTCCCTGGAGGCCACTGGGGCCGCCTCCATGGAGGTGAGCCTGTGTGCCCCACCCATGGCGGCCGTGGGTCGGTACCTCTTGAAGGTTCACATCGAGTCCCTGCAGGGGCCTGTCACAGCC…
XLOC_000577|LMAN1|TCONS_00000962	CCCGCCCGCCTCCTCCCGCCAGCGTCCGCTTACCAGAATCCAAGATGGCGAGATCCAGGCAAAGGGGTCTCCAGACTGGAGCTCGGCCGCTGTTCTGCGCCTTGCTGCTGTCGCTCTTTCGGTTCGTTGGGGGCGACGGCGTGGGAGGCGACCCCGCGGCTGCTGGCTCCACGGGCTCCTCAGCAGCGCAGCCACATCGCCGTTTCGAGTACAAATACAGCTTCAAGGGACCGCACCTGGTGCAGAGCGACGGGACCGTGCCCTTCTGGGCCTACGCGGGGAATGCTATTCCAAGTTCAGATCAGATTCGAATAGCACCATCATTGAAAAGCCAAAGAGGATCAGTATGGACAAAGGCAAAAGCGGCCTTTGAGAACTGGGAAGTTGAAGTGACATTTC…
XLOC_000577|LMAN1|TCONS_00000963	AATCCAAGATGGCGAGATCCAGGCAAAGGGGTCTCCAGACTGGAGCTCGGCCGCTGTTCTGCGCCTTGCTGCTGTCGCTCTTTCGGTTCGTTGGGGGCGACGGCGTGGGAGGCGACCCCGCGGCTGCTGGCTCCACGGGCTCCTCAGCAGCGCAGCCACATCGCCGTTTCGAGTACAAATACAGCTTCAAGGGACCGCACCTGGTGCAGAGCGACGGGACCGTGCCCTTCTGGGCCTACGCGGGGAATGCTATTCCAAGTTCAGATCAGATTCGAATAGCACCATCATTGAAAAGCCAAAGAGGATCAGTATGGACAAAGGCAAAAGCGGCCTTTGAGAACTGGGAAGTTGAAGTGACATTTCGAGTAACTGGAAGAGGTCGAATTGGAGCTGATGGCC…
XLOC_000581|SEC11C|TCONS_00000968	GTGGCCAACAAGGCCGGTGGGCGGGGGCCCGGCCGGTGCTCCGCAGCTGTCTGTGACACCCGGAGCCCGCGGGTCGCCTCGGCCCCCAGAGACCCCGGCATGGTGCGCGCGGGCGCTGTGGGGTCGCATCTCCCCACGTCCGGTTTGGACATCTTTGGGGACCTGAGGAAGATGAACAAGCGCCAGCTCTATTACCAGGTCTTAAACTTCGCCATGATCGTGTCTTCTGCGCTCATGATCTGGAAAGGCTTGATTGTCCTCACTGGCAGCGAGAGCCCCATCGTCGTGGTGCTAAGTGGCAGCATGGAGCCAGCCTTTCACAGGGGCGACCTTCTGTTCCTAACAAATTTCCGGGAAGACCCGATTAGAGCTGGTGAAATTGTTGTTTTTAAAGTTGAA…
XLOC_000672|LGALS3|TCONS_00001115	TATTTGAGGCGCGGAGCCACCACCCCACTAGGACGCTACCACCTCCGCGCAAGCTATCCCCGCGACGAGCGAGAGAGTATCTGGGCGTCGGGAGAATGGCAGACGGTTTTTCGCTTAACGATGCTTTATCCGGGTCTGGAAAACCAAACCCTCAAGGATGGCCTGGTGCATGGGGAAACCAGCCTGCTGGGCCAGGAGGCTATCCAGGGGCTTCCTATCCTGGCACCTACCCTGGGCAGGGGCCTCCTGGTGCCTACCCTGGACAGGCACCTCCTGGCGCCTACCCTGGACAGGCACCTCCAGGGGCCTACCCTGGCCCAACAGCACCTGGTTATCCTGGCCCAGCCGCACCAGGAGCCTACCCTGGGCAACCAGGTGGGCCTGGCGCCTACCCGCCTC…
XLOC_000819|ENSSSCG00000019540|TCONS_00001351	GAACCAATTCGCTGAGCCTGTCACCTGTATTACAGGAGCTGAACCAGAAATGTCGTCCTCAGCCATGCCAGACATACCTGTCCCACTGACCAATTAGAAGTTTCAATATACTAAGATTTTCATAAATAATGAATGGCATAATTCAGTGAGTGGCAAGAAATTTCCAGTCTTTAATCCTGCAACTGAGGAAAAACTCTGCGAGGTAGAAGAAGGAGATAAGGAGGATGTTGACAAAGCAGTGAAGGCCGCAAGACAAGCTTTTCAGATCGGCTCTCCATGGCGTACTATGGATGCTTCAGAGAGAGGACAGCTAATAAACAAACTGGCTGATTTAATTGAAAGAGATCGTCTGCTCCTGGCTACAATGGAGTCAATGAATGGTGGAAAACTATTTTCCAA…
XLOC_000895|SEC61B|TCONS_00001496	CAGCAGGTCCGGGGGCGGGACCAGAATCAGTCTCTCCGGCCGCTGGTCTGTTGAGGGCTCTACCGTTTCCCCGCCATCAACTTCAGTTGCCTGCTTCTCTCCAGTTTCCAGCATGCCCGGTCCGACGCCCAGTGGCACCAACGTGGGCTCCTCAGGACGCTCTCCCAGCAAAGCAGTGGCCGCCCGGGCGGCAGGATCCACGGTCCGGCAGAGGAAAAATGCCAGCTGTGGAACAAGGAGCGCAGGTCGCACAACCTCAGCAGGCACTGGGGGGATGTGGCGATTCTACACAGAAGATTCACCAGGGCTCAAAGTTGGCCCTGTTCCAGTATTGGTTATGAGTCTTCTGTTCATCGCTTCTGTATTTATGTTGCACATTTGGGGCAAGTACACTCGTTC…
XLOC_000927|TMEM38B|TCONS_00001543	GGGAACCCGTCGCCGCGGCCGCTTTGGCTGCCGCCGTCGGTTGTCACGATGGACTCTCCGTGGGATGAGCTGACCCTTGCCTTTTCTCGTACTTCTATGTTCCCTTTTTTGACATCGCTCACTACCTCGTGTCGGTGATGGCGCTGAAGCATCAGCCTGGTATATTACATTTTTTTGCCCTTATGACCTAGTTTCCCAGGGCTACTCATTCCTACCTGTTCAACTTTTGGCTGCGGGAATGAAGGAAGTGACCAGAACTTGGAAAATAGTAGGTGGAGTCACTCATGCTAATAGCTATTACAAAAATGGCTGGATAGTCATGATAGCTATTGGATGGGCCCGAGGTGCAGGTGGTAGCATTATCACGAATTTTGAGCTGTTGGTAAAAGGAGGTTGGAA…
XLOC_000927|TMEM38B|TCONS_00001544	ATGGACTCTCCGTGGGATGAGCTGACCCTTGCCTTTTCTCGTACTTCTATGTTCCCTTTTTTGACATCGCTCACTACCTCGTGTCGGTGATGGCGCTGAAGCATCAGCCTGGAGCAGCAGCAATGGCATGGAAGAATCCTCTCTCCAGCTGGTTTACTGCTATGCTCCACTGCTTTGGGGGAGGAATTTTATCTTGTATACTGCTTGCAGAGCCTCCACTGAGGTTTCTTGCAAACAACACAAATATATTGCTGGCATCTTCAATTTGGTATATTACATTTTTTTGCCCTTATGACCTAGTTTCCCAGGGCTACTCATTCCTACCTGTTCAACTTTTGGCTGCGGGAATGAAGGAAGTGACCAGAACTTGGAAAATAGTAGGTGGAGTCACTCATGCTA…
XLOC_000940|ENSSSCG00000005462|TCONS_00001564	CGGCGCCCGGCCGCCCGCCCGCAGTCCAGGTCGCCGCCATGTCTTCCGGGGCCAGCGTGAGCGCCCTGCAGCGCCTGGTGGAGCAGCTCAAGCTGGAGGCCAGCGGGAGAAGATCAAGGTCTCTCAGGCAGCTGCAGAGCTTCAGCAATACTGCATGCAAAATGCCTGCAAGGATGCCCTGCTGGTAGGTATTCCAACTGGAAGCAACCCCTTCCGGGAGCCCAGATCCTGTGCTTTACTCTGATGACAGAGGGAAGAAGTTCACTGAGGAATGCTTTCAAGCACAAAGTGGTGAATGACTGCCTTCAAATCTCAAGAAAACACTGCTCTAGCCAAATGACTTTTAGATATTGCAAACCTTTCTCTTAGCCAGAATTCTACAGAAATGGATGAGTTTCT…
XLOC_000940|ENSSSCG00000005462|TCONS_00001565	AGTCCAGGTCGCCGCCATGTCTTCCGGGGCCAGCGTGAGCGCCCTGCAGCGCCTGGTGGAGCAGCTCAAGCTGGAGGCCAGCGGGAGAAGATCAAGGGTCTCTCAGGCAGCTGCAGAGCTTCAGCAATACTGCATGCAAAATGCCTGCAAGGATGCCCTGCTGGTAGGTATTCCAACTGGAAGCAACCCCTTCCGGGAGCCCAGATCCTGTGCTTTACTCTGATGACAGTAGGGAAGAAGTTCACTGAGGAATGCTTTCAAGCACAAAGTGGTGAATGACTGCCTTCAAATCTCAAGAAAACACTGCTCTAGCCAAATGACTTTTAGATATTGCAAACCTTTCTCTTAGCCAGAATTCTACAGAAATGGATGAGTTTCTACTCAAACAAGGAAACTGAG…
XLOC_000971|ENSSSCG00000005520|TCONS_00001625	GTTCCAGCTTGGCCAGAGCCTGCTAAGGCACAAGCTGCTGCGCTGGGGCTTGCACCTGACTAGACACCTTCCTGCTCAGTGCAGACTCTGGCATCACCGGGAGCCCTCTCTTTCTGAAGCAGCCATGCCCACGGCAAAGAGTGCCAGGGGTCCCCAGGGAGCTGCTGACCTCAAACTGGACCTCAAGCCCCCTCCCAGAAGTGCCAATAAACAGCAGAACAAGGACTCCGATTTCTTGGATGGAAGCCCTTCTGAGTCACCGGGCTCAGAGACGACCAAGGGCATAACAGCATTCCAGACCTTGGTTCACCTGGTGAAAGGTAACATAGGCACAGGGATCCTGGGACTACCCCTGGCTATGAAGAATGCAGGCATCTTGCTGGGCCCACTCAGTTTGCT…
XLOC_000971|ENSSSCG00000005520|TCONS_00001626	AACACCCCATTTCTCCCTCTCCCCCAGCCCATGGAAATCACCAGTCTTCTTTCTGACTCTGAATCTGACTACTCCAGGTACCTCATATAAGTGGAATCACACAGTACCTGTCATTTAGTAACTGGCCTATTCATTTAGCTTAACGTCTTCAAGAGTCATCTGTGTTGTGGCATGTGTCAGAATGTCCCTTTTTTTTTTTTTTTTCCTTCATGGCTGCACCCACAGCATATGGAAGTTCTCGGGCCAGGGACTGAATCTGAGCTGCAGCTGTGATCCGAGCCACTGCAGTAGAATTCTTAACCCACTGCACCACTGCGGGTACTCCCAGAATGTCTTTCTTTTCAAAGGCTGAATAATACTCCATTGTGTGTATGGACTAGATTTTGTTTATCCATTTCT…
XLOC_001013|HSPA5|TCONS_00001683	CACAGACGCATCGAGTTGGCTTTCCGTGTGTGTGAGAGCTCGGTAACGTTGGTGCGCTCCGGTGGTGCGGCTTGTGATCGGTTTGCTTGCGAAGCCCTGCCTGCTGACTGACTGACTGGCCGACGGCGCCCGCAAGATGAAGCTGTCCCTGGTGGCTGCAGTGCTGCTGCTGCTCGGCGCGGCGCGGCCGGAGGAGGAGGACAAGAAGGAGGATGTGGGCACGGTGGTCGGCATCGACCTGGGCACCACCTACTCGTGCGTTGGGGTGTTCAAGAATGGCCGTGTGGAGATCATCGCCAACGATCAGGGCAACCGCATCACGCCGTCATATGTGGCCTTCACTCCTGAAGGGGAGCGTCTGATCGGCGATGCAGCCAAGAACCAGCTCACCTCTAATCC…
XLOC_001082|ENSSSCG00000005701|TCONS_00001837	ATATAACCGGGATGAGCGCCGCAACCAGCCCTGGTCCGCCGCCTGCCTCTGCCGCCTACCTCCCGACAGGATGTCCAGCAAAGGCTCTGTGGTTCTGGCCTACAGCGGTGGCCTGGACACCTCCTGCATCCTCGTGTGGCTGAAGGAGCAAGGCTATGATGTCATCGCCTACCTGGCCAACATCGGCCAGAAGGAAGACTTTGAGGAAGCCAGGAAGAAGGCGCTGAAGCTCGGGGCCAAAAAGGTGTTCATCGAGGACGTCAGCAAGGAGTTCGTGGAAGAGTTCATCTGGCCCGCCATCCAGTCCAGTGCCATGTACGAGGACCGCTACCTCCTGGGCACCTCCCTGGCCCGGCCCTGCATCGCCCGCAAACAGGTGGAGATCGCCCAGCGGGAGGG…
XLOC_001082|ENSSSCG00000005701|TCONS_00001836	ATATAACCGGGATGAGCGCCGCAACCAGCCCTGGTCCGCCGCCTGCCTCTGCCGCCTACCTCCCGGGATGTCCAGCAAAGGCTCTGTGGTTCTGGCCTACAGCGGTGGCCTGGACACCTCCTGCATCCTCGTGTGGCTGAAGGAGCAAGGCTATGATGTCATCGCCTACCTGGCCAACATCGGCCAGAAGGAAGACTTTGAGGAAGCCAGGAAGAAGGCGCTGAAGCTCGGGGCCAAAAAGGTGTTCATCGAGGACGTCAGCAAGGAGTTCGTGGAAGAGTTCATCTGGCCCGCCATCCAGTCCAGTGCCATGTACGAGGACCGCTACCTCCTGGGCACCTCCCTGGCCCGGCCCTGCATCGCCCGCAAACAGGTGGAGATCGCCCAGCGGGAGGGGGC…
XLOC_001196|UNC93A|TCONS_00002030	TCTTCAACTCGAGTCCAAGGAGCCTAGAGCAGAGGGCTGCCTCTTCCAGTGGGACCGGGGAGCAGGCGGCCCCTCTGTCCCAGGCCGGCCCCCCCTGCGGGCTCTGTGCTCCCTCCGAAGCTCCAGAATTGCTGACTCCGCTGTGTAGGATTCCCTGGGGTCCCTCCCCTGCGGTCCCCTCCCCGGCCACTGGCCCAGGAAGCCTGTTGCTGGGGGTCTCGGGACTTGGGGGTGACCCGGGCACCTGGCAGCCGGGCCTCTGACCAGGATGGTTTTGTCCCCACAGAGCAGCCTGTACAGCAAGGAGGGCCTGGGGGTGACGGCGCTCAGCACGCTCTACGGCGGGATGCTGCTCTCCTCCATGTTCCTGCCGCCGCTGCTCATTCAGAAGCTCGGCTG…
XLOC_001264|STX11|TCONS_00002147	GGGGCCAGGTCCCCAGCTGTGGGCTCTTCCGACACCCAAGGGCTGGGCGGGCGCCCAGATGCGGCGGCGGCGGCGCGGAGCTCGGGTGGCGGCGGAGGAGCCGCGGGAGGCGCCGGGGGTCGATCCACAGGTTTCCTTCCCCGCCTGGCGTCCAGCGCGGGACGGGCGCCCACGGGAGAGGACTTCTCGGCAAAATGAAGGACCGGCTAGTAGAACTTTTGGAGTTAACCAAGCACTATGACCAGCAGTTCCCAGAAAAGGACGATGACTTTGACTCACCTCACGAGGACATCGTGTTTGAGACGGACCACATCCTGGAATCCTTGTACCGAGACATCCAGGAGCTTCAGGATGAAAACCAGCAGCTGTTTACTGACGTGAAGCGGCTGGGAAAGCAGA…
XLOC_001264|STX11|TCONS_00002148	ATGAAGGACCGGCTAGTAGAACTTTTGGAGTTAACCAAGCACTATGACCAGCAGTTCCCAGAAAAGGACGATGACTTTGACTCACCTCACGAGGACATCGTGTTTGAGACGGACCACATCCTGGAATCCTTGTACCGAGACATCCAGGAGCTTCAGGATGAAAACCAGCAGCTGTTTACTGACGTGAAGCGGCTGGGAAAGCAGAACGCCCGCTTCCTCACGTCCATGCGGCGTCTCAGCAGCATCAAGCGTGACACCAACTCGATTGCCAAGGACATCAAGGCCCGGGGTGAGAGCATCCACCGCAAGCTGAGCGCCATGAAGGCGCTGAGCGAGGAGGCGCAGGCAAAGCACGGTGAGCACTCGGCTGTGGCGCGCATCGCGCAGGCGCAGTACAGC…
XLOC_001328|RLBP1L2|TCONS_00002248	GCCAGGGCCAGTTCTGTGGTGGGACAGTCAGCAAGAGAAAGGCAAGGCTCAGGAACAAGCAGAACAATGACTCATTTACAAGCTGGTCTCTCTCCTGAGACCCTGGAGAAAGCCCGCCTGGAGCTCAACGAGAACCCAGACACACTGCACCAGGACATCCAGGAGGTAAGGGATATGGTCATCACCAGGCCGGACATTGGCTTCCTCCGCACAGATGATGCCTTCATCTTACGCTTCTTGCGGGCCAGGAAGTTTCATCACTTTGAGGCCTTCCGCCTCCTGGCGCAATACTTTGAATACCGGCAGCAGAACCTGGACATGTTCAAAAGCTTCAAGGCCACTGACCCTGGCATCAAGCAGGCACTGAAGGATGGCTTCCCTGGGGGCCTGGCCAATCTG…
XLOC_001496|ENSSSCG00000004497|TCONS_00002501	CTGACGCAATGTTGTTTTTCTCACCAGAGTTCAGACATCCTCAGCACCATTGGCTACGACACCATCATCCAGCATCTCAACAATGGCCGCAAGAACTGCAAAGAGTTTGAAGACTTTTTAAAAGAAAGGGCATCAATTGAAGAGAAATATGGCAAAGATCTACTCAACCTCTCTAGGAAGAAGCCATGTGGACAGTCTGAGACCAACACCCTGAAGCGGGCCCTTGAAGTCTTCAAGCAACAAGTAGACAATGTGGCCCAAAGTCACATTCAGCTCGCACAGACTCTAAGAGAAGAGGCCAGGAAGATGGAAGAATTCAGGGAAAAGCAAAAGTTACAACGGAAAAAGACGGAGCTTATAATGGATGCTGTCCATAAACAAAAGAGCTTACAATTCAAG…
XLOC_001496|ENSSSCG00000004497|TCONS_00002500	CTGACGCAATGTTGTTTTTCTCACCAGAGTTCAGACATCCTCAGCACCATTGGCTACGACACCATCATCCAGCATCTCAACAATGGCCGCAAGAACTGCAAAGAGTTTGAAGACTTTTTAAAAGAAAGGGCATCAATTGAAGAGAAATATGGCAAAGATCTACTCAACCTCTCTAGGAAGAAGCCATGTGGACAGTCTGAGACCAACACCCTGAAGCGGGCCCTTGAAGTCTTCAAGCAACAAGTAGACAATGTGGCCCAAAGTCACATTCAGCTCGCACAGACTCTAAGAGAAGAGGCCAGGAAGATGGAAGAATTCAGGGAAAAGCAAAAGTTACAACGGAAAAAGACGGAGCTTATAATGGATGCTGTCCATAAACAAAAGAGCTTACAATTCAAG…
XLOC_001496|ENSSSCG00000004495|TCONS_00002502	CGAGAAGAGTGGCAGAGTGAGCACATCAAGGCCTGCGAGGTGTTTGAGACTCAAGAATGTGAACGAATAAACTTCTTTCGGAATGCACTATGGTTACACTTGAATCAGCTGTCACAACAGTGTGTCACAAGTGATGACATGTATGAAGAAGTCCGTAAGAGTTTAGAAATGTGCAGTATTGAGAAGGATATTGAGTACTTTGTGAATCAACGCAAAACTGGACAGACACCACCAGCACCTATCATGTACGAGAATTTCTACTGCCCCCAGAAGAATGCAGCCCCACCAGGAAAGGCTACGGGGCCTAACTTGCCAAGGAGAGGACCTCTCCCAGTTCCTAAGAGCTTGCCAGGTATGCCATCAAGAAATGACCCTGATTATTCTTTGCTTGATAACTAC…
XLOC_001496|ENSSSCG00000004497|TCONS_00002503	CTGACGCAATGTTGTTTTTCTCACCAGAGTTCAGACATCCTCAGCACCATTGGCTACGACACCATCATCCAGCATCTCAACAATGGCCGCAAGAACTGCAAAGAGTTTGAAGACTTTTTAAAAGAAAGGGCATCAATTGAAGAGAAATATGGCAAAGATCTACTCAACCTCTCTAGGAAGAAGCCATGTGGACAGTCTGAGACCAACACCCTGAAGCGGGCCCTTGAAGTCTTCAAGCAACAAGTAGACAATGTGGCCCAAAGTCACATTCAGCTCGCACAGACTCTAAGAGAAGAGGCCAGGAAGATGGAAGAATTCAGGGAAAAGCAAAAGTTACAACGGAAAAAGACGGAGCTTATAATGGATGCTGTCCATAAACAAAAGAGCTTACAATTCAAG…
XLOC_001496|ENSSSCG00000004497|TCONS_00002504	CTGACGCAATGTTGTTTTTCTCACCAGAGTTCAGACATCCTCAGCACCATTGGCTACGACACCATCATCCAGCATCTCAACAATGGCCGCAAGAACTGCAAAGAGTTTGAAGACTTTTTAAAAGAAAGGGCATCAATTGAAGAGAAATATGGCAAAGATCTACTCAACCTCTCTAGGAAGAAGCCATGTGGACAGTCTGAGACCAACACCCTGAAGCGGGCCCTTGAAGTCTTCAAGCAACAAGTAGACAATGTGGCCCAAAGTCACATTCAGCTCGCACAGACTCTAAGAGAAGAGGCCAGGAAGATGGAAGAATTCAGGGAAAAGCAAAAGTTACAACGGAAAAAGACGGAGCTTATAATGGATGCTGTCCATAAACAAAAGAGCTTACAATTCAAG…
XLOC_001537|TLN2|TCONS_00002587	ATGGTGGCCCTGTCCTTAAAGATCTGTGTGCGCCACTGCAATGTGGTGAAGACCATGCAGTTTGAACCATCTACAGCCGTGTACGATGCGTGTCGAGTCATTCGGGAACGGGTCCCTGAGGCACAAACTGGTCAAGCTTCTGACTATGGGCTGTTCCTCTCGGATGAAGACCCCAGGAAAGGCATTTGGCTGGAAGCGGGCAGAACACTGGATTACTATATGTTGCGAAATGGGGATATTTTGGAATATAAAAAGAAACAGAGACCTCAGAAGATTCGGATGCTGGATGGGTCCGTGAAAACAGTGATGGTAGATGACTCCAAGACAGTTGGGGAGCTCCTGGTCACTATTTGCAGCAGGATAGGAATTACAAACTATGAAGAATACTCTTTAATCCAA…
XLOC_001537|TLN2|TCONS_00002586	ATGGTGGCCCTGTCCTTAAAGATCTGTGTGCGCCACTGCAATGTGGTGAAGACCATGCAGTTTGAACCATCTACAGCCGTGTACGATGCGTGTCGAGTCATTCGGGAACGGGTCCCTGAGGCACAAACTGGTCAAGCTTCTGACTATGGGCTGTTCCTCTCGGATGAAGACCCCAGGAAAGGCATTTGGCTGGAAGCGGGCAGAACACTGGATTACTATATGTTGCGAAATGGGGATATTTTGGAATATAAAAAGAAACAGAGACCTCAGAAGATTCGGATGCTGGATGGGTCCGTGAAAACAGTGATGGTAGATGACTCCAAGACAGTTGGGGAGCTCCTGGTCACTATTTGCAGCAGGATAGGAATTACAAACTATGAAGAATACTCTTTAATCCAA…
XLOC_001537|TLN2|TCONS_00002588	ATGGTGGCCCTGTCCTTAAAGATCTGTGTGCGCCACTGCAATGTGGTGAAGACCATGCAGTTTGAACCATCTACAGCCGTGTACGATGCGTGTCGAGTCATTCGGGAACGGGTCCCTGAGGCACAAACTGGTCAAGCTTCTGACTATGGGCTGTTCCTCTCGGATGAAGACCCCAGGAAAGGCATTTGGCTGGAAGCGGGCAGAACACTGGATTACTATATGTTGCGAAATGGGGATATTTTGGAATATAAAAAGAAACAGAGACCTCAGAAGATTCGGATGCTGGATGGGTCCGTGAAAACAGTGATGGTAGATGACTCCAAGACAGTTGGGGAGCTCCTGGTCACTATTTGCAGCAGGATAGGAATTACAAACTATGAAGAATACTCTTTAATCCAA…
XLOC_001599|ENSSSCG00000004665|TCONS_00002682	TACAGATCTCCTACAGATACCTTATCATTGCCCTTGGAATCCAGCTGGACTATGAGAAGATCAAAGGCCTCCCTGAGGGTTTTGACCATCCCAAAATAGGGTCCAATTACTCATTTAGGACAGTAGAGAAGACATGGAAAGCGCTGCAGGACTTCAAGGAGGGTAATGCAATCTTTACCTTCCCCAATACTCCAGTAAAGTGTGCCGGAGCCCCACAGAAGATCATGTATTTATCAGAAGCCTATTTCAGGAAGACGGGGAGGAGATCCAAGGCCAATATCATTTTCAACACATCCCTTGGAGCAATTTTTGGGGTCAAGAAGTATGCAGATGCCCTGCAGGAGATTATCCGGGAGAGGAACCTCACTATTAACTACAAGCAAAACCTCATTGAAGTCC…
XLOC_001659|CASC5|TCONS_00002805	GGGATGAATACATTGCTTTGTGCTCCCATTCAGACCCAGATGCAGCAGAAAGAGATTTTAACAGAATACAGCCATGAAAGGAAACATGCAAATGACCAGACAGTCATCTTTTCAGATGAAAACCAAATGGACATGACAGCAAGTCACACTGTGATGATTACCAAAGGCCTTTTAGATTGTACGAAAAGTGAAAAGTCCACCAAGATAGATACCACATCATTTCTGGCTAACTTAAAGCTCCACACCGAGGATTCAAAAATGAAGGAAGAATTAAAATTTCCCATGGATCGAAACTCTTCCTCAGAAAAGAAAAGAAATTTCAATGATTTTGTAAAAAAATTGAAAATAGGAAAATTGAATGCTTCTCCTTTTACAGGACCTGATAAAGAAAATTCTGAG…
XLOC_001659|CASC5|TCONS_00002806	GGGATGAATACATTGCTTTGTGCTCCCATTCAGACCCAGATGCAGCAGAAAGAGATTTTAACAGAATACAGCCATGAAAGGAAACATGCAAATGACCAGACAGTCATCTTTTCAGATGAAAACCAAATGGACATGACAGCAAGTCACACTGTGATGATTACCAAAGGCCTTTTAGATTGTACGAAAAGTGAAAAGTCCACCAAGATAGATACCACATCATTTCTGGCTAACTTAAAGCTCCACACCGAGGATTCAAAAATGAAGGAAGAATTAAAATTTCCCATGGATCGAAACTCTTCCTCAGAAAAGAAAAGAAATTTCAATGATTTTGTAAAAAAATTGAAAATAGGAAAATTGAATGCTTCTCCTTTTACAGGACCTGATAAAGAAAATTCTGAG…
XLOC_001702|ENSSSCG00000004826|TCONS_00002869	GGCTCCAGTTGACGCAGCCGGCCGGGCCAGGCCCTACGCTGGTGGCTATGGAGCAGGACGGGGACCAGCTGTCCGCGCGGCCGGCCCTGGAGACCGAAGGCCTGCGCTTCCTTCACGTCACGGTGGGCTCCCTGCTGGCCACCTATGGCTGGTACATCGTCTTCTGCTGCATTCTTCTCTACGTGGTCTTTCAGAAGCTGTCTACCCGGCTGAGGGCCTTGAGGCAGAGGCACCTGGATGGAGCTGCTGCTGCCCTGGAACCTGATGTTGTTGTTAAACGACAGGAGGCTTTAGCAGCAGCTCGTTTGAAAATGCAAGAAGAATTAAATGCACAAGTTGAAAAGCATAAGGAGAAGCTAAGACAGCTCGAAGAAGAAAAAAGGAGACAGAAGATTGAAA…
XLOC_001728|XLOC_001728|TCONS_00002912	CAGGATGGACACCACGCGGCCAGGACCACCCACTACGGCTCCCTGCCCCAGAAGGCACAGCACGGCCGGCCCCAGGATGAAAACCCTGTAGTGCATTTCTTCAAGAACATCGTGACGCCTCGCACACCTCCCCCATCTCAAGGGAAGGGGCGAGGACTGTCCCTCAGCAGATTTAGCTGGGGCGCCGAGGGCCAGAAGCCGGGATTCGGGCTACGGAGGCAAAAC
XLOC_001739|CNDP2|TCONS_00002926	GGCCTTCCCGGGGAAGGAGGTCCCTGTGGACAGGGAGGTTCCTGCAGGCGGCGGGAGCAGGGCCGAGGCCGGGAGCGTGGGGTCCAGGCCGCCTCCCGGCAGGCAGGGGAGACCGGTCGCTGCGCGGCGGGCCAGGGACCAGGCCAGCTCTGAGGGGCCTGTGGCCGGCCCTGACGGGAGAAGAGGGCGTCCACTCAGAATGCGGCCCGCTCCAGTCAGAATGGGGTCCGGGGCGGCGGCGGGGAGGACGCACACTGACCCGCCTGTGAGCAACCCCTCCCCACCCCCGCCCTCCGCAACAGTGAGGCCCGCAGAAAACTAAAGCCTGTCTCTCGGCTGCAGAGACCTTTGGCGGAGGCCTGAGAGATCAGCCTGAGCCTATGACTGCTTCCTAGAGCC…
XLOC_001739|CNDP2|TCONS_00002927	CGAGACACGTGGTGCGGAACCCGAGCTGTAGCAGCTGGCTGAGATCAGCCTGAGCCTATGACTGCTTCCTAGAGCCCTTGTCTCTGCCGAGGTCACTTCCTGGAATCCTCGTGACTGCTTCAAAGTGCTGGCGGTGGGTGGAGTCCAGTTTCTGATCCTGAACAAGTGCCTCCCAGTCCTTTCTCGAGACTGCACGGACAGGTTGTTCTTCCTTCCTAGAATCTCCAAGGTCTGCGTCGGGGGGAAAGATGCCAGCCCTCGCTGCTCTGTTTAAGTACATTGATGAGAATCAGGATCGCTACATTAAGAAACTTGCAGAATGGGTGGCCATCCAGAGCGTGTCTGCCTGGCCTGAGAAGAGGGGTGAGATCCGGAAGATGATGGAGGTTGCCGCTGCCG…
XLOC_001775|ENSSSCG00000004928|TCONS_00002988	CCCCAGCTGAGGAGGCCTGCTCAGGACACGGTCATTGATCTGAGAAAAGTCTCAGGGGACCAAGTTCCAGGGATAATCCATCTTTGTGAAGGAACCCTCATTCATCTCCTGCCATGTTCTCCACGGGACCTGAGGGAAAGATGGTGGGGACCAAGGCCTGGGTGTTCTTCTTCCTGGTCCTGGAGGTCACATCTGTGTTGGGGAGGCAGATGATGCTCACCCAGTCTGTGAGAAGAGTTCAGCCTGGGAAGAGGACCTTCAGCATCTTTGCCACGCCTGCTGACCCCCTGGACAGTCCTGGGGAGTGGACAACATGGTTCAACATCGACCATCCAGGTGGGCAGGGTGACTATGAGCGGCTGGATGCCATTCGCTTCTACTACGGGGACCGGGTGTGTG…
XLOC_001803|ITGA11|TCONS_00003030	CCAGGATTCACAGACACCTTCAACATGGACACCAAGAAGCCCCGAGTCATCCCCGGGTCCAGGGCCGCCTTCTTTGGCTACACGGTGCAGCAGCATGACATCAGTGGCAAGAAGTGGTTGGTTGTCGGCGCTCCACTGGAAACCAATGGCCACCAGAAGACGGGAGACGTGTACAAATGTCCGGTGACCCAAGGGAACTGCACCAAGCTCAACCTGGGAAGGGTCACCCTATCCAACGTGTCTGAGAGAAAGGACAACATGCGTCTTGGCCTGAGCCTGGCCACCAACCCCAAGGACAACAGCTTCCTGGCCTGCAGCCCCCTCTGGTCTCATGAGTGTGGGAGTTCCTACTACACCACAGGAATGTGTTCCCGAGTCAACTCCAACTTCAGGTTCTCC…
XLOC_001887|ENSSSCG00000005101|TCONS_00003163	CCCGCCCCTGACTTGACTTGATAACGAACCAGAAACTGAAACAGGGTCAGGATTCCCGGCTTGAAGTCAGAGATGAGTCACTGCTCAGAGCAGCTGCAATAGCTGAGAAGAGGCACCATAGAGGCAGGCAGCGCATCTGAGGGTCCCCGGTGGAACATGGCAAGAGGCATGGATGTGGTGGCCATGGACTGTGAGATGGTGGGGCTGGGGCCCTTCCGGGAGAGCGGCTTGGCTCGCTGCAGCCTTGTGGACTTCCATGGCACCGTGCTCTATGACAAGTTCATCCGGCCTGAGGGCGAGATCACTGACTACAGAACCCCAGTCAGCGGAATCACAGCTCGGAACATGGAGGGGGCCACCCCGTTCGCCGTGGCCAGGCTGGAGATCCTGCAGCTCCTG…
XLOC_001946|GLDC|TCONS_00003247	GGATCACCCAGTATACTCCCTACCAGCCAGAGGTGTCTCAGGGAAGACTGGAGAGTTTACTCAATTACCAGACCATGGTGTGTGACATCACAGGCATGGACACGGCTAACGCATCCCTGCTGGATGAGGGCACCGCAGCTGCAGAGGCAATGCAGCTTTGCCACAGACACAACAAGAGGAGAAAATTTTTTGTTGACCCTCGCTGCCACCCACAGACGATAGCTGTCATCCAGACTCGAGCCAAGTATGCTGGGGTCCTCATTGAACTGAAGTTACCCCATGAAATGGACTTCAGTGGAAAAGATGTCAGTGGAGTGCTGTTCCAGTACCCAGACACTGAGGGGAAGGTGGAAGACTTTACAGAACTCGTGGAGAGAGCCCACCAGGCTGGGAGCTTGG…
XLOC_002057|XLOC_002057|TCONS_00003419	GTAGGGTCTGGTGAGATCCTCAATGACACGCTGGAGAGAGTTCATACTGTGGACGGTGCCCCTGTTACAGACACTGGCTCTGGGGATGGAGCCTTCCTTCATGTCATTGAAGAGAGTCCACATACGGAGGAAGGTTTGGCAGCAACAGCAGCAGCCGTGGAGTCCGAGGTGACCATCAGCACCGCAGGGGAAGCAGAGACCAAGAGTGTGCCCACCGAGGGACCAACTCTCTCCATGTCTACCAAGGACCCCGGGGAAGAGGTCACTCTGGGTCCAGATGATGAAGAAGGTTCAGCAGTGACAGCAGCAGAGGAGGCCGAGGTGCTCGTCAGCAGTCCTGGGGAGGCAGAGGCTGGCAGTGTGCCCACGGGGGAACTGACCCTCTCCATGTCCACACAG…
XLOC_002058|COL15A1|TCONS_00003420	AGCCTCACCAGCCTCAGCTTCCGCTGACATCCATTTCAAGTGTCAATTACAACAGGCCTGCACTACACTTGGTGGCTCTGAACACACCGTCTTCTGGGGACCTTCGTGCTGATTTTCAGTGCTTCCAGCAGGCCAGGGCTGCAGGACTATTGTCCACCTACCGAGCCTTCTTATCCTCTCATTTGCAAGATCTCTCCACAGTTGTGAGGAAAGCGGAGAGATACAGCCTTCCCATAGTGAACCTCAAGGGTCAAGTACTTTTTAATAATTGGGACTCCATTTTTTCTGGCCATGGAGGTCAGTTCAATACACATGTTCCAATATATTCCTTTGATGGCCGAGACGTAATGACAGATCCTTCTTGGCCCCAGAAAGTCGTTTGGCATGGCTCCAGCACCC…
XLOC_002066|ENSSSCG00000005403|TCONS_00003435	CCCCAGCCCCAGCAAGGAGCAGCCTCCATTTTTGACGAATCTGAGCCACCCCAGGGTGATGCTTCTAAAGCAGAAAGAGGACACCGAACTGCATTGTGGCGTGTTTGGTTTCTAGCAGCGATTTACCTTTCCAAGTCAGTAGTGAAAATGCACATTAAGTCAATCATTCTTGAGGGATTCAAGTCCTATGCACAGAGGACTGAAGTCAATGGTTTTGACCCCCTCTTCAATGCTATCACTGGTTTAAACGGTAGTGGGAAATCCAACATTTTGGACTCCATCTGCTTTTTGCTGGGCATCTCCAATTTGTCTCAGGTTCGGGCTTCTAATTTACAAGATTTAGTTTACAAAAATGGACAGGCTGGTATTACCAAAGCCTCAGTGTCAATCACCTTTGAT…
XLOC_002066|ENSSSCG00000005403|TCONS_00003436	ATAAATAGTTCCGGCCCCGGCGCTGAGCGCGGGAGGGTGTTGTAGCCGCTGTGATGGGGTTTCCTTCTTAGCGCCCGAATTTGGGCAAAGCTGATGTGCTCTCCTCCCTGGTGACCAGGAAGAACTTTGGGGACGCCTCAAGCCCAGGCAGCCTGACGCAGCGAACTGCATTGTGGCGTGTTTGGTTTCTAGCAGCGATTTACCTTTCCAAGTCAGTAGTGAAAATGCACATTAAGTCAATCATTCTTGAGGGATTCAAGTCCTATGCACAGAGGACTGAAGTCAATGGTTTTGACCCCCTCTTCAATGCTATCACTGGTTTAAACGGTAGTGGGAAATCCAACATTTTGGACTCCATCTGCTTTTTGCTGGGCATCTCCAATTTGTCTCAGGTTCGGG…
XLOC_002075|ABCA1|TCONS_00003445	TAAGGGGCAGTGGAATCGGGGGCTTCCGGTGTTGCTGGGGGTGCTGCGCTCGGAGTCGGGAGAGTGGCAGGTCTGGCACCGAGCTCTTCCCTTTGTTCGGAAGCGCCTGAGCCGGCTGGAAACCTCTTCTGCTGCTGGTCGGACGGCGCACATCAGGACAATTGTCCGCCCTTAGTTCTTAAGGAGCTGGTCTGAGTTGGGCTTTGACCTGGGAGTCGGTCCCGTGCACCCCGAGACTGGAGCTGAGCTTTCTTTGCCCGCAAGAACGCGTCTGGGAGGTGTCCCAAACCGGTTAATGACCAGCCACAGCGCCCCTGCTTGAGCTCTGGCCACTTCCTCCACGGGGCTCCCGAGCGGAGCCACACGCAGGCTGCTGTGGTGCCAGCTGAGGTAACATGG…
XLOC_002075|ABCA1|TCONS_00003447	AATTCCGAGGAAGAGTGAGTGCAGCCGGGGCCTTGAGGACACCTCTCTCCCCTGGCGCAGGTGGGCTGGACAGGGGTCTCCGCGCTACCAGCGCCGCCACAGCCAATTTCTCCAGGCACTTTGCTCCTCTTCCCACACTTCTCGGGAAGGATTTTTCAAGGGGTAGGGGCAAGAGACGCAAACACAAAAGTGGAAAACAGTTAATGACCAGCCACAGCGCCCCTGCTTGAGCTCTGGCCACTTCCTCCACGGGGCTCCCGAGCGGAGCCACACGCAGGCTGCTGTGGTGCCAGCTGAGGTAACATGGCTTATTGGACTCAACTGAGGTTACTGCTGTGGAAGAACCTCACTTTCAGAAGAAGACAAACATGTCAGCTGTTGCTGGAAGTGGCCTGGCCT…
XLOC_002075|ABCA1|TCONS_00003446	AATTCCGAGGAAGAGTGAGTGCAGCCGGGGCCTTGAGGACACCTCTCTCCCCTGGCGCAGGTGGGCTGGACAGGGGTCTCCGCGCTACCAGCGCCGCCACAGCCAATTTCTCCAGGCACTTTGCTCCTCTTCCCACACTTCTCGGGAAGGATTTTTCAAGGGGTAGGGGCAAGAGACGCAAACACAAAAGTGGAAAACAGTTAATGACCAGCCACAGCGCCCCTGCTTGAGCTCTGGCCACTTCCTCCACGGGGCTCCCGAGCGGAGCCACACGCAGGCTGCTGTGGTGCCAGCTGAGGTAACATGGCTTATTGGACTCAACTGAGGTTACTGCTGTGGAAGAACCTCACTTTCAGAAGAAGACAAACATGTCAGCTGTTGCTGGAAGTGGCCTGGCCT…
XLOC_002075|ABCA1|TCONS_00003448	AATTCCGAGGAAGAGTGAGTGCAGCCGGGGCCTTGAGGACACCTCTCTCCCCTGGCGCAGGTGGGCTGGACAGGGGTCTCCGCGCTACCAGCGCCGCCACAGCCAATTTCTCCAGGCACTTTGCTCCTCTTCCCACACTTCTCGGGAAGGATTTTTCAAGGGGTAGGGGCAAGAGACGCAAACACAAAAGTGGAAAACAGTTAATGACCAGCCACAGCGCCCCTGCTTGAGCTCTGGCCACTTCCTCCACGGGGCTCCCGAGCGGAGCCACACGCAGGCTGCTGTGGTGCCAGCTGAGGTAACATGGCTTATTGGACTCAACTGAGGTTACTGCTGTGGAAGAACCTCACTTTCAGAAGAAGACAAACATGTCAGCTGTTGCTGGAAGTGGCCTGGCCT…
XLOC_002103|XLOC_002103|TCONS_00003489	TGTAGAGGTCCTCTTGGAAGCTTTGTTCCTCACCGTGGATCCTTACATGAGGATAGCAGCAAGAAAATTGAAGGAGGGCGATATGATGATGGGAGAGCAAGTGGCCAGAGTTATAGAAAGTAAAAACGCAGCCTTCCCCACGGGAACTATTGTAGTGGCTCTTTTGGGCTGGACCACGCACTCCATTTCTGATGGGAAAAACTTGGAAAGGCTGCTGGCAGAGTGGCCGGACACACTACCGCTCTCTTTGGCCCTGGGAACGGTGGGCATGCCCG
XLOC_002113|ENSSSCG00000005474|TCONS_00003509	GAAAACAGAGGCACTGGGGAGTGAAGCCACCAGAGGGGAGAGATTCAGTCCCAGTGACTACAGAGGAGACAGTGCTGTCCGCTGCCAAGATGAAGCTGCTGTTCTTGCTGTGTCTGGGGCTGACTCTAGCCTCTTCCCACAAGGAAGCAGGCCAAGATGTTGTGACAAGCAACTTCGATGCTTCAAAGATTGCCGGCGAGTGGTATTCCATTCTTTTGGCCTCAGACGCCAAGGAAAATATAGAAGAAAATGGTAGCATGAGAGTTTTTGTGGAGCATATCCGTGTCTTGGACAACTCTTCCCTAGCCTTTAAATTTCAGAGAAAGGTAAACGGAGAGTGTACTGACTTTTATGCGGTTTGTGACAAAGTAGGAGATGGTGTGTATACAGTTGCCTACT…
XLOC_002149|ENSSSCG00000005522|TCONS_00003566	AGAAGCAGAGGAACTGGCATGTTTGCTTGGAATTTTACACTTTCTCTAACTCTCTCACCAGGTAGAATTAACTGTGGAGAAGGAAGTTGCTGGCTTCTGGGTCACAATCCCATGTGTGGAAAAGATGGGGAGCTGCACCTACGACAACATCTGTGATATCCTTGAAGTCTTAATTCCCCTTGAGGATACCTGCCCAGAACCTCTGCACACCTATGGCCTTCCCTGCCACTGTCCCTTCAAAGCCGGCACCTACTCACTGCCTGAGTCCGAATTCATCCTGCCTCAACTGGAGCTACCTGGCTGGCTCAGCTCCGGGAACTACCGCATCCAGGGCATCATGAGCAGCAATGGGAAGCACCTGGGCTGTGCCAAGATCTCCCTCTCCCTAAAGGGCAAATA…
XLOC_002149|ENSSSCG00000005522|TCONS_00003567	CAGGTAGAATTAACTGTGGAGAAGGAAGTTGCTGGCTTCTGGGTCACAATCCCATGTGTGGAAAAGATGGGGAGCTGCACCTACGACAACATCTGTGATATCCTTGAAGTCTTAATTCCCCTTGAGGATACCTGCCCAGAACCTCTGCACACCTATGGCCTTCCCTGCCACTGTCCCTTCAAAGCCGGCACCTACTCACTGCCTGAGTCCGAATTCATCCTGCCTCAACTGGAGCTACCTGGCTGGCTCAGCTCCGGGAACTACCGCATCCAGGGCATCATGAGCAGCAATGGGAAGCACCTGGGCTGTGCCAAGATCTCCCTCTCCCTAAAGGGCAAATAAGGTGGCACCCGCCACTCCAGAATGAAGGGGGTGCAAAGACGGCATCATCTTCTTCTG…
XLOC_002259|AIF1L|TCONS_00003739	GCTTCCCGGGCCGCCTCTTTGTCTCCTCCAGGAGGGAAAGCGTTCGGCTTGCTCAAAGCCCGGCAGGAGAGGAGGCTGGCCGAGATCAACAGGGAGTTTCTCTGTGACCAGAAGTACAGTGATGAAGAGAACCTGCCGGAAAAGCTCGCGGCCTTCAAAGAGAAGTACATGGAGTTTGACCTGAACAATGAGGGCGAGATCGCCAGGAACAATCTGAAGGAAATTGCCTCAGATCTTGGGAGCCCAGAGGTTTTCCTTGAATTTTGCTCTTTTGTTGGTTTTCCTGCTCCTCGGGGTATTTTTGGCACCTTCTCCCTTACAGTATTTGTTCACGCTGTCACCGACACTCACTCGGCTTTCATGAAACAACTCCAAACCAGAGTCATGATGTTTGAAGGA…
XLOC_002259|AIF1L|TCONS_00003740	GCTTCCCGGGCCGCCTCTTTGTCTCCTCCAGGAGGGAAAGCGTTCGGCTTGCTCAAAGCCCGGCAGGAGAGGAGGCTGGCCGAGATCAACAGGGAGTTTCTCTGTGACCAGAAGTACAGTGATGAAGAGAACCTGCCGGAAAAGCTCGCGGCCTTCAAAGAGAAGTACATGGAGTTTGACCTGAACAATGAGGGCGAGATCGCCAGGAACAATCTGAAGGAAATTGCCTCAGATCTTGGGAGCCCAGAGGTTTTCCTTGAATTTTGCTCTTTTGTTGGTTTTCCTGCTCCTCGGGGTATTTTTGGCACCTTCTCCCTTACAGTATTTGTTCACGCTGTCACCGACACTCACTCGGCTTTCATGAAACAACTCCAAACCAGAGTCATGATGTTTGAAGGA…
XLOC_002356|XLOC_002356|TCONS_00003892	AGAAAACCTTTGTACAATTTATTTCCTGTTATTAATCTTTAGAAAAATGAGGCTCTAGCTAAATGCAGGGATTCAGTGGTGAAATTTTGACCATGTGAACAAATAAATAAATATTTACAGTCTTTGGCAAAACAAAAGAAGTTTCATCCGTCTGTACCAGAAGTTTGTTTTTAAAAAAAACATAAATAATTTACAAAAAACCACATGGCACATTCTAAATATTCACATAACCATCCCACAGCGCCGTGGTCCCCCAAACATCACAGAAAACCTACGCGCTCGTCACAACTTCCATTTAATGACGTTTCCCAACCCTTCCTGGTCTTGGGGATACAGCTCCACCAAGACAGGTAGAAAGTGCAGCAAAACAAAAGGAAAATCCACCTCAGAGGAAGCAAC…
XLOC_002593|XLOC_002593|TCONS_00004129	AAAAAAATACCAGCAGCCCTGATATTTTCTGGGCCTCCTGAGGCAGCTGCCTCCCTTTTGCTGGTGTCTGAGATGGGCATCTCCTCCCAGCAGGCCTGACCTCTCCCTGGCTGACTCTCTGCCCTCACGCGGAAACCTACAAGGGCCCAGGCCACAGAGGGGGCCCCAGGCTGTGTGCCTGGGAGCACTTTGGAGCTGGGTGAGGCTAGATGGAGGAGGTGGTTTGGTCAGAGGCAGGGGGATGGAATGGGGTTGAAGGTCAGGCCCTGAGGCACACATCTGGTGAGCCCCACTCTCTGTGACAGAGGTCCTGCTAATCCTGTGCCCTTAAGTCATTGTTCCAGTTTCCAGCAGCCCTGGGATATTTAGGGGAAAGTTCCTATTGGCAGGGAGACCTCC…
XLOC_002597|XLOC_002597|TCONS_00004133	AAAAAGTTAAATTTCACTTAATACACACACACACCTATATGTATATGTGTAAACTCCCCCACCCCCAAAGAAGCAGGCCATCCTGGGCTGGGGTTATGGCTGGTACTCTCACATCCTTCGCCCCAGCCAGCTGGCTCAGTAGTCCAATTTCTATGCAGACTTCGAAACCCAAGGTGAAGAGTTATCTTTGGCTTTTATCTCTTGTCCAGTCTCAGTTCTACTATTAACACCTACCTAGCCTGTGGTTGTAGCTTTCATGAACGTTCAGATCCGCAAACAAGAATTCTATTCCAAGATCTCATTTTGAACGGTCCCCAACTTGTCCTGCATCGCATTGTCTAGAAGCAACTTCTTGTGATTGAGTCTTTCCTAAACTACTTTTTAAACTTTTAAAGCAAA…
XLOC_002647|XLOC_002647|TCONS_00004183	TCCTGTCCTTTAAAAAAAAAAAAAAAAAAAAAACTCAGACCCTAAGATAAACAAAAATGAAATGCTTCATTTGGAAAGCAGACGTAGGACGTCTTCTCCGAATTTCGACGAGGCCTCAATTACAAAGGTCTATGTTTGTACTGGGTGGGCGGAAGTTGGTTCTCGAGAACATCCTGGAAATGCCATTTCTGACCTTTATTCCTCTTCCGGAAATTTCGCATTGGAGTTAAGGTTGGATTAGCCTGTCTCGGTTATGGAACTGACGACTTGGGATGGTTTCGGGCTGTACTGTTAAGTGAATGACGCTCAAACGTTTGCTTAAGGACTGGGAATTGTGGCGTTTACTCGAAAACTAAGATTCTTGGGGGGGGGAAATAAATGCAATTGATTTGTGTGACT…
XLOC_002704|XLOC_002704|TCONS_00004240	GGGATGAGCGGCCCCCGGACACCAGCCTGCGCCTCAAGACCTTCAGCTCCAAGAGCAAGTACCAGTTGGTGGTGAACGCAGTGCGCAAGCTGCAGGAGAGCGGCTTCTACTGGAGCGCCGTAACCCG
XLOC_002710|XLOC_002710|TCONS_00004246	ACCAGCGGCCCCCCTGGTCCTAAGGGTAACAGCAGTGAACCTGGTGCTCCTGGCAGCAAAGGAGACACTGGAACCAAGGGAGAGCCTGGCCCCACTAGTATTCAAGGTCCCCCTGGCCCTGCTGGAGAAGAAGGAAATCAAAGAGCCCAAAGCGAACCTGGACCTGCTGGCCTGCCTGGACCCCTGGCGAGTGTTGTGGACTGG
XLOC_002717|XLOC_002717|TCONS_00004253	ACATTTGCGGCATATGGCTAGGGGTTGAATTGGAGCCATAGCTGCCAGCCTACATCACAGCCATAGCAACTCAGGATCTCAGCCACATCTGTGACCTACACCACAGTTCTCGGCAACACCTGATCCTTAAGCCACTAAGCAAGGCCAGGGATCTAACCCACATCCTCATGGACCCTAGTCAGGTTCATTAACCACTGAGCCACGATAGGAACTCCTATGATTTTTTTCTTTTTTTTTTTTTTTTAATCTCTTGAGTTGTCCTCTCAACCAGACCCATAGCTCCAAATACCGGGTTGGCAGCTTTTCCTAATTAGTCTAGTAGGTGCTGGTCTGGCTTTTTCACCAGCTGTATTATCAGGCTGGGCCTTTTC
XLOC_002732|XLOC_002732|TCONS_00004268	AACAGTGTTTATTTTATTTCAACTTCAAGAACAGGGCGTATTTCCGCCAGGCCCATCCGCACAGCTCTGGCTGTTTGGGGGCAGCCGTGAGAGATCACTCCATCAGCGATCTGCTCCACGATGCAAAGTGTGTGTCAAGCAATTCAGAGGGTTTGTTTCTGAAAATGTATTTCTCTTATTTCTTACCCTCTCATCATTGAGGCTCTACATTAATAGACATTATATTAAACCCACGTGAAACCTTCAGAATTAGACCGGGATTAAAGAGATACGCTCGGGTATTATGTTGGCTATTTCTCATCTTTGTTCTGGGGGCGGGTGACGCCAGTGTAGGGCTCTTTGGAGGTTTAGAAAAGAAAGAGACGCTAAAATCAAAAGGCGGGGATCAGTAGGTTAAGG…
XLOC_002947|XLOC_002947|TCONS_00004484	GGCATTTCAAGCAATACTGCTGGCAGTAAGCCTGCTTTCAGCCCCTGCTGCTTCTTGCCGCATCCTGGCCACAGTTTTGGCCAAGGTAGTTCCGCAGAAGATACTGAAGGAGCCATGCCCTGGTCATCTACATTGTGGATAGGCAGAATGGTCTGGCATGTTAACCACCGCTGCTCAGAATGCCTCAGGAGAGAAGCTTAAGGTAAACCCAATGTACAAAA
XLOC_003010|XLOC_003010|TCONS_00004547	CACCCTGGACACCACGAATGGGCGCTGATTTATTTATTTATTAGACTCGAGTGCTTTAGTACAGAACGGTACAGAGATGATACAGTTTGTGCTTCAATACTTCCAAACACTGAGATTCTGATAATTTTCAAGGTAAACAAGTTTCAAGACAGACTAGCTTTTTTTTTTTTAAAATATCCTTTTGATAAATTATTTTTATATAAATAACAGAGAAAGGAAAACTGACGTGTTGGTCACACAAGGTCCTGAAGCATGAGCATCGTTTGTTTGGTCGAGGATCCGGGAGGGACAAAACAAGCAGTGAACGGGAAGAAACAAACCAAGGCAGGTACCTACAGTCTGTCCGAAGGAAATAAGATCTCGTCGGAGTGGGGGGGGGGGGGGAAAGAAGGGAGACAG…
XLOC_003153|FBP2|TCONS_00004754	ATAATCAGCTCTGATTCAGCGGCGGACGGATCAGTCCTTACAGATAAGGCTTTGCTTCTGCAGGTAGACAAGGACTTGAAGCATTCCCTAGCATCATGGGGGACAGAAGCCCCTTCGAAACAGATATGCTCACCCTGACCCGCTATGTTATGGAAAAGGGCCGGCAGGCCAAAGGCACCGGGGAGCTCACGCAGCTGCTCAACTCCATGCTGACGGCCATCAAAGCCATCTCCTCTGCCGTGCGCAAGGCCGGCCTGGCCAACCTGTATGGAATCGCGGGAAGCGTGAACGTGACGGGAGATGAGGTGAAGAAACTGGACGTGTTATCCAATGCTCTGGTGATCAACATGCTCCAGTCCTCCTACAGCACCTGCGTCCTGGTTTCAGAAGAGAACAAAG…
XLOC_003186|AQP3|TCONS_00004812	CTGCTGCCGCGCCTGACGCCACCCGCCTTCTGACAGCGCCGCCGCCTGCCCCTGCCATGGGTCGACAGAAGGAGCTGGTGACCCGCTGCGGGGAGATGCTCCATATCCGCTACCGGCTGCTTCGCCAGGCACTGGCTGAGTGCCTGGGGACCCTTATCCTCGTGATGTTTGGCTGTGGCTCCGTGGCACAGGTCGTGCTCAGCCGGGGCACTCATGGTGGTTTCCTCACCATCAACCTGGCCTTTGGCTTCGCTGTCACCCTGGGTATCCTTGTTGCCGGCCAGGTCTCTGGGGCCCACCTGAACCCTGCTGTGACCTTCGCTATGTGCTTCCTGGCCCGTGAACCCTGGATCAAGCTGCCCGTCTATACCCTGGCTCAGACTCTGGGAGCCTTCCTGG…
XLOC_003187|AQP7|TCONS_00004813	GAGGACTAAGAGGTGGGCTCGGGACTGTGGAGCCCTAGTGGGGGCCATAGCCAGAGCCTGAGACAGTCACGGAGGAACAAGACCAAGACCTGCTGTGTTTGGTCTAGGCTCCGTGGCCCACATGGTTCTTGGAGATAAAATGGGGAGCTACCTTGGAGTCAACTTGGGTTTTGGCTTTGGAGTCACCATGGGAGTGCACGTGGCAGGGAACATCTCGGGGGCCCACATGAATGCAGCTGTTACCTTTACCAACTGTGCAATAGGCCGAATGTCCTGGAAGAAGTTTCCTGTGTACGTGTTGGGACAGTTCCTGGGCTCCTTCCTGGCTGCTGCCACCGTCTACTGCCTTTTCTATGGTGCCATTATGGAATTCTCAGAGGGAAAGCTGACAGTGACCGG…
XLOC_003187|AQP7|TCONS_00004814	GGGCCCACTGCAATGCTGACCAATGGCTGAACAAGGCCACTAAAGGTTGCTCACTAAAGGCTGCTCACTTACAAGGAGCCCCCAAGGCTGAGCTTGGAAGCATAAGGCACTTCAGCAGACATCTAACAATCTCAAAGACAGAATATGACTGAAAGAGACAGGAAGAGGCGGTCTACCAGGTCTACCCGTGCCTCCAAGATGATCACGCCACCTGCAATATCAAAGATGCAAACAATAATGCGGAAGGAGATGGTGAGAGAGTTCTTGGCCGAGTTCATGAGCACATTTGTCATGATGGTGTTTGGTCTAGGCTCCGTGGCCCACATGGTTCTTGGAGATAAAATGGGGAGCTACCTTGGAGTCAACTTGGGTTTTGGCTTTGGAGTCACCATGGGAGTG…
XLOC_003270|ITIH5|TCONS_00004955	CGTCCGCCGCCGCCGCCGCCGCGAGCCCGGCGCTGTCCTCCGCGCTGTCCCCGCGCGTCCCGCCGCGTCCCAGTGCCGCCGCCCCGGTCCCGCCATGCTCCTGCTGCTCGGGCTGTGCTTGGCGCTGCCCCTCTGCGCGGGGTCGCTGGAAGAGGCGGGGACCTGGGGGGACACTTCGGAGCAAGTTGGCCTCCGGGTCCCAAGGCAAGTCAGGCTGTTGCAAAGGCTGAAAACCAAACCCTTGATGACGGAATTCTCGGTGAAATCTACCATCATCTCCCGTTACGCCTTCACCACGGTTTCCTGCAGGATGCTCAACAGAGCGTCCAAGGACCAGGAAGTCACCTTCCAGATGCAGATTCCAGCCGCAGCCTTCATCACTAACTTCACGATGCTTAT…
XLOC_003270|ITIH5|TCONS_00004956	CCGCCGCGAGCCCGGCGCTGTCCTCCGCGCTGTCCCCGCGCGTCCCGCCGCGTCCCAGTGCCGCCGCCCCGGTCCCGCCATGCTCCTGCTGCTCGGGCTGTGCTTGGCGCTGCCCCTCTGCGCGGGGTCGCTGGAAGAGGCGGGGACCTGGGGGGACACTTCGGAGCAAGTTGGCCTCCGGGTCCCAAGGCAAGTCAGGCTGTTGCAAAGGCTGAAAACCAAACCCTTGATGACGGAATTCTCGGTGAAATCTACCATCATCTCCCGTTACGCCTTCACCACGGTTTCCTGCAGGATGCTCAACAGAGCGTCCAAGGACCAGGAAGTCACCTTCCAGATGCAGATTCCAGCCGCAGCCTTCATCACTAACTTCACGATGCTTATTGGAAACCAGGTGTA…
XLOC_003270|ITIH5|TCONS_00004957	GCTGTCCTCCGCGCTGTCCCCGCGCGTCCCGCCGCGTCCCAGTGCCGCCGCCCCGGTCCCGCCATGCTCCTGCTGCTCGGGCTGTGCTTGGCGCTGCCCCTCTGCGCGGGGTCGCTGGAAGAGGCGGGGACCTGGGGGGACACTTCGGAGCAAGTTGGCCTCCGGGTCCCAAGGCAAGTCAGGCTGTTGCAAAGGCTGAAAACCAAACCCTTGATGACGGAATTCTCGGTGAAATCTACCATCATCTCCCGTTACGCCTTCACCACGGTTTCCTGCAGGATGCTCAACAGAGCGTCCAAGGACCAGGAAGTCACCTTCCAGATGCAGATTCCAGCCGCAGCCTTCATCACTAACTTCACGATGCTTATTGGAAACCAGGTGTATCAGGGAGAAATTACG…
XLOC_003331|MOSC2|TCONS_00005050	AGCCCCGAGCCCCCGGCGCCCCGCCCGCGCCAGTCGCAGGCTGGTCTGCGCTCCGCGGTCGCCGGGTCATGGGCGCCGTCGGCTCGTCCCCGCTGGTCCGCCTCGGCCTCTCCGCGCCGTCCCGGCCCCGCTGGCTCGGGGTCGCCGCGCTGGGACTGGCCGCGGTGGCGCTGGGGGCCGTCGCCTGGCGCCGCGCGTGGCCTCGGCGGCGCCGGCGGCTGCAGCAGGTGGGCACCGTGGCGAGACTCTGGCTCTACCCGGTCAAGTCGTGCAAGGGGGTGCCGGTGAGCGAGGCCGAGTGCACGGCCCTGGGGCTGCGCTGCGGCCACGTGCGCGACAGGTTCTGGACGGTGATTAAGGAAGATGGACACGTGGTGACCGCACGGCAGGAGCATCGCC…
XLOC_003336|XLOC_003336|TCONS_00005058	GGACACCTGGGGTGACCTCCTCATTGGCGACGTAGAGATGAAAAAGGTTTTGGCTTGTGGCAGGTGCATTTTGACCACGGTCGACCCAGACACCGGAGTGATTGACAGGAAGGAGCCCCTGGAGACCCTGAAGAGCTACCGCCTGTGTGATCCCTCTGAGAGGCCAATTTACAAGTCGGCCCCACTTTTTGGGATCTATTATTCAGTGGAAAAAATTGGAAGCCTGAAAGTTGGTGACCCCGTGTACCGGATGGTTTAGTGACGCCTCTACCCCAGGGATACGGTTTCAGCATCTAGAAGGCACTGATCAGAAGTTAAACCACCACAGCACCACCACCACCTGGGCAAGTATTTATGACTCCGCTTTGGCCATCTTCACCCTGGATACGGATGTTCTTG…
XLOC_003398|LMOD1|TCONS_00005175	ATGTCGAAGGTAGCCAAGTACCGCCGGCAGGTAAGCGAGGACCCCGATATCGACAGCCTGCTGTCCACCCTGTCTCCCGAGGAGATGGAAGAGCTGGAGAAGGAGCTGGACGTGGCGGATCCCGACGGGAGCGTCCCCTTGGGGCTGCGACAGAGAAACCAGACGGAGAAGCCGTCCACGGGCACGTACAACCGGGAGGCCATGCTCAACTTCTGTGAAAAGGAGACCAAGAAACTGATCCAGAGGGAGATGTCCGTGGATGAGGGCAAGCAAGGCGAGACCAAGGCAGACGCCAAGAACGGAGAGGAGAGGTGCAGAGATGCCAGCAAGAAGCCCCTGGGCCCCCGACGGGACTCAGACCTGGCGAAGGAGCCAAGAAAGGGCGTCTTGAAGAAAAGC…
XLOC_003406|XLOC_003406|TCONS_00005188	CTGCCGGGGGCGCCGCCTCGGCTGCCCTGCCTGCGGTCGCCGAGCACTCGGGGCTTCGGGGCCGGGGCGCGCCCCTGCCCACCCCCTCGGCCGCCGCCGCCTCGGGAGGTGAGGACGAGGAGGAAGCGAGCAGCCCGGACAGTGGCCACCTCAAGGATGGAATCCGACGTGGCAGACCCAGAGCGGATACTGTACGGGATTTAATCAATGAAGGAGAGCATTCGTCCAGCAGAATCCGTTGTAACATCTGTAATAGGGTGTTTCCAAGGGAGAAATCGCT
XLOC_003554|AKR1CL1|TCONS_00005444	TGGGGAAAAAACGTTCAAACCCCTGTAGCATGCATGCTGTATCCTGTGAAATATGCCTGCAGAGACTTGAAAGAACTAGTGGGACAGCAGTGAGTCGATTCCAGTTTCACTGTGGAAACATTGGCAGCTGACCCGGCCCCGCCTATCTTTGGGGGTTGGTGGGGATAAAGTACACGTGGCCTGCAAACAAGAGAAGGAAAGCAAGACAGAGTGAGCCCAGCCGGGGCTGTGGATAAAGATGGCACTCAGCCGTTGCGTGAAGCTGAATGATGGGCACCTCATGCCCGTTCTTGGACTTGGCACTCTCGTCTCTGAAGGGGTCCCTAAGAGCAAGGCTGGCGAGGCCACCAGAGTGGCTATCGAGGTAGGTTACCGTCACATTGATGCAGCCTACGTCTA…
XLOC_003554|AKR1CL1|TCONS_00005443	TGGGGAAAAAACGTTCAAACCCCTGTAGCATGCATGCTGTATCCTGTGAAATATGCCTGCAGAGACTTGAAAGAACTAGTGGGACAGCAGTGAGTCGATTCCAGTTTCACTGTGGAAACATTGGCAGCTGACCCGGCCCCGCCTATCTTTGGGGGTTGGTGGGGATAAAGTACACGTGGCCTGCAAACAAGAGAAGGAAAGCAAGACAGAGTGAGCCCAGCCGGGGCTGTGGATAAAGATGGCACTCAGCCGTTGCGTGAAGCTGAATGATGGGCACCTCATGCCCGTTCTTGGACTTGGCACTCTCGTCTCTGAAGGGGTCCCTAAGAGCAAGGCTGGCGAGGCCACCAGAGTGGCTATCGAGCTTTGGGCTACTTTCTTTCGACCTGAATTGGTTCG…
XLOC_003712|XLOC_003712|TCONS_00005610	CTCTCCCCCGAGCAACCTCAGCTCCCGGCGCTGGCTTTCCAGCTGTCTGTAGGCCTGGGTGAAGGGTAAGGGTCCGCGAAGGGTGGAGCTGACCGCGGCCCCTCCCGCTCTCCCGCCGCTGTGTCCGTCCGCTCCCGCCGCCCCTGCCCTCCATCCAGGACCGGCCGTGGGGCGGGCGACTTCGCGGCGGCTGCCGGTGCTCCTAACTGAAAGGCACTGTTTCCACAGCCCGCGCTGTCCGCCACGTCCCCGGTCTCGGCCGACGGCGCTGCGCGGCGGGTGACCTCTCCGAGCCCGGCGCGATGACGGCTCCTTGCTCCCGGCTGGCCCGGCTTCCTCCGCGCCGCCGGCTCCGGCTCTTGCCGTTCCCGCCGCCGCTGCTGTTGCTGCTGCTGGCGG…
XLOC_003748|XLOC_003748|TCONS_00005646	AAGCACACTGGATATACACAAGCCTGGAAGGTTATTAAGATGTTAACCCGTTAGTTTAATCCATTAAAGAGCGCCTGCTCCACTACCAGATTGTCAAGTGACTTGCACTGTAAAGTGTGATCGATGATTTAAAACATTAACCTCTACCCTTCAGCAGTGGGTTCAGTCCTGGAAGAGCAGGTGCTTTCAAAATCACGGACGCGAGAAAGGAACGTGGGGTTTGAAGCCTTTAGTGATATTACACAAGATCGGTAACAAGGCCGGAGGGGAAGGCGTGTCTTGCCAGAGCTGCATTTACATACACTAAGGGGAGCGTTGTTCTCCACGGGCCAGAAAGGAGCTACCATTAACAACACCACGTTTTCGGAAAGGTGCAGAATCTCAGTTGTGAGTTCAGTT…
XLOC_003761|XLOC_003761|TCONS_00005659	TGAATCATTATAACATGCACTGTTTCCTACTCGGAGAGAAATAGGAGTTTTGAGACAATTTGGAGTTACCTTTCTGGGTGTCCCCAGTGAGTTTCTACATTCAGTGAGTTTCCCCTAAAGCAGACCCTTGAGACGTGGATTGAAGTCCAGGGACGTGAGGGTGTGGTGAGTTGAGGCAGGAAAGGAGAATGGCCTCTGGACATAGGTTCACTGCCTGGGTAGCGGGGACTCAGGCCCACTGGGTCCCTATGAAATGCTGTCCCACAGAGGGGCAAGCAGGCTCCAGTATGTTCCATAATGTCTTGTCCTTCAGTGGTTGGCACCTCACAGCGGGGTCTGTTCTCAGGCACGTCTATCTTCCTCTGGCTCAGGCCAAGCACTCCTAAGACCAGAGAAGAC…
XLOC_003764|XLOC_003764|TCONS_00005662	TGTGATTCAGACCAGAGGGTTCCGGGCCCGTTCGCCCACGAGCCAACGGAAACAAACAGCACGTAAAACAACACAGCCCTGCAAATACATAGACCCGTGACTGTAACTATTTACTTTAGTCACTTTAAAATAACGCAGGGCACAGGCTACTTCACCCTCAAGAGCTCTCTTTCTTCGACAAAAATGTGTAAGAGAGTGACATGTAAAGCCAGACAGCGCACGGGTATATTTGTTTTGAGGGAACATGGCAAGAGAAGATAAAAACTTGCTGATTCTAACTGCCCTGCTTGTTTGCAGGAATTGCTGAAGTCCGTAGACTCCTGTGTAAATGAAGCAAGTGAGCGACACTGGAAGAGTCATGTTAGGAGCTCCCGCTGTGGCTCAGTGTGTAATGAACTA…
XLOC_003857|CKAP2|TCONS_00005808	CGCTGAGCGGCAGTGTGCTGAGACACCGGCTGGAGAGAGCGAACCTCGGCCACGGTCTTTCCCGAGACGCGTTCCCTTGTCCCGAGCTGCGATGAGCACCCTAGCCGTGCCCCAGGACTTGCAGCTACCCCCGAGTCAGAGGGCCCAGTCCGGGTTCAGAGAGCAAAGAAGAGAAAAACTCAAGGAATATCTGTTGAAAAGAAAAACTGCTTTTGCCCTCAAACAGGAAAATCAGATATTATCCAGTAGAGACCAGAGAGTGAGGACATCTGAAGGCCAGATCCAAAAAGAGACAAAAGTTCTGAAACTGAAGACAAAAATGGCTGATAAAGAAAATGTCGGTAGACCTACTGGGATCAAAAGTAATATAACAGTGGAGAAAAACTGTATTCCTTTAAA…
XLOC_003857|CKAP2|TCONS_00005809	CGCTGAGCGGCAGTGTGCTGAGACACCGGCTGGAGAGAGCGAACCTCGGCCACGGTCTTTCCCGAGACGCGTTCCCTTGTCCCGAGCTGCGATGAGCACCCTAGCCGTGCCCCAGGACTTGCAGCTACCCCCGAGTCAGAGGGCCCAGTCCGGGTTCAGAGAGCAAAGAAGAGAAAAACTCAAGGAATATCTGTTGAAAAGAAAAACTGCTTTTGCCCTCAAACAGGAAAATCAGATATTATCCAGTAGTAGAGACCAGAGAGTGAGGACATCTGAAGGCCAGATCCAAAAAGAGACAAAAGTTCTGAAACTGAAGACAAAAATGGCTGATAAAGAAAATGTCGGTAGACCTACTGGGATCAAAAGTAATATAACAGTGGAGAAAAACTGTATTCCTTT…
XLOC_003896|XLOC_003896|TCONS_00005888	CGCCCGCCGCAAGTATCGAGAAATCGAAACTCAGCTGTTCAAACAGCTGCCGCCAAACTTCGGAATCGCCTCTCCAACTTGGGAATCGCATCTCCAGACCCGCGAAGCGTCCAGGCGCCTCCAGCATCCCTCCAGCGGCGGCGGCAGTCCGGGCGCCGCGGGCTCTGAACCATGTACACTCGCAGTGCGGTGCTGGGCTCGGGGGTCCGAGCCCCCGCTGCCTCCCGCCCTGACCGGGACCCCCCTGAGCGGCGCAGGGAGCTGGGCCCGCCGCAGGGCGCCGGGCAGGGTTTGGAGGCGGCTGCCGAGAGTCCTTCGCGGGAGAGCCTGGAGCACGAGCGCCCGAGGTTCACAGGCGCATATACCTTGATAACACCAACTGAAAAGCGAAGAAGCGAG…
XLOC_003955|XLOC_003955|TCONS_00005969	GGGCGCCAGCGGCCTTAGGCCCGAGCGAGAGCCGACGGCGGGCGGGTGCAGCTACAGCCGGAGTGCCGGCGGGGGCTCGTGGGGCCCGCACCTTTACACTTTCCTCCCGCCCGCGTCTTCGACATGGGTGGCCCCCGGCTCTGTGACCAGCCGGCTGGGCTCGGTATCCCCTTCTGTTNGGTCNTGTGGGACCTGCAGTACGAAGGTGCTGAATGTGGAGTAAATGCAGATGTTGAGAAACATCTTGAATTAGGCAAGAAACTACTTGCAGCTGGACAGCTAGCTGACGCTTTATCTCAGTTTCATGCTGCAGTAGATGGTGACCCTGATAACTATATTGCTTACTATCGGAGAGCTACTGTCTTTTTAGCAATGGGCAAATCAAAAGCAGCACTTCCT…
XLOC_003989|TNFSF13B|TCONS_00006018	CGAATGCCAGGAAGACCTAGCGTACAGTAGGGGCAGAGATGCAGCGGGGCAGAGGGGAGAAAATTCAGGAGAACTCTCCTGAGGGCGAGCGCCGGGCTGGGCCGGGCAGTCAGTGCAGGACATCAACAAACACAGATAACAGGAAATGATCCATCCTCTGTGGTCACTGATTCTAAGGGCCCGAACCTTCAAAGTTCTAGGAGGGAAATGGATGACTCCACGGGGGAGCAGTCACGCCTTTCTTGCCTTAGCACGAGAGAAGAAATGAAACTGAAGGAGACGGTCCCCATCCTCCCCCAGAAGGAAAGCCCCTCTGTCCGCATCTCCAAAGATGGGAAGCTGCTGGTCGTGACCCTGCTGCTGGCCCTGCTGTCCTGCTGCCTCACGGTGCTGTCTTTC…
XLOC_003989|TNFSF13B|TCONS_00006019	TCTAGGAGGGAAATGGATGACTCCACGGGGGAGCAGTCACGCCTTTCTTGCCTTAGCACGAGAGAAGAAATGAAACTGAAGGAGACGGTCCCCATCCTCCCCCAGAAGGAAAGCCCCTCTGTCCGCATCTCCAAAGATGGGAAGCTGCTGGTCGTGACCCTGCTGCTGGCCCTGCTGTCCTGCTGCCTCACGGGGATCTTTGCACCACCAGCTCCAAGGGAGAGCAGCTCCATTCAAAGCAACAGGAGTAAGCGCGCCGCGCAGGATGCGGAGGAAACAGTCACTCAGGACTGCTTGCAATTGATTGCAGACAGTGACATGCCTACTATACGAAAAGGAGCTTATACATTTGTTCCATGGCTTCTCAGCTTTAAAAGAGGAAGAGCCCTAGAAGAAAAA…
XLOC_004046|HSPH1|TCONS_00006137	CGGTGAGTAAATGCCGCAGATTCTGGAAAGTTCCGATCAGTGCGATACATAAGGCTGAGGCGCTGGGACCTCCCCTTCTGAGTCGGTAGTTCAGCGGCGCGGCGGTGAGCGAGCGGCTGCGGATCTAGGCGAGCAGCCCGAGCTGCGGAGCGACCCGCGGAGACCCAGCGCCGCTTTCTCCCTTGATTACTCCTCTGCGAGTCGCCACTGTCACCGGGAAGCCGGAGGGGCCAGGCCGGCCGACTGTCCGTGTGTCCGTCTGCGTGACAGGAGCGGACCCCGTGTAGCCGCGCGTGGTCTGGGCAGGAAGCGGCATCCGGAGGACGCACACCCAGATCTACCCGAGGCGGAGGCGGACCGAGAGCCGGCCATGTCAGTGGTGGGGCTGGACGTAGGCTC…
XLOC_004046|HSPH1|TCONS_00006138	GTTCCGATCAGTGCGATACATAAGGCTGAGGCGCTGGGACCTCCCCTTCTGAGTCGGTAGTTCAGCGGCGCGGCGGTGAGCGAGCGGCTGCGGATCTAGGCGAGCAGCCCGAGCTGCGGAGCGACCCGCGGAGACCCAGCGCCGCTTTCTCCCTTGATTACTCCTCTGCGAGTCGCCACTGTCACCGGGAAGCCGGAGGGGCCAGGCCGGCCGACTGTCCGTGTGTCCGTCTGCGTGACAGGAGCGGACCCCGTGTAGCCGCGCGTGGTCTGGGCAGGAAGCGGCATCCGGAGGACGCACACCCAGATCTACCCGAGGCGGAGGCGGACCGAGAGCCGGCCATGTCAGTGGTGGGGCTGGACGTAGGCTCTCAGAGCTGCTACATCGCAGTGGCCCGGG…
XLOC_004063|POSTN|TCONS_00006176	GTGGACTAACTGCAACGGAGAGACTGAAGATGATTCCTTTCTTACCCGTATTTTCTCTCTTCTTGCTGGTTGTTGTTAACCCTGCAAACGCCAATGGTCATTATGACAAGATCTTGGCTCACAGCCGAATCAGGGGCCGGGATCAAGGCCCAAATGTCTGTGCCCTTCAACAGATCTTGGGCACAAAAAAGAAGTACTTCAGCACTTGTAAGAACTGGTATCAAGGTGCCATCTGTGGGAAAAAAACGACTGTGTTATATGAATGTTGCCCTGGTTATATGAGAATGGAAGGAATGAAAGGCTGTCCAGCAGTTTTGCCTATTGACCATGTTTATGGTACTCTGGGCATCGTGGGAGCCACCACAACACAGCGCTATTCTGATGTCTCAAAACTGAGGG…
XLOC_004063|POSTN|TCONS_00006177	CCACTGCCAGTTCTCTTCGTGGACTAACTGCAACGGAGAGACTGAAGATGATTCCTTTCTTACCCGTATTTTCTCTCTTCTTGCTGGTTGTTGTTAACCCTGCAAACGCCAATGGTCATTATGACAAGATCTTGGCTCACAGCCGAATCAGGGGCCGGGATCAAGGCCCAAATGTCTGTGCCCTTCAACAGATCTTGGGCACAAAAAAGAAGTACTTCAGCACTTGTAAGAACTGGTATCAAGGTGCCATCTGTGGGAAAAAAACGACTGTGTTATATGAATGTTGCCCTGGTTATATGAGAATGGAAGGAATGAAAGGCTGTCCAGCAGTTTTGCCTATTGACCATGTTTATGGTACTCTGGGCATCGTGGGAGCCACCACAACACAGCGCTATTCTG…
XLOC_004063|POSTN|TCONS_00006178	AGCTGCTGAAGGCTTTTGGAGGGAGTTCAGATTCTCAGGTTGATACAGCGCTCCCTCCCAGCACTCTGACATGTATATAAACCCTGAGCTCTCCATAGCCCACTGCCAGTTCTCTTCGTGGACTAACTGCAACGGAGAGACTGAAGATGATTCCTTTCTTACCCGTATTTTCTCTCTTCTTGCTGGTTGTTGTTAACCCTGCAAACGCCAATGGTCATTATGACAAGATCTTGGCTCACAGCCGAATCAGGGGCCGGGATCAAGGCCCAAATGTCTGTGCCCTTCAACAGATCTTGGGCACAAAAAAGAAGTACTTCAGCACTTGTAAGAACTGGTATCAAGGTGCCATCTGTGGGAAAAAAACGACTGTGTTATATGAATGTTGCCCTGGTTATATGA…
XLOC_004063|POSTN|TCONS_00006179	GTGGACTAACTGCAACGGAGAGACTGAAGATGATTCCTTTCTTACCCGTATTTTCTCTCTTCTTGCTGGTTGTTGTTAACCCTGCAAACGCCAATGGTCATTATGACAAGATCTTGGCTCACAGCCGAATCAGGGGCCGGGATCAAGGCCCAAATGTCTGTGCCCTTCAACAGATCTTGGGCACAAAAAAGAAGTACTTCAGCACTTGTAAGAACTGGTATCAAGGTGCCATCTGTGGGAAAAAAACGACTGTGTTATATGAATGTTGCCCTGGTTATATGAGAATGGAAGGAATGAAAGGCTGTCCAGCAGTTTTGCCTATTGACCATGTTTATGGTACTCTGGGCATCGTGGGAGCCACCACAACACAGCGCTATTCTGATGTCTCAAAACTGAGGG…
XLOC_004082|XLOC_004082|TCONS_00006209	GGGGCAGCCTGGCTCCAGGAGACTTAGACACGCCGCAAACGTCGAGGTCACCCGCCGTGACCGGCCTCGTCACTTAGAAGGAGAAAGGGCAAAAGGGCTGATCGGAACACTCTTTTAACACTTAACAATTTGAGGCAGGAGCCTGTAAGCAGAGGCGAACTGCGAGAATTCGCTGCTGTTTAAAGAGCAGGGCAAAGTTGCCAAGAAACTCACTACAACGTGGCTGTTTACTCCCGGCGAATGGGCCCCAAAGAAAATATGACCGGACCAGGTGTCCCGGCGCGATCCGCAAAGCCGCTCCTGGCGACTCTCTTCTCAGGCGAGTCCGAACCGGGCGGGAGGAGCGGGCAGACTATCAGAAAAGTTATTTCGAGATTCAGCCAAAATGTTCTGACTGGG…
XLOC_004283|XLOC_004283|TCONS_00006509	TGACATAAGAATAGTTTTATTTAAATCGTTTAACACTTGTGCAGTACTCAATATTAAGATGTTGAAACACTTTAAACAAAAATCTGTTATGCTTTAAACAGATTAAGAAACCGAATCCTGGTTGGCAGAAGCTAATTCTTATATCACACAGCTAACAGGAGGTAGAATTCTAAAATCTGATTCCAGCATCCACCTGTACCTGACAATTCAAGGCAAAGGGTGTCTTTTATTTTTGTGTCGCACGAGTTTCAGGACTATATAACCTGGATCAACTCTATGGAACAATAATTTAAAAGACAGAAAAGGGCCTCCTATGACAGAAAATCTTAAATTGACTATTATACCACTTATACAATCAGTGAAGAAAACTGACAACAGAACAGGCCAGGGGTCAGTCAA…
XLOC_004287|XLOC_004287|TCONS_00006513	GAGAGAAGCACATGGAAGCTGTCCTCTCCCTGCAGCCCATGGCTCTGTCCCCTTTCGGCCAGCTGCCCCTGTATGCACCTGCTTGCATCATGGGACAGAGGGCCCAAGGTCACTGTGGCAGTTTGCAAACCTTGCCTGGGGACTGAGAGGCCTGTCCTCTGTTCTTAAGACTCTGTCTCCTGGGTGACCTTGACCTCCGGTTGTGGGGTGAGAGGGAGATGGGGGGGTAGGGCTACTAGGTAAAATACAGAACGTCCTGTTTGAATCTCAGATTAACAACAATTCTTTGTTTTTCAGTCCAAGTTATGTTCCATGCACTACTTGAGATATACGTACCCTAAAACAATTATTTATTGCTTAAATTCTAATTTAACTGGGTGTTTGGTATTTTTATTTCCT…
XLOC_004307|XLOC_004307|TCONS_00006533	CCATAGTTATCTTTATTTCGCATCCTACTTTTTTTTTTTTTTAATTCCGCATTCGCAAATGATGCTTTGCCTGGGCTAGGTTCAGACCGGATTATCGAAAACATTACCCGCTCGGGCAGTCCCTTAAGCCATCGAAAGCCCAACCTTGCGCAGGCTGCTGGAACCCGCACCAGAAACCTCGATTTAGAGTCCAGTTTGGAAACAAATCTGTGCTTTTCGCGGTGAAATGGGAACTTGCCCAAGCGATGCATCTGGCTTTAGATTTTATGGGGAATATGATCTGGAAAAGGGAACGCCTGTTTCAGGCGCGGCAACATGTCCCGCGCGGATCCCCGGGGGCTCCCTCCTGCAAAGAGCGCGCGGGCCTCGACCCGCAGGGCCTCAGCCAACCTCCGGGCG…
XLOC_004451|METRNL|TCONS_00006686	AGCGGGCTGACGCACGAGGCCCACAGGAAGGAGGTGGAACAGGTGTACCTGCGCTGCTCTGCGGGCACCGTCGAGTGGGCCTACCCGACGGGCGCACTCATCGTGAACCTGCGGCCCAACACGCTCTCGCCCTCCCGGCCCCTGACCCTGTGCATCAAGCCCCTCAGGAACTCCTCGGGGGCCAGTATTTATCTGGAAAAGACTGGAGAGCTGAGACTGCTGCTGCGGGACGGGGACCCCGGGCCCAGCCGGGCACCCTGCTTCGGCTTGGAGCAGGGCGGGCTGTTCGTGGAGGCGACGCCCCAGCAGGACATCGGCAGGAGGACCACGGGCTTCCAGTACGAGCTGACCAGCCGGCGCGCGGGGCCGGACCTGCATGGCCTGTCGGCCCCGTGCCGT…
XLOC_004458|NPTX1|TCONS_00006698	ATGCCGGCCGGCCCCGCCGCGCGCACCTGTGCGCTGCTCGCCCTCTGCCTCCTGGGCAGCGGGGCCCAGGATTTCGGGCCGACGCGCTTCATCTGCACCTCGGTGCCTGTGGACGCCGACATGTGCGCCGCGTCCGTGGGCGCGGCGGCGCCGAGGAGCTCCGGATCAACGTGCTGCACTCCGCGAGGCGTGCTGCAGCAGAAGGAGACCATCCTGAGCCAGAAGGAGACTTTCCGCGAGCTGACCACCGGGCTCGCCCGCTGCTGCGAGAGCCAGAGCACGTTGACCCGAGCCGGGCGAGGCGCGGCGGGCGGCGGCAACAAGCAGCCGAGCTCGGGCAAGAACACCATGGGCGACCTGTCTCGGACGCCGGCCGCCGAGACGCTCAGCCAACTCGGG…
XLOC_004513|ENSSSCG00000017234|TCONS_00006792	TCTGAAGGAGGAAGTACAGTGTGAGAGTGAGCGAAAACAGAAGGGCTGGAAGATGAAGGAGGCTACTCTTGGTTCCTGTTGACAGGCTCCGCTGAGGAGGACCCGCAAGCAGAGAAAATGTACCTGCTGATGCTCCTCCCCCTCCTCTTCCAGCTGTCAGGCTCCTCTCCTGTCACAGGTCCGAAAGCACTGAGGGGCCAGGAGCGGGGCTCCCTGACTGTGCAGTGTCGATACACTCCTGGGTGGGAGTCCCACGGGAAGTGGTGGTGCCGAGGAGCCGACTGGAGCAGCTGCAAGATCCTTGTTCAAACCACTGCATCAGAGCCGGAGGTGAAGAGGGACCGTGTGTCCATCAGGGACGATCGGGAAAACCGCACAATCACCGTGACCACAGAGCAG…
XLOC_004513|ENSSSCG00000017234|TCONS_00006791	TCTGAAGGAGGAAGTACAGTGTGAGAGTGAGCGAAAACAGAAGGGCTGGAAGATGAAGGAGGCTACTCTTGGTTCCTGTTGACAGGCTCCGCTGAGGAGGACCCGCAAGCAGAGAAAATGTACCTGCTGATGCTCCTCCCCCTCCTCTTCCAGCTGTCAGGCTCCTCTCCTGTCACAGGTCCGAAAGCACTGAGGGGCCAGGAGCGGGGCTCCCTGACTGTGCAGTGTCGATACACTCCTGGGTGGGAGTCCCACGGGAAGTGGTGGTGCCGAGGAGCCGACTGGAGCAGCTGCAAGATCCTTGTTCAAACCACTGCATCAGAGCCGGAGGTGAAGAGGGACCGTGTGTCCATCAGGGACGATCGGGAAAACCGCACAATCACCGTGACCACAGAGCAG…
XLOC_004513|ENSSSCG00000017234|TCONS_00006790	TCTGAAGGAGGAAGTACAGTGTGAGAGTGAGCGAAAACAGAAGGGCTGGAAGATGAAGGAGGCTACTCTTGGTTCCTGTTGACAGGCTCCGCTGAGGAGGACCCGCAAGCAGAGAAAATGTACCTGCTGATGCTCCTCCCCCTCCTCTTCCAGCTGTCAGGCTCCTCTCCTGTCACAGGTCCGAAAGCACTGAGGGGCCAGGAGCGGGGCTCCCTGACTGTGCAGTGTCGATACACTCCTGGGTGGGAGTCCCACGGGAAGTGGTGGTGCCGAGGAGCCGACTGGAGCAGCTGCAAGATCCTTGTTCAAACCACTGCATCAGAGCCGGAGGTGAAGAGGGACCGTGTGTCCATCAGGGACGATCGGGAAAACCGCACAATCACCGTGACCACAGAGCAG…
XLOC_004513|ENSSSCG00000017234|TCONS_00006793	GAAGTACAGTGTGAGAGTGAGCGAAAACAGAAGGGCTGGAAGATGAAGGAGGCTACTCTTGGTTCCTGTTGACAGGCTCCGCTGAGGAGGACCCGCAAGCAGAGAAAATGTACCTGCTGATGCTCCTCCCCCTCCTCTTCCAGCTGTCAGGCTCCTCTCCTGTCACAGGTCCGAAAGCACTGAGGGGCCAGGAGCGGGGCTCCCTGACTGTGCAGTGTCGATACACTCCTGGGTGGGAGTCCCACGGGAAGTGGTGGTGCCGAGGAGCCGACTGGAGCAGCTGCAAGATCCTTGTTCAAACCACTGCATCAGAGCCGGAGGTGAAGAGGGACCGTGTGTCCATCAGGGACGATCGGGAAAACCGCACAATCACCGTGACCACAGAGCAGCTCAGGCTGG…
XLOC_004513|ENSSSCG00000017234|TCONS_00006794	GAAAACAGAAGGGCTGGAAGATGAAGGAGGCTACTCTTGGTTCCTGTTGACAGGCTCCGCTGAGGAGGACCCGCAAGCAGAGAAAATGTACCTGCTGATGCTCCTCCCCCTCCTCTTCCAGCTGTCAGGCTCCTCTCCTGTCACAGGTCCGAAAGCACTGAGGGGCCAGGAGCGGGGCTCCCTGACTGTGCAGTGTCGATACACTCCTGGGTGGGAGTCCCACGGGAAGTGGTGGTGCCGAGGAGCCGACTGGAGCAGCTGCAAGATCCTTGTTCAAACCACTGCATCAGAGCCGGAGGTGAAGAGGGACCGTGTGTCCATCAGGGACGATCGGGAAAACCGCACAATCACCGTGACCACAGAGCAGCTCAGGCTGGACGATGCAGGCATTTATTGGTG…
XLOC_004513|ENSSSCG00000017234|TCONS_00006795	GAAAACAGAAGGGCTGGAAGATGAAGGAGGCTACTCTTGGTTCCTGTTGACAGGCTCCGCTGAGGAGGACCCGCAAGCAGAGAAAATGTACCTGCTGATGCTCCTCCCCCTCCTCTTCCAGCTGTCAGGCTCCTCTCCTGTCACAGGTCCGAAAGCACTGAGGGGCCAGGAGCGGGGCTCCCTGACTGTGCAGTGTCGATACACTCCTGGGTGGGAGTCCCACGGGAAGTGGTGGTGCCGAGGAGCCGACTGGAGCAGCTGCAAGATCCTTGTTCAAACCACTGCATCAGAGCCGGAGGTGAAGAGGGACCGTGTGTCCATCAGGGACGATCGGGAAAACCGCACAATCACCGTGACCACAGAGCAGCTCAGGCTGGACGATGCAGGCATTTATTGGTG…
XLOC_004513|ENSSSCG00000017234|TCONS_00006797	AAGATGAAGGAGGCTACTCTTGGTTCCTGTTGACAGGCTCCGCTGAGGAGGACCCGCAAGCAGAGAAAATGTACCTGCTGATGCTCCTCCCCCTCCTCTTCCAGCTGTCAGGCTCCTCTCCTGTCACAGGTCCGAAAGCACTGAGGGGCCAGGAGCGGGGCTCCCTGACTGTGCAGTGTCGATACACTCCTGGGTGGGAGTCCCACGGGAAGTGGTGGTGCCGAGGAGCCGACTGGAGCAGCTGCAAGATCCTTGTTCAAACCACTGCATCAGAGCCGGAGGTGAAGAGGGACCGTGTGTCCATCAGGGACGATCGGGAAAACCGCACAATCACCGTGACCACAGAGCAGCTCAGGCTGGACGATGCAGGCATTTATTGGTGTGGCATTGCGAGAGTCG…
XLOC_004513|ENSSSCG00000017234|TCONS_00006796	AAGATGAAGGAGGCTACTCTTGGTTCCTGTTGACAGGCTCCGCTGAGGAGGACCCGCAAGCAGAGAAAATGTACCTGCTGATGCTCCTCCCCCTCCTCTTCCAGCTGTCAGGCTCCTCTCCTGTCACAGGTCCGAAAGCACTGAGGGGCCAGGAGCGGGGCTCCCTGACTGTGCAGTGTCGATACACTCCTGGGTGGGAGTCCCACGGGAAGTGGTGGTGCCGAGGAGCCGACTGGAGCAGCTGCAAGATCCTTGTTCAAACCACTGCATCAGAGCCGGAGGTGAAGAGGGACCGTGTGTCCATCAGGGACGATCGGGAAAACCGCACAATCACCGTGACCACAGAGCAGCTCAGGCTGGACGATGCAGGCATTTATTGGTGTGGCATTGCGAGAGTCG…
XLOC_004513|ENSSSCG00000017234|TCONS_00006798	TTCCCCCAAATAATTATATATTTTATACTTTTCCATGTCTCACTACATTGTTGCTCCTCTCCTGTCACAGGTCCGAAAGCACTGAGGGGCCAGGAGCGGGGCTCCCTGACTGTGCAGTGTCGATACACTCCTGGGTGGGAGTCCCACGGGAAGTGGTGGTGCCGAGGAGCCGACTGGAGCAGCTGCAAGATCCTTGTTCAAACCACTGCATCAGAGCCGGAGGTGAAGAGGGACCGTGTGTCCATCAGGGACGATCGGGAAAACCGCACAATCACCGTGACCACAGAGCAGCTCAGGCTGGACGATGCAGGCATTTATTGGTGTGGCATTGCGAGAGTCGGGACTGACCATGGGGCCCAAGTTAGGGTGACTGTTGACCCAGCACCTGTCACCTCAGGA…
XLOC_004513|ENSSSCG00000017234|TCONS_00006799	TTCCCCCAAATAATTATATATTTTATACTTTTCCATGTCTCACTACATTGTTGCTCCTCTCCTGTCACAGGTCCGAAAGCACTGAGGGGCCAGGAGCGGGGCTCCCTGACTGTGCAGTGTCGATACACTCCTGGGTGGGAGTCCCACGGGAAGTGGTGGTGCCGAGGAGCCGACTGGAGCAGCTGCAAGATCCTTGTTCAAACCACTGCATCAGAGCCGGAGGTGAAGAGGGACCGTGTGTCCATCAGGGACGATCGGGAAAACCGCACAATCACCGTGACCACAGAGCAGCTCAGGCTGGACGATGCAGGCATTTATTGGTGTGGCATTGCGAGAGTCGGGACTGACCATGGGGCCCAAGTTAGGGTGACTGTTGACCCAGCACCTGTCACCTCAGGA…
XLOC_004542|ERN1|TCONS_00006848	GATCCAGTCCTGCAGGTTCCAACGCATGTTGAAGAGCCTGCCTTCCTCCCAGATCCCAATGATGGCAGCCTGTATACACTTGGGGGCAAGAATAATGAAGGCCTGACGAAACTTCCCTTTACGATCCCAGAGTTGGTGCAGGCATCCCCGTGCCGAAGTTCGGATGGAATTCTCTACATGGGTAAGAAGCAGGACATCTGGTATGTAATTGACCTCCTGACCGGAGAGAAGCAGCAGACTTTGTCATCGGCCTTTGCAGACAGTCTCTGCCCATCAACCTCTCTTCTGTATCTTGGGCGGACAGAGTACACCATCACCATGTACGACACCAAAGCCCGCGAGCTCCGCTGGAACGCCACCTACTTCGACTACGCGGCCGCGCTGCCCGAGGACGACGGG…
XLOC_004542|ERN1|TCONS_00006849	GATCCAGTCCTGCAGGTTCCAACGCATGTTGAAGAGCCTGCCTTCCTCCCAGATCCCAATGATGGCAGCCTGTATACACTTGGGGGCAAGAATAATGAAGGCCTGACGAAACTTCCCTTTACGATCCCAGAGTTGGTGCAGGCATCCCCGTGCCGAAGTTCGGATGGAATTCTCTACATGGGTAAGAAGCAGGACATCTGGTATGTAATTGACCTCCTGACCGGAGAGAAGCAGCAGACTTTGTCATCGGCCTTTGCAGACAGTCTCTGCCCATCAACCTCTCTTCTGTATCTTGGGCGGACAGAGTACACCATCACCATGTACGACACCAAAGCCCGCGAGCTCCGCTGGAACGCCACCTACTTCGACTACGCGGCCGCGCTGCCCGAGGACGACGGG…
XLOC_004576|GFAP|TCONS_00006921	GAACAGGTTTGTTCTTCAAATTCCCAGCGTCTAGCGAGCACTGGAAGGAGAATACGGAGCGAGCCAGGCCTGCCTCTGGGCAGTGACCCCGATGGGCCTGCACATCCCCAGGGGCAGCAGAGCCAGGCCAGGATGGAGAGGAGACGGGTCACCTCAGCGGCTCGCCGCTCCTATGTCTCCTCCTTGGAAACGGTGGGGGGCGGCCGCCGCCTGGGTCCTGGCCCCCGCCTGTCCCTGGCTCGAATGCCGCCTCCACTCCCGGCCCGGGTGGACTTCTCCCTGGCCGGGGCCCTCAACACTGGCTTCAAGGAGACCCGGGCCAGTGAGCGGGCAGAGATGATGGAACTCAACGACCGCTTCGCCAGCTACATCGAGAAAGTGCGCTTCCTAGAGCAGCAG…
XLOC_004594|XLOC_004594|TCONS_00006949	CCCCCCTCCCACTCCGCTTGCAGGCCATCCCTGCTGCCAGGAACAGGCTGCTCTGACTGGGTCTGTGTTTCAGCCGCTGGAGAGCAGCTGGGTCCCGGAGTACACCGCGATCAACCCTGCAGGGCCCACTGGGCCTCCTGCCAGCCCCAACACGGAGATCCGGTGCCTGAGCCAGGCTTCAGAGGAAGACGGAGCCTGTTTGCGGGACCCTGAGGGAGACGTGACCCCAGGCCCTCCTCTCCCCGTGTCCAGGGAGGGGCCGGGCCTTTCAGAATTCATCTCAGGGTAGCCGAAGAAGGTCGTCTGCCCACCGTGAATCTGAAGGGTTGAATTTGCACTAATTCCGATAAGCTTTCTGCTACAGCTTCACGGTTCACCTGCCAGCCTCCAGGCCTCTCC…
XLOC_004644|KRT19|TCONS_00007027	ATGACTTCCTACAGCTATCGCCAGTCGTCGGCCACCTCGTCCTTCGGGGGTCTGGGCGGCGGCTCCGTGCGCTTCAGCGCGGGAGGCGCCTTCCGCGCCCCCAGCATCCACGGGGGCTCCGGCGGCCGCGGCGTGTCGGTGTCGTCCGCCCGCTTCGTGTCCTCGTCCTCCTCCGGGGGCTACGGCGGGGGCTACGGCGGCGGCTATGCCGGCGCTCTGGCCGGTTCCGACGGGCTGCTGGCGGGCAACGAGAAGCTCACCATGCAGAACCTCAACGACCGCCTGGCCTCCTACCTGGAGAAGGTGCGCGCCTTGGAGCAGGCCAACGGTGACCTGGAGGTGAAGATCCGCGACTGGTACCAGAAGCAGGGGCCCGGGCCTGCCCGCGACTACAGCCAC…
XLOC_004662|XLOC_004662|TCONS_00007048	GGCAATGTGTGCCTCGCTCTGAAGGAAAACCACATAAGCCAGGTCTTGAAGGTCTTGAAGGCGGATGCACGCCCTTTTCTTCTGTGCAAGGCCTGCCTTACCTCCCAGCGGTGCCTCTCTGTCTCCTACCACCCTTTCGGATCCAGCTCAGACACTGCACTTCCAAAGGCTTCCCTGGTGTCCAGGAATGTTTGCTTCTCTCTTCTGGCTCGTGGGACCATGAGCTCCAGGGACCACACGCTCCAGGGACCACGCCTGCGACTCCCGCCGGAGGTGGTCAGTGCATTTCTCTTCTCTTCCCCCGAGGGCCCAGGTCCCCCTCATCTCCAAGGGTACCCATCACAGGGCTCCCTTTTAAACTATCGGGAAGCACTGAATGAATGAACGCACGAAGACCCA…
XLOC_004679|PPP1R1B|TCONS_00007078	TAGATCCGGCGCAGAAGACCAACCCCTGCCATGCTGTTCCGGCTCTCAGAGCACTCCTCTCCAGAGGAGGAGGCCTCCCCTCACCAGAGAGCTGCAGGAGAGGGGCACCACCTCAAGTCGAAGAGACCCAACCCCTGTGCCTACACTCCCCCTTCGCTGAAAGCCGTGCAGCGCATTGCTGAGTCTCACCTGCAGTCCATCAGCAACCTGGGTGAGAACCAGGCCTCGGAGGAGGAGGATGAGCTGGGGGAGCTGCGGGAGCTGGGCTACCCAAGAGAGGAAGAGGAGGAGGAAGAGGAGGATGACGAAGAAGAGGAGGAGGAGGAGGACAGCCAGGCTGAAGTGCTGAAGGGCAGCAGGGGGGCCGAGCCAGGGGAAGAGCCACAGCGCCCTGCCCAC…
XLOC_004679|PPP1R1B|TCONS_00007079	AGATCCGGCGCAGAAGACCAACCCCTGCCATGCTGTTCCGGCTCTCAGAGCACTCCTCTCCAGAGGAGGAGGCCTCCCCTCACCAGCAGAGAGCTGCAGGAGAGGGGCACCACCTCAAGTCGAAGAGACCCAACCCCTGTGCCTACACTCCCCCTTCGCTGAAAGCCGTGCAGCGCATTGCTGAGTCTCACCTGCAGTCCATCAGCAACCTGGGTGAGAACCAGGCCTCGGAGGAGGAGGATGAGCTGGGGGAGCTGCGGGAGCTGGGCTACCCAAGAGAGGAAGAGGAGGAGGAAGAGGAGGATGACGAAGAAGAGGAGGAGGAGGAGGACAGCCAGGCTGAAGTGCTGAAGGGCAGCAGGGGGGCCGCTGGACAAAAGACAACTTGTGGCCAAGGTC…
XLOC_004679|PPP1R1B|TCONS_00007080	AGATCCGGCGCAGAAGACCAACCCCTGCCATGCTGTTCCGGCTCTCAGAGCACTCCTCTCCAGAGGAGGAGGCCTCCCCTCACCAGAGAGCTGCAGGAGAGGGGCACCACCTCAAGTCGAAGAGACCCAACCCCTGTGCCTACACTCCCCCTTCGCTGAAAGCCGTGCAGCGCATTGCTGAGTCTCACCTGCAGTCCATCAGCAACCTGGGTGAGAACCAGGCCTCGGAGGAGGAGGATGAGCTGGGGGAGCTGCGGGAGCTGGGCTACCCAAGAGAGGAAGAGGAGGAGGAAGAGGAGGATGACGAAGAAGAGGAGGAGGAGGAGGACAGCCAGGCTGAAGTGCTGAAGGGCAGCAGGGGGGCCGCTGGACAAAAGACAACTTGTGGCCAAGGTCTGG…
XLOC_004688|PLXDC1|TCONS_00007096	ATGCGGGCCGAGCTCTGGCTCCTCGTGCTGGTGTTCAGGGAGGCTGCCCGGGCGCTGAGCCCCCCGCCTGGAGCAGGTCAGGATGCGGGCCGAGGCCCTGGATGGGCCACCAAGGGGATCACGCAGGGCTGGAATCGGAGAGCCGGAGGGAGCCCTGGCCAGGTGTCGGAGCCAGACAGGACCCAGCTGAGCCAGGACCTGGGTGGGGGCACCCTGGCCATTGACACACGGCCGGAAAACGGGACCAGGGTGGTGGAGGACAACCACAGCTACTATGTGTCTCATCTATACGGTCCCAGCGAGCCCCGCAGCCAGGACCTGTGGGTGGACGTGGCCAAGGCCAACCAGAGCCAAGTGAAAGTTCACAGGATCCTCTCCAACACCCACCGGCAGGCTTCA…
XLOC_004728|LRRC59|TCONS_00007157	GACGTGGACACGGAAGTGGTCGTCGTCGCGGCGGCACCGGTGGGAACGGGGTGCGGGGCTCAGAGTGCGGCCGGCGGGCGGACGGTCGGCGGTGATCTCGCACCTGCGGCGGCGGGGGACGTAGGCTTTGTCGGTTGAGTGCGCGTCCCCTCAGTCCACGAGCGGCTTCTCAGCCTTTCTCCTGCCCGTCGGAGCCCCGGGGCCGGGACCCGTTCAGCCGGCGTCACCATGACCAAGGCCGGTAGCAAGGGCGGGAACCTCCGCGACAAGCTTGACGGCAACGAGCTGGACCTGAGCCTCAGCGACCTGAATGAGGTCCCTGTCAAGGAGCTGGCTGCCCTCTCCAAGGCCACCATACTGGATCTGTCCTGCAATAAACTGACTACTCTACCGTCGGAG…
XLOC_004728|LRRC59|TCONS_00007158	ACGGAAGTGGTCGTCGTCGCGGCGGCACCGGTGGGAACGGGGTGCGGGGCTCAGAGTGCGGCCGGCGGGCGGACGGTCGGCGGTGATCTCGCACCTGCGGCGGCGGGGGACGTAGGCTTTGTCGGTTGAGTGCGCGTCCCCTCAGTCCACGAGCGGCTTCTCAGCCTTTCTCCTGCCCGTCGGAGCCCCGGGGCCGGGACCCGTTCAGCCGGCGTCACCATGACCAAGGCCGGTAGCAAGGGCGGGAACCTCCGCGACAAGCTTGACGGCAACGAGCTGGACCTGAGCCTCAGCGACCTGAATGAGGTCCCTGTCAAGGAGCTGGCTGCCCTCTCCAAGGCCACCATACTGGATCTGTCCTGCAATAAACTGACTACTCTACCGTCGGAGTTCTGTGGC…
XLOC_004744|TOM1L1|TCONS_00007190	AGGGGCGGGTGGAGTCAGGAGCGACGGGAGCGACTGCGGCGGAGGCCGGGGCTGGCTCCCCGAGCTACCATGGCGTTCGGGAAGAGTCATCGGGACCCGTACGCGACCTCCGTGGGCCAGCTCATAGAAAAGGCTACATTTGCTGGGGTTCAGACTGAAGATTGGGGCCAGTTCATGCACATCTGTGACATAATTAACACTACCCAAGATGGGCCAAAAGATGCAGTAAAAGCTTTGAAGAAAAGGATTTCCAAAAACTACAATCATAAAGAAATCCAGCTTACCTTGTCACTTATCGACATGTGTGTGCAGAATTGTGGTCCGCGTTTCCACTCTCTGATTGTGAAGAAGGAATTTGTTAAAGATAGTCTAGCTAAGCTGCTGAATCCCAGATACACC…
XLOC_004821|ENSSSCG00000017700|TCONS_00007292	TAAAAAGGGCGGGAGATGGCCACCCAGTGCAGAAGGACACGGGCAGCAGCGAGCACCCAGCCCCGCCTCGGCTCTGCTGATATCCCCAAGCCCACTCTCCGTCCGCTCAGCATCATGAAGGTGCCCGTGGCTGCCCTCGCCATCCTCCTCTGCGCCATGGCCCTCTGCAGCCAGGTCTTCTCTGCACCACTTGGCGCCGACACCCCAACGGCCTGCTGCTTCTCCTATACCTCCCGGCAGCTTCCTCGCAAATTCGTAGCCGACTATTTTGAGACCAGCAGCCAGTGCTCCAAGCCCGGGGTCATCTTCCAAACCAAAAAAGGCCGGGAGGTCTGTGCCAACCCCGAGGATGCCTGGGTCCAGGAATACATCTCTGACCTGGAGCTGAGTGCCTGAGTG…
XLOC_004823|ENSSSCG00000017702|TCONS_00007294	GTGACTTCCTGGTTCTCCTCTTCTTATAAATACAAAGGCAGAGCTGGGATCTTGGGGCATCAGAGAGCCCAGGAGTGCTCAGGCTGGCACAGTCTGCCCACCGAGAAGATGAAGACCTCGATTGCTGCCCTCTCCGTCCTCATCCTTGCCGCCCAGGCTGCGATGGATCTGGCCATGATGAAGAACGTGAAGCAACATTCAATACTGTCTCATGGAGGCTTTCACCGTCCTGCTGACTGCTGCTTCTCTTACACCCCACGAAAAATCCAATGTGTAAACATGAAAGATTATACACTAACGACCAGTGAGTGCTCCAAGCCTGCTGTCATCTTCCTCACCAAGAAGGGGCAGCGTGTCTGCACCAACCCTGATGACGAGCAAGTTCAGAAATGCATGTCA…
XLOC_004826|CCL5|TCONS_00007297	CTCTGCCGGCCTGGCTCCCTATAAAGGGCCAGCCTGAGCTGCAGAGAATCCCTGCAGAGGATCCTGAGACAGCCCGTGGATGTCCCACTGCCTCTGCCCACAGCTACCATGAAGGTCTCCACCGCTGCCCTTGCTGTCATCCTCGCCATGGCCGCCCTCTGCGCTCCAGCATCAGCCTCCCCATCTTTATCACCAGAAAGAACCGCCAGGTGTGTGCCAACCCAGAGAAGAAATGGGTGCGGGAGTACATCAACTCCTTGGAGTTGAGCTAGGATGGAGGAAGCCTTGAGCCTGAACTCGTGCAAACTTTCCTACTGCTTCTTGCTCTTGTCCCAGCCAGCTTGGGAGGCTCTCCCCTGGCCCCATGCCCTCCCCCCACCTCCTCCTGGGAGGGCACAG…
XLOC_004826|CCL5|TCONS_00007298	ATCCCTGCAGAGGATCCTGAGACAGCCCGTGGATGTCCCACTGCCTCTGCCCACAGCTACCATGAAGGTCTCCACCGCTGCCCTTGCTGTCATCCTCGCCATGGCCGCCCTCTGCGCTCCAGCATCAGCCTCCCCATATGCCTCGGACACCACACCCTGCTGTTTTTCCTACCTCTCCCGCCCGCTGCCCCGCGCCCACCTCCAGGAATATTTCTACACCAGCAGCAAGTGCTCCATGGCAGCAGTCGTCTTTATCACCAGAAAGAACCGCCAGGTGTGTGCCAACCCAGAGAAGAAATGGGTGCGGGAGTACATCAACTCCTTGGAGTTGAGCTAGGATGGAGGAAGCCTTGAGCCTGAACTCGTGCAAACTTTCCTACTGCTTCTTGCTCTTGTCCC…
XLOC_004858|ENSSSCG00000017754|TCONS_00007348	GAACCTCTAGGAACTATCTGGTCTCCGGGGGGAGCCACAGAGGCCGGGGCGTGCAGAGCGGCAGGCAGTGGTCACAGAGGCGGTGGAGCGATGGCCTTCAGCGGCGCCCAGGCTCCCTACATGAACCCGATGGTCCCCTTCACAGGGATGATCCAAGGGGGCCTCCAGGACGGACTTCAGATCACCATCAATGGGACCGTTCTCATGTCCAGTGGAAGCAGGTTTACTGTGAACTTGCAGACCGGCCACAGGGACAATGACATTGCCTTCCACTTCAACCCTCGGTTCGAAGAGGGCGGCTACGTGGTCTGCAACACGAAGCAGAATGGAATCTGGGGGCCTGAGGAGAGGAAGATGCAAATGCCCTTCCAGCGCGGACATCCATTTGAGCTCAGCTTC…
XLOC_004858|ENSSSCG00000017754|TCONS_00007350	CTATTTCTCTGTTAACTCCTCCCCGGTGCAGAGGCCGGGGCGTGCAGAGCGGCAGGCAGTGGTCACAGAGGCGGTGGAGCGATGGCCTTCAGCGGCGCCCAGGCTCCCTACATGAACCCGATGGTCCCCTTCACAGGGATGATCCAAGGGGGCCTCCAGGACGGACTTCAGATCACCATCAATGGGACCGTTCTCATGTCCAGTGGAAGCAGGTTTACTGTGAACTTGCAGACCGGCCACAGGGACAATGACATTGCCTTCCACTTCAACCCTCGGTTCGAAGAGGGCGGCTACGTGGTCTGCAACACGAAGCAGAATGGAATCTGGGGGCCTGAGGAGAGGAAGATGCAAATGCCCTTCCAGCGCGGACATCCATTTGAGCTCAGCTTCCTGGTCCAG…
XLOC_004858|ENSSSCG00000017754|TCONS_00007349	CTATTTCTCTGTTAACTCCTCCCCGGTGCAGAGGCCGGGGCGTGCAGAGCGGCAGGCAGTGGTCACAGAGGCGGTGGAGCGATGGCCTTCAGCGGCGCCCAGGCTCCCTACATGAACCCGATGGTCCCCTTCACAGGGATGATCCAAGGGGGCCTCCAGGACGGACTTCAGATCACCATCAATGGGACCGTTCTCATGTCCAGTGGAAGCAGGTTTACTGTGAACTTGCAGACCGGCCACAGGGACAATGACATTGCCTTCCACTTCAACCCTCGGTTCGAAGAGGGCGGCTACGTGGTCTGCAACACGAAGCAGAATGGAATCTGGGGGCCTGAGGAGAGGAAGATGCAAATGCCCTTCCAGCGCGGACATCCATTTGAGCTCAGCTTCCTGGTCCAG…
XLOC_004862|ALDOC|TCONS_00007355	CACGTAGCTCTGCGGCATCCGCAGCCTCATTTAGAGGAGCCGGGGCTGGAGCCGCAGCTGTTGCGGATCTGAACCTGACCTGCTGGGAGCTGTTCCTGTGGCTGCCGCAGCGAAGCCGCTGCGCACAGAACTGTCACCATGCCCCACTCCTACCCAGCCCTTTCTGCTGAGCAGAAGAAGGAGCTGTCTGACATTGCCCTCCGGATTGTAGCCCCAGGCAAGGGCATTCTGGCCGCAGATGAATCTGTAGGCAGCATGGCCAAGCGGCTGAGCCAAATTGGGGTGGAGAACACAGAGGAGAACCGCCGGTTATACCGCCAGGTCCTGTTTAGTGCCGATGACCGTGTGAAGAAGTGCATTGGAGGTGTCATCTTCTTCCATGAGACCCTCTACCAGAAA…
XLOC_004867|TLCD1|TCONS_00007362	CGCGGAGACAGTGTGTGTGAGGCTGGCGGCCGCCAGGAAAGGCGTCGGGGGTGGACCAGCCCAAAAGAAAGTCCCTTTCCCGAACTGCCGGAGGAGGCGGCCTAGAGGGCGAACAGACAGAAGGCAGGGAGGGTCAGCATGCCCCCAATGCTGCTCCCCGCCCTGCCGCTGCTCCTGGGCGCCACGCTGACCTTCCGGGCGCTCCGGCACGCGCTCTGTCGCCTGGCCCTACCGGCGCACGTGCGCGCCGACCCCCTGCGCACCTGGCGCTGGCACAACCTGCTCGTCTCCTTCGCCCATTCCATTGTGTCAGGGACCTGGGCGCTGCTGTGTATATGGCAGACCCCGGAGATGCTGGTAGAGATTGAAACAGCATGGTCGCTTTCTGGCTATCTGCTC…
XLOC_005097|TMEM104|TCONS_00007753	AGCCGCAGCAGCCGCCGCCACCACCGCCACCATCACCGCCACCACCACCACCGCACAGAGGGGAGCTTGGCTACCGAGGGACCCTTCTTCACCTTTGGAAATGGCGGGTGAAATCACCGAGACCGGAGAGCTCTATTCTCCCTACGTTGGCCTGGTATACATGTTTAACCTCATCGTGGGCACCGGCGCACTCACCATGCCCAAGGCCTTTGCCACCGCTGGGTGGCTCGTCAGCCTGGTCCTGCTGGTGTTCCTGGGCTTCATGAGCTTTGTGACAACTACCTTTGTGGTGGAGGCCATGGCGGCGGCCAACGCTCAGCTCCGCTGGAAGAGGATGGAAAACCACCAGCAGGAGGAAGACGACGACTCCTCCTCCGCCTCCGACAGTGATGTCCTTAT…
XLOC_005097|TMEM104|TCONS_00007755	GGCGCGGGCGCATGCGCGCTGCAGGCGCTGGTGCGGGACAGCTGGCGCCGGCAGCAACCCAGGGGCTGGAGGCGGTGGCCGCGGCGGCTCGGAGCAAGCTGCGCTGCAGGGAGCCGCAGCAGCCGCCGCCACCACCGCCACCATCACCGCCACCACCACCACCGCACAGAGGGGAGCTTGGCTACCGAGGGACCCTTCTTCACCTTTGGAAATGGCGGGTGAAATCACCGAGACCGGAGAGCTCTATTCTCCCTACGTTGGCCTGGTATACATGTTTAACCTCATCGTGGGCACCGGCGCACTCACCATGCCCAAGGCCTTTGCCACCGCTGGGTGGCTCGTCAGCCTGGTCCTGCTGGTGTTCCTGGGCTTCATGAGCTTTGTGACAACTACCTTTGT…
XLOC_005097|TMEM104|TCONS_00007754	GGCGCGGGCGCATGCGCGCTGCAGGCGCTGGTGCGGGACAGCTGGCGCCGGCAGCAACCCAGGGGCTGGAGGCGGTGGCCGCGGCGGCTCGGAGCAAGCTGCGCTGCAGGGAGCCGCAGCAGCCGCCGCCACCACCGCCACCATCACCGCCACCACCACCACCGCACAGAGGGGAGCTTGGCTACCGAGGGACCCTTCTTCACCTTTGGAAATGGCGGGTGAAATCACCGAGACCGGAGAGCTCTATTCTCCCTACGTTGGCCTGGTATACATGTTTAACCTCATCGTGGGCACCGGCGCACTCACCATGCCCAAGGCCTTTGCCACCGCTGGGTGGCTCGTCAGCCTGGTCCTGCTGGTGTTCCTGGGCTTCATGAGCTTTGTGACAACTACCTTTGT…
XLOC_005097|TMEM104|TCONS_00007756	ATGGCGGGTGAAATCACCGAGACCGGAGAGCTCTATTCTCCCTACGTTGGCCTGGTATACATGTTTAACCTCATCGTGGGCACCGGCGCACTCACCATGCCCAAGGCCTTTGCCACCGCTGGGTGGCTCGTCAGCCTGGTCCTGCTGGTGTTCCTGGGCTTCATGAGCTTTGTGACAACTACCTTTGTGGTGGAGGCCATGGCGGCGGCCAACGCTCAGCTCCGCTGGAAGAGGATGGAAAACCACCAGCAGGAGGAAGACGACGACTCCTCCTCCGCCTCCGACAGTGATGTCCTTATCCAGAACAACTACGAGCGGGCGGAGAAGCGGCCCATCCTGTCTGTGCAAAGGCGCGGCTCTCCGAACCTGTTTGAGATCACAGACCGGGTGGAGATGGGA…
XLOC_005152|MYL4|TCONS_00007856	AGAGGTGGAGGCCGTGAGTGTGTGAGGTGGGGGGTGAGGGGTGGGGTGGGGACTGGTAGCCCCAAACCTGGTGACAATACACAGTTGTCAGCTGTACCCTGCTGGTGTTTCTTCCTTTTATAGTCAGCCACAGTTGCTCACGCTCTCACCCAGCCCCTCTGTGGGGGCTCCTGCCCAGGATAAAAGGGGCGGGAGGCAGCCCAGTCTCCCATCTCATCTCCTGGGCGCCGCGTCTCTTGAGTCCTTCCTGGGTGCCACCTCCGCGGAAGATCTCAGCAAGACAACATGCCTCCCAAGAAGCCTGAGCCTAAGAAGGAAGCGGCCAAGGCAGCCCCAGCCCCAGCCCCGGCCCCGGCTCCAGCCCCTGCCCCACCTCCTGAGCCTGCCAAGGAACCCACC…
XLOC_005184|XLOC_005184|TCONS_00007926	AAAAAATGTTCTAATTCTCTGAGGGTTAAGACACTGGAAGGAATGATAAAGGGACTCTGTGGGTGCTTTCGAAGCATCCTTTAAAAATAAGAGAGACGGGGAGAGGCTGTGCCATTACTTGAGGACAAAAGACAGGGAACTAAGGTCCCTGTGGCTCACATCTTCCTGTTTGGGGCCCTCTGCCCCTAGACAATCAGGAGAACCGAGGAAAGCCAGAGGCCGGCAGCAAGGCTCGCAAGGAGCGGACGGCCTTCACCAAGGAGCAACTTCGGGAGCTGGAGGCTGAATTTGCTCATCACAACTACCTGACCCGGCTCCGGAGATATGAGATCGCCGTGAACCTGGACCTCTCCGAGCGTCAGGTCAAAGTGTGGTTCCAGAACCGAAGGATGAAGTGGA…
XLOC_005188|ENSSSCG00000017383|TCONS_00007932	ATGAACCAGAAGACCACCCTCGTGCTCCTCGCTCTGGCTGTCATCACCATCTTTGCCTTGGTGTGTGTTTTACTAGCTGGCAGGGGAGGAGATGGAGGTGAACCCGGCCAGCCTCCCCACTGCCCCTCCGGAGCTCCGGGTGCCCAGCCCTGGACACACCCTGGCCAGAGCCAGCTGTTTGCAGACCTGAGCCGAGAAGAGCTGACGGCTGTGATGAACTTTCTGACCCAGAAGCTGGGGCCAGGCCTGGTGGATGCCGCCCAGGCCCGACCCGCAGACAACTGCATCTTCTCAGTGGAGCTGCAGCTGCCCCCCAAGGCGGCAGCCCTGGCCCACCTGGACAGGGGGAGTCCCCCGCCTGCCCGGGAGGCCCTGGCCATCATCTTCTTTGGCGGACAA…
XLOC_005194|CCR10|TCONS_00007945	AGAAACCTGAGTAGCCAGAGATGGGGACTGTGCCCGCAGAGCAGGTTTCCTGGGGCCCCTACTCCGGGGACTATGAAGAGGCATATTCTGCTGAACCGTTGCCAGAGCTCTGCCACAAGGCTGATGTCCAGGCCTTCAGTCGGGCCTTCCAACCCAGTGTCTCTTTGACCGTGGCTGCTCTGGGTCTGGCGGGCAATGGCCTGGTCCTGGCCACCCATCTGGCGGCCCGTCGCGCTGCCCGCTCGCCTACCTCCGCCCACCTGCTCCAGCTGGCCCTGGCCGACCTCCTGCTGGCTCTGACTCTGCCCTTTGCTGCAGCCGGGGCTCTGCAGGGCTGGAGTCTGGGAAGTGTCACCTGCCGCGCCATTTCGGGCCTCTACTCGGCCTCCTTCCACGCCG…
XLOC_005368|ENSSSCG00000017698|TCONS_00008247	GGAAATTCCACTCGCCCTCCTGTACTCTCGCCTCTCTCCAAGGCCTCAGAGCTCCTATAAAGAGGGGTTCCCAACTCAGCATCAGCACAGAACACAGGAGGGTTCTGAAGCTTCTGGGTCCTCTCCTCTGAGCTCCGGGCAAGTCTCTCCTCCGCCAAGACCATGAAGCTCTGCGTGACTGTCCTCTCCCTCCTGGTCCTGGTCGCTGCCTTCTGCTCTCCAGCGCTCTCAGCACCAATGGGCTCAGACCCTCCCACCTCCTGCTGCTTCACATACACCGTGCGGAAGCTTCCTCGCAACTTCGTGACTGATTACTATGAGACCAGCAGCCTCTGCTCCCAGCCAGCCGTGGTATTCCAGACCAAAAAGGGCAGGCAGGTCTGCGCCAACCCCAGTGAT…
XLOC_005369|XLOC_005369|TCONS_00008248	TCTGGCCTGGCTCACTGTCCAGGAGAGTATAAATGTCAGCTGCTCTAGTCTTGGCTGCGTTACCACCGACCAGTCCTCAGCCGGCAACATGAAGCTGGGTGGCCTCTGCCTCCTGCTCCTCCTCGCCGTCCTTCTCACCCTCAATGCAGAGTTCCAAGCAGTTGGTATTTGTGTGATGGAGTGCTACGTAGACCAGGACTGCAAGGAGGGAGAAGAATGCCTCAGTGATGGGTGTGGCCGTGGCTGCTACCCAGTCCTGCACACAGTTGTCAGCATCCCGCCCGATTGCTGTCTCGCCTATACTACCCGGCGGATCCCGCGCAAACTCGTGCAGGACTATT
XLOC_005379|CCL8|TCONS_00008264	AGATCGGCCAGGGGAACCAGAGCTGCAGAGAGGCTGAGACCCACTTAGAAATCACCAACGCTCAGCTGAAGCTTCCAGGCTCCCGCTCCAGCATGCAGGTCTCCGCAGCCCTTCTGTGTCTGCTGCTCACCGCCGCTGCCTTCAGCACCCAGGTGCTTGCTCAGCCAGATTCAGTCTCCATCCCGATCACCTGCTGCTTCGGTCTGGTCAATGGAAAGATCCCCTTCAAGAAACTGGAGAGCTACACAAGAATCACCAACAGCCAGTGTCCCCAGGAGGCTGTGATCTTCAAGACCAAAGCCGACAAGGAGGTCTGCGCGGACCCCCAGCAGAAGTGGGTCCAGAATTCCATGAAGCTCCTGGACCAGAAGTCCCAAACCCCAAAGCCTTGAACCTACC…
XLOC_005379|CCL8|TCONS_00008265	TTGCTCAGCCAGATTCAGTCTCCATCCCGATCACCTGCTGCTTCGGTCTGGTCAATGGAAAGATCCCCTTCAAGAAACTGGAGAGCTACACAAGAATCACCAACAGCCAGTGTCCCCAGGAGGCTGTGATCTTCAAGACCAAAGCCGACAAGGAGGTCTGCGCGGACCCCCAGCAGAAGTGGGTCCAGAATTCCATGAAGCTCCTGGACCAGAAGTCCCAAACCCCAAAGCCTTGAACCTACCTACCTGGACTGCGAGACCACCACAGTCTTAGGAAAATCTTATTTATTTCCTCCCCTCACCTTCCCCGGGTGCAGAGTGATATTATTTTAACGTCCTCCAAGAGGTGCTTTGTTTAATAATTTAAAACACAATGTTTTGTAAACAATATTTAATGGT…
XLOC_005394|XLOC_005394|TCONS_00008303	TTTGAGCCCCTGGAGGTGATGGGAGTGTGCCCAGGAGCCTGATCGGGGCGGCCACGTAGCTGGGGCCCCGGGGAGAGCCCCTTCCCCTCTGAGCCTTGTTGCCTCGTTTCTTTAATGGACATAACGGTGCCCTGTAGGAGTATGTGTACTTCCGAGGCCTATTCTGCACAGACAGAAGTTGTGGCATCCTCTTCCTCCCCTTCCACGGGGACACTCGGGGACGAGGCTGGCGTGGAGAGCGTGCTAGTTGCACCGCATGTTCAGGAGCCAGTGGAGGTCTCCAGGTATCGGATGGTCTGCTGTCTGCGGGTCTCTCCAAGGATGACTTTTCCTCTGGCCTCCTCTCTGGCCCTCCCTCCCCAGCCAGGCCCTGCTGGGATGGAGGTTCTGGGCTGCAAA…
XLOC_005395|ENSSSCG00000018147|TCONS_00008304	GGAGTGAAGCCTGGTCCTTCCCGGGCATGCCTTGGCGGGGGTGGGGGGTGAAGCCGGCCACTGACCAGGCCATGCATTGGAGAGAATCGTGTCGCTGTGGAGTTCCTGCAGCCACCTGACTGGCCACAGCGCATCCCCCCAGAGGGGGACAGTGTCAGGCAGGGGCCACCGTCTACACCTCAGCTTGCCTGGGCCGGCCAACTGCTGACTCACCGGAGGGTGTTCGAGGACAGCAAGAAAAATGAGGGACTTTCAGGGGCAGCTGTGTTTTCTGACTCAGTCATAATGCCCCTAAAAATCCTTATTGTTCTTGCAGTGTTCATCGGGCAGCAGCACCTGCCTGCCCCTGCCCACCTGGTGGCTCTGGGACGCGAAGGGCCCCCCGGGATCTGGTTGGGG…
XLOC_005395|ENSSSCG00000018147|TCONS_00008305	AATGAGGGACTTTCAGGGGCAGCTGTGTTTTCTGACTCAGTCATAATGCCCCTAAAAATCCTTATT
XLOC_005433|TUSC5|TCONS_00008377	TCTAAGGAGGGCAGGGAAGGCGGGAGGCTGGGTGGTGTGCGCGCGCACACACACACACACACACACACACACAGCCTTCCTGACTTAGCCTAAGCCTCGCTCAGGAGAGGAGCAGTCTTCTCTCTGCCCTTGGAGCTGCTCTCTTGCTTCCCCGCCCATCTGTGCTGTCAGCAGCACCAGCAAAGTTGGCCTCAAACTTGAAGGGACCTGAAGGCTCCGGCTTCCTCTGAACTCGGCTGGCCTGGAGAAGCCGAGCCTCCCATTCCCCCGCTGGCCCTCGCTCTCCTGGGTGACGCCTCTGCCCCTGACCTGTAGGCCCCCAGACTGGGCTGAGGAATGGTGCGCTGAGCTCCCGCTGGAGCCCCTCTTCCCGGCCTGGAGCTGGAGCAGCCCAAGGCC…
XLOC_005433|TUSC5|TCONS_00008378	TGAGGAATGGTGCGCTGAGCTCCCGCTGGAGCCCCTCTTCCCGGCCTGGAGCTGGAGCAGCCCAAGGCCCAGGCCAGCATGGCCAACCCCGGGCAGCCTCCGCTTTGCCCGGCACAGGAGCCAGGCACCGCCTCTCCCCCAGACCTGCCAGAGATGCAGACGCTCCTCGCCAAGGTGGGGGACCAGGATGACGTGCCCCTGAAGGCGGCCAAGTCCCTCTCGGGGGCTCTGGACCTGGAGCACAACGGCCACGGCCTGCCCTTCAAGGTGATGTCCGAGGGGCCCCGGGAGGCCTCGCTCCCGCGGTCGTCCTCCCGGGCCAGCTCGAGGCGGGCGTCCTCCATCGCCACCACCTCCTATGCCCAGGACAGAGACGTCCCCAAAGATTACCTCGTCCTC…
XLOC_005433|TUSC5|TCONS_00008379	ATGGCCAACCCCGGGCAGCCTCCGCTTTGCCCGGCACAGGAGCCAGGCACCGCCTCTCCCCCAGACCTGCCAGAGATGCAGACGCTCCTCGCCAAGGTGGGGGACCAGGATGACGTGCCCCTGAAGGCGGCCAAGTCCCTCTCGGGGGCTCTGGACCTGGAGCACAACGGCCACGGCCTGCCCTTCAAGGTGATGTCCGAGGGGCCCCGGGAGGCCTCGCTCCCGCGGTCGTCCTCCCGGGCCAGCTCGAGGCGGGCGTCCTCCATCGCCACCACCTCCTATGCCCAGGACAGAGACGTCCCCAAAGATTACCTCGTCCTCGCCATCGCCTCCTGCTTCTGCCCCGTCTGGCCTCTCAACCTCATCCCCCTCATCTTTTCCATCATGGGTAGGGGAGGT…
XLOC_005533|SLC2A4|TCONS_00008550	GCTCCTAAGACAAGATGCCGTCGGGCTTCCAACAGATCGGCTCCGAAGATGGGGAGCCCCCTCAGCAGCGAGTCACTGGGACCCTTGTCCTCGCCGTCTTCTCCGCTGTGCTCGGCTCCCTGCAGTTTGGCTACAACATTGGGGTCATCAATGCCCCCCAGAAGGTGATTGAACAGAGCTACAATGAGACGTGGCTGGGCAGGCAAGGGCCCAATGGACCCGGCTCCATCCCACCAGGCACCCTCACCACCCTCTGGGCTCTCTCCGTGGCCATCTTCTCTGTGGGTGGCATGTTCTCTTCCTTCCTGCTTGGCATCATCTCTCAGTGGCTGGGAAGGAAGAAGGCAATGCTGTTCAATAACACCCTGGCAGTGCTGGCGGGTGCCCTCATGGGGCTGG…
XLOC_005533|SLC2A4|TCONS_00008551	CCCAGGATGGGGAGCCCCCTCAGCAGCGAGTCACTGGGACCCTTGTCCTCGCCGTCTTCTCCGCTGTGCTCGGCTCCCTGCAGTTTGGCTACAACATTGGGGTCATCAATGCCCCCCAGAAGGTGATTGAACAGAGCTACAATGAGACGTGGCTGGGCAGGCAAGGGCCCAATGGACCCGGCTCCATCCCACCAGGCACCCTCACCACCCTCTGGGCTCTCTCCGTGGCCATCTTCTCTGTGGGTGGCATGTTCTCTTCCTTCCTGCTTGGCATCATCTCTCAGTGGCTGGGAAGGAAGAAGGCAATGCTGTTCAATAACACCCTGGCAGTGCTGGCGGGTGCCCTCATGGGGCTGGCCAAGGCGGCTGCCTCCTACGAGATGCTCATTCTTGGACGGT…
XLOC_005616|XLOC_005616|TCONS_00008704	ATCAACTCAACCTATATCTCCCTTGAAAATACCTTCAGGCTCCGCCAAAACGTAGCACTCGAAGCATGTATTTTGGAAGAAAGAGGTACATTTTGTATGCTTTCTGTTCCTTTTGTAGATTCAGTTTATTTTCTAAGACTGCAAAGATCACTCTGTCACCAGCCCTGGGACCTGAGACCGAGGGGTGTCTCGTGGGCAGTGAGGGGGAGGGAGAGGCCGGCACGAGTGTCACAGTTGTTCCAATGAGCTCCCAAGAGGGGCCGCCTGTTCCCAGAGGCCTCTGGGACAGGATGTACATTTACGGTGGCCCCCGTCTTGGAGCTGACTTCTAAAGTGGAAGGAGTTGAGGACCTGCTGCTCGGTTCCGACCCTGATAGAAAAAGCTGGGGTTCCGAACCG…
XLOC_005619|XLOC_005619|TCONS_00008707	CCAACTTTGGGAAAGAAAGGGAGAAGCCGCCCGCGTCAGTTATCTAGTGTGGTCTCTGGGCGGGATGGCTGGACGGGTCGGTGGGGAGAGCCAAGTCGGGGCCTGTGGCGGGAGACCCTCTGTGCTCGGGTTTGGGGTTTGTCACTGCTGTCCAATCAGGGTCTGGACGAGAGCCCCCGGGGCTGCCGTCAAGCAGCTCTGTCCCCAAGAACCTGTGGCTTTTGGAGTTCCCTGGTGGCCTACCAGTTAAGGATCGGCGTTGTCACTGCTGTGGCTCAAGTTCGATCCCTAGCCCAGGCCCAGGAACCTCCAGATGTCGTGGGTGTGACCAAAACACAAACAGACCAACAAAAGAACCTGGGGCTTTTGGAGGGGCGTGACCTCGATGCTTTGGAAACA…
XLOC_005780|XLOC_005780|TCONS_00008868	ACAGCCACAGCCACAGCCTGCAAAAATTCCCAGGCCAGAGACGGAGCACAAGCCACATCAGGGAGAACGCTGGATCCTTAATACACCAAGCCACCACGGAACTCTGAGTTGAGGTTATTTCTGATCCAGGTAAGCAAGGCATCTTCGGGCCACCTCCCCACTCAGATTCCCAAGAGAAGCTGGAGCGAGGGCTCCTGCCCCATTTCCCACTAAGGTACTGGCTGAGTCTGCCAGCCTCACTGTCCTGTCTTCTGGGAAACGGGTTACATGGATGTCATTGCCAAGAGCAGGTTCCCTGCAGCAAAGAGCTGTCATGGGGCAGGGTGGGGGCCCTACTGAGGAGAGAGAGCGGCCTTCTCGGGGCCCAGCTCCCCTTTCCGCTATCATATCTGAGACAGG…
XLOC_005781|XLOC_005781|TCONS_00008869	AAGAACGAAGCCCCTAGCCCGTGTCTTCGCACGTGGGACATGGACCTGTCCTGCAGATACTGAGCTTCTGAGAAGCCAAGTGACAGTCACAGACCTGACGTGACACAGGAATAGCAGACACTCCCCACCCCGAGTCTGAAAACAGCCTGTGATGGGCAAAAGACAAGTGCACACTGCTGGTATGTCTGGATGGCGTTCAGGTTTAAATCAGTGAGCTGATGGCTCAGCCAGAAGCAACTGGGGTTGGGGGAAGAAAGTGGCTGCCAAGAACAAAGGGGCGGGGCTAGTAGCTGGTTTTTTTCCTTCTAGGAGGATGAAAGGGGCTCCGGAATCAGAGCGTGGCTTAGGGTCCTCCTTTATGGGAGGATCCCTTCTGCCCCCAGGCCCTGGTGAGCCTCC…
XLOC_005783|XLOC_005783|TCONS_00008871	GAACACACACGGACCGACCGAGGGGCTGCCCCTTTCTGCTGGGGGCTGAAAAGCCACTGAGGCTTCTAGGGGAGCCGCCGAGCAAGGAGGCTCCACTCTGAACACCGAGTCCCTAAAACAGCCAGTGACCCACTAAACCACAACGGAAGGAAAAGAAAGGCCAAACGGAGGTATCAGCCCTTGTTTGGAGTGTACTTGAGAACAAAAACTATGCCCCAGGCCCACCTGGACTAGGGAAGGAAGTGGTCAGGCAGAGGGCAGCAGTCCCAGGGCGTCCTGGGGGCACCCCTCCTACAGACAAGCATTGGGGCACAGCCAGGGACTCTGGCTGAAGCAGGGGCTGGCTGGGAGGGGCTGGCCTGGTGCTCCCAGCACTCAGCTTAGGGGTGTGGGTGGAAC…
XLOC_005784|XLOC_005784|TCONS_00008872	CCCTGCAAACTCCAGCCCTGCCTGGCCCCATGCTGACAGCCAGCATGCCCCAAGGTTGGCTCAGCCCCTAAAAAACTCATCAGTGGGCGGAGGCCCGAGTGCCCCTCGGCAGGGCTGGACCACAGCCCGAATGCATCTGTCCACACAAACACCCACTCCTGAGAACGAGGCCGGCCCGGGGAAGCCAGCGCCTTCAGAGCATCAGAGGAGACGATGCCAGGGGTGGGCGCTGCCTTGTGTCCTTACAAGAGACCCCAGTCAGGGAGGGGAACGAGCAGAGCAGGTATGCAGACCGCAGGGCTAAGGGAGTGAAGAAGAGCCTGTGTTTAGGGTGCACTGATGTGCTCAGAGCAGCTGGCCAACTGCGGGCCCACAGGCCAGACCCAGCCCGACACCTGC…
XLOC_005785|XLOC_005785|TCONS_00008873	CACCTTGCAGACACCACTCACCCAGCTGGGTACCAAGGATGAGCAAAACCGGGGGGAGCTCAAGGCCTGGGGAGGGGAGAGAGGGCTCTGAGGGTCACGGGGCCAGCCTCTAGGCTAGGCTGATGCGCTTCGTCCAGGGCCGCAACCTCTTACCCCAAACCTTCAGGCTCTATGTGTTCCAGAATTTTTCAGGTTTTAGACATGGGATGTGGTGCACAGGGCACAGGTTACACAACACCTCAGCAGGGCAGCTCCTGTAATCACACAGATGCACGCCTCCGCAGCGAAAGCCGTGAAGGGTCACCCTCTGAACAGCCTCAAGTCAACTCGGGTCCG
XLOC_005786|XLOC_005786|TCONS_00008874	CGGAAACGAATCCGACTAGGAACAATGAGGTCGCCGGTTCGATCCCTGGCCCCGCTCAGTGGGTTAAGGATCTGGCATGGCCATGAGCTGTTGTGTAGGTTGCAGAGGTGGCTCGGATCTGGCATGGCTGTGACTGTGGCTGGCAGCTGTAGCTCTGATTAGACCCCTCGCCTGGGAACCTCCACATGCCAAGGGTACAGTCCTAAAAAGCAAAAAACAAAAAAAAAAAGTGAGACGAGCTGATGAGGATGGACCAGTCGAAGGTCTACTGGTGTGTGCCAGGCACTGTGCCTGCATTTTTGCTCCGAGCCTCACCACGGCGTGACAAGGGCCATCTCAGAACCCTCATCTATGAGGGAAGAAATGGGCACAGGGAAGTTACTCGTC
XLOC_005802|XLOC_005802|TCONS_00008890	TTTATTTTTTCCTTTATTTTCGTCTGGGGCTGAAGTGAAGGGCAGGCGACTGCGCCAGCACCGAGAGAGCCGGGCCCGCCCCCGGCCCGCTGAGCGCCGAGGAGCTGGGCCGCGGCGGCCTGGAGGGGCGCCCGGCATGTGGGACCCCCAGGACTTTGAGCGCCACTGGCAGGCCGAGTTCCCCGGGGAGGACGTGCCTGTCATGCGGTTGGAGTCGGTGCTAGACATGGAGCGCGAACTGGAGCGCAGCAGACTCAACCTGAAGTGGCTGCAACAGGTGCTGGCTGAGGAGAAGTTCAAAGTCGTCTACCTGCAGGCGGCCCTGGAGAAGCGGGACCTCGGCAGCGGGCGCCTGGAGGGCGGAGACGGCGACAGCGGGGGGACCTCGGCCGAGGAGCC…
XLOC_005842|XLOC_005842|TCONS_00008930	CAGGCTCTGGGAGTTCCCTGGTGGTGCAGTGGGATCCCACATTGTCACTGCAGTAGCTTGGCTCGGGTTTGATGCGTGGCCCAGGAACTTTCCCATGTTGCAGGTGTGGCCAAAAAACAAAGGAACACGCTCTGGTTTGGGCACAAACCAGCTAAATAGCAGTGCAAGACAGTCTATGCCAAAGGCACCCCGGTTGGTGCTTCAGGAAATGGGAGAGGCGGGCTGGAAAGACGTCCTAGATGAGATGGGACCAGTGTGGAGCTAATAATAAATAATTATAACAGCGACTATTTATTGAGCACTAATTATGCGCTTGGCATTTTGCGTCCCTTCCTCATTTATTCATGACCACTCTGGGAGGTAGATATTATCTCTGTGTTACAGGTGAGGGAACCGAGG…
XLOC_005879|XLOC_005879|TCONS_00008970	CCCTAGATTGCTTTGTGGACATTGTGGTGGGATTTGACATCTCAACTCAGCAAAATGGACAGACTTTGCTCGAAGGTCAGTCTTGGATGGAAACTTATCTTCAAGACATCTTACGTGCCATTAGCTCCCTCAGTGGGGTAAGCTGTGAGGTGGGCACAGAGACTCAGGTTAGTGTGGCTTTTCAAGTGACCAACGCCATAGAAAAATATTCCCCAAAGTTTGAGATCTACAGTGAAAACATACTGAAAAACTTGAAGGATATAACAGTTAAAGGACCATCTCTTCTCAACGCAAATCTCTTGAGTTCTCTATGGGATGCATTTCAGAATAAATCTGCTGCTCGAGGAAAGGTGGCTCTCTTATTTTCAGATGGATTGGATGATGATGTTGAAAAACTTG…
XLOC_005880|XLOC_005880|TCONS_00008971	GTGACGGTGGTTTTCCCGGGGTAAAAGGAGAAAAAGGCGATGAAGGAGCCCAGGGAATCCCGGGGAAAAGAGGGATTTCTGGTGACCATGGACCAAAGGGCCTACGAGGAGACCCTGGAGTTCCTGGATTTGACAATAGCATAGAAGGACCCAAGGGCTTGAAAGGAGAACAGGGAAGACAGGGAAGAAGAGGCTCGCCAGGCCCCC
XLOC_005924|DCLK3|TCONS_00009040	ATGGGCAAAGAACCGCTGACTCTGAAGAACATCCAAGTGGCTTTAGAGGAACTGTACCCCAACAAAGCCCGGGCCCTGTCCTCCTTGACCCAGCACAGCCAGGTCCCCTCTCCAAGGCTGAGAAGCAGGCTTTACAGCAAGGCTCTGAAAGGGGGTCACCACTGCGGGGAGACTGAGACCAGCAAGAGCTGCCGTGAAGCAACAAGGTCCCAGGCCACCATCAGACCTCAGGGGAAGACCCCCGTGGAGGACAGGGCGAAGGTCCAGAAGAAATGGGTGAGGGGGAAGTGGGAGCCTGAACCCAGCAACAAGGTGCCCAGGGATGCCACTCTGGAGAGGCATGCCAGCGGAGAGAAGCACCTGGGGGTGGAGATCGAAAAGACGTCAGGGGAGATTGTC…
XLOC_005930|XLOC_005930|TCONS_00009048	CCTCCCCTCCGCAGTCCTTTCGGGTCCCTCCACCGCACTGCGCTGGGACCCTAGGCCGCCAGCGCTGTCGCCGCGAAGAAGTGTCCCGCGGCGCCCCCCTCCCGCCGCGCCGCCCGTCGGGCATGGACTCAGGCCGGGACTTCCTGACCCTGCATGGCCTACAGGATGACAAGGACCTACAGGCACTGCTGAAGGGTGGCCAGCTTTTGAAGGTGAAATCTAACTCATGGCGGAGAGAACGCTTCTACAAGTTGCAGGAGGACTGCAAGACCATCTGGCAGGAGTCCCGCAAGGTCATGCGAACACCTGAGTCGCAGCTGTGTGAGTGCCCTGGGCTGAGGGGGAGGGCGGGGTGTGGAACCTATGCTTGGGTGGGGAAACTAACCCTGGCTGGGGTGG…
XLOC_006013|ENSSSCG00000011400|TCONS_00009199	GCCGCCATGATCCCGGGCATAGCCATGTTCTGGGTGGCAGTGCTGGGGGGTGCAGCCCCCCACACCCCACGCCTTCGCCTCTCCTTTCAAGAGCTCCAGGCCCGGCATGGCCTCCGGACCTTCAGGCTGGAAAGGACCTGCTGCTACGAAGCTTTGCTGCTGGATGAGGAGCGTGGACGTCTGTTTGTGGGTGCCGAGAACCATGTGGCCTCTCTCAGCCTGGACAACATTAGCAAGCGGGCCAAGAAGCTGGCATGGCCTGCCCCTGTGGAATGGCGAGAGGAGTGCAACTGGGCAGGGAAGGACATTGGTACCGAGTGCATGAACTTCGTGAAATTGCTGCATGCCTACAACCGCACCCACTTGCTGGCCTGTGGCACAGGGGCCTTGGAGCCCATG…
XLOC_006013|ENSSSCG00000011400|TCONS_00009200	GCCGCCATGATCCCGGGCATAGCCATGTTCTGGGTGGCAGTGCTGGGGGGTGCAGCCCCCCACACCCCACGCCTTCGCCTCTCCTTTCAAGAGCTCCAGGCCCGGCATGGCCTCCGGACCTTCAGGCTGGAAAGGACCTGCTGCTACGAAGCTTTGCTGCTGGATGAGGAGCGTGGACGTCTGTTTGTGGGTGCCGAGAACCATGTGGCCTCTCTCAGCCTGGACAACATTAGCAAGCGGGCCAAGAAGCTGGCATGGCCTGCCCCTGTGGAATGGCGAGAGGAGTGCAACTGGGCAGGGAAGGACATTGGTACCGAGTGCATGAACTTCGTGAAATTGCTGCATGCCTACAACCGCACCCACTTGCTGGCCTGTGGCACAGGGGCCTTGGAGCCCATG…
XLOC_006013|ENSSSCG00000011400|TCONS_00009202	GCCGCCATGATCCCGGGCATAGCCATGTTCTGGGTGGCAGTGCTGGGGGGTGCAGCCCCCCACACCCCACGCCTTCGCCTCTCCTTTCAAGAGCTCCAGGCCCGGCATGGCCTCCGGACCTTCAGGCTGGAAAGGACCTGCTGCTACGAAGCTTTGCTGCTGGATGAGGAGCGTGGACGTCTGTTTGTGGGTGCCGAGAACCATGTGGCCTCTCTCAGCCTGGACAACATTAGCAAGCGGGCCAAGAAGCTGGCATGGCCTGCCCCTGTGGAATGGCGAGAGGAGTGCAACTGGGCAGGGAAGGACATTGGTACCGAGTGCATGAACTTCGTGAAATTGCTGCATGCCTACAACCGCACCCACTTGCTGGCCTGTGGCACAGGGGCCTTGGAGCCCATG…
XLOC_006013|ENSSSCG00000011400|TCONS_00009201	GCCGCCATGATCCCGGGCATAGCCATGTTCTGGGTGGCAGTGCTGGGGGGTGCAGCCCCCCACACCCCACGCCTTCGCCTCTCCTTTCAAGAGCTCCAGGCCCGGCATGGCCTCCGGACCTTCAGGCTGGAAAGGACCTGCTGCTACGAAGCTTTGCTGCTGGATGAGGAGCGTGGACGTCTGTTTGTGGGTGCCGAGAACCATGTGGCCTCTCTCAGCCTGGACAACATTAGCAAGCGGGCCAAGAAGCTGGCATGGCCTGCCCCTGTGGAATGGCGAGAGGAGTGCAACTGGGCAGGGAAGGACATTGGTACCGAGTGCATGAACTTCGTGAAATTGCTGCATGCCTACAACCGCACCCACTTGCTGGCCTGTGGCACAGGGGCCTTGGAGCCCATG…
XLOC_006202|P2RY1|TCONS_00009552	GAAGCGCACGAGTCTGCGGCCACGAGCGCTCCAAATGGCTCCCAGAGGCTGAGCGCAGAGAGGCACGGAGGCAGTGGCACGGGCCCCAGAGCCGAAGTACTGGCATGCAAGGTAGGGAGAAGGAAGATGCCCAAACGAAGTTGATATCTGGGGGAAGGAGGCTGGGGCGCGCCCTCCCCGCACCGGAGCGCAGCGCAACCAGTTTCGCCGGACCTCGCTGAGCCCCCGGCGCGCTCTCCGGCGCGAACCTGCGGCCCCTCGGGAAAGCTCAGAGGGAAAGTTGTTGGCGGCGGTGTCCTACGCTCCCTGTTGTGTAACCTCGACGCTGCCAGCCGGACGGGGAAGTTGCTGGTTCTTCGGCCAGTCCAGTTCGGTCATAGATCGGGACGGATTCATGGC…
XLOC_006210|PTX3|TCONS_00009565	CCTTCTTTCCCCTCTGACCCTCCTCCAATTAATCTGATGGCAGTGTAAATCTTTGTGGTTTACTATTGTGCAACGTCTCCTTCGCCCTCCCACCCAGCCCCCTCCCCCCAAAATCAGGGGAACTCCCGTTAACGCAGTGCCACTGGCATTACTCATTCATCCCCATTCAGACTCTCCCCAGCATTTATTAAGGGCTCTCAGCTCCTGCCTCTCACTCTCACTCTCCTCTGGCTCCTTCTCTGTTCATTTGAAAGCCTCTTGCCTCACACCCTCCCGCCAGCTGTGGGAAGAACTTTTGTCTCTTCAGCAATGCGTCTCCCAGCGATTCTGTTTTGTGCTCTCTGGTCTGCAGTGTTGGCCGAGAACTCCGATGATTATGAGCTCATGTATGTGAATTTG…
XLOC_006212|ENSSSCG00000011729|TCONS_00009567	AGGGCAGAGTGAGCCTCAGAGAACAGCAACTTCCCCCGTGCCAGAGTGCAGGACAGACCAGACCAGACCCGGGAGGCCGGGCAGGGCCGTGTCTCTGGGACAGAGGGGGCAAGGTCACGCAAAACCGGACACAGACTTCTTCTCTGGCTTTCCATGTCAGCATGAACAGTAACCGAGGTCCTGGGCAACTGCATATCAGCTTATTAGAATTCATGGGACGTTATTTCTTATGTGAAATTCTAAAGAATTAAAGGATGAATTTGGACAGTGATGGAATGGATGACATCATCAGTCAAGAATCCCCATTGGATATGGAGGGGAATTATAAAAAGGCACAGAAAAATGAGAGAGAATCTATCCGACAGAAGTTGGCACTTGGAAGCTTCTTTGATGATGGCC…
XLOC_006265|DNAJB11|TCONS_00009645	CCCGCCGGGGGCTTCTCTCGCCGGGACTCAGGACTCCCGGGAAGTGGACTGGTAGAGGAGGGGGCCAGGTAGCTGTCGGTCTCGACCGAGTCGGAGACCCCGGCGTGAGGCGGCTTCTCAGGACCGGGTGGGCTGGCGAGCCGACGCGGCGGCGGCGGAGGCTGTGAGGAGTGCCGGGGGGCAGGGGCTCGCTCAGAAAGACCATGGCCCCGCAGAACCTGGGCACCTTCTGCCTGTTGCTGCTGTACCTCATCGGGGCCGTGATCGCCGGGAGA
XLOC_006265|DNAJB11|TCONS_00009646	GGGGCTTCTCTCGCCGGGACTCAGGACTCCCGGGAAGTGGACTGGTAGAGGAGGGGGCCAGGTAGCTGTCGGTCTCGACCGAGTCGGAGACCCCGGCGTGAGGCGGCTTCTCAGGACCGGGTGGGCTGGCGAGCCGACGCGGCGGCGGCGGAGGCTGTGAGGAGTGCCGGGGGGCAGGGGCTCGCTCAGAAAGACCATGGCCCCGCAGAACCTGGGCACCTTCTGCCTGTTGCTGCTGTACCTCATCGGGGCCGTGATCGCCGGGCGAGATTTCTATAAGATCTTGGGGGTGCCTCGCAGCGCCTCTATAAAGGATATTAAAAAGGCCTACAGGAAACTGGCCCTGCAGCTTCATCCCGACCGGAATCCTGACGATCCTCGAGCGCAGGAGAAATTCCA…
XLOC_006405|CHODL|TCONS_00009900	GTCACGACCAGGGCACATGAGCTCAGTTCCTCATTAGCCAGAGGCTGAGAGGAGCAAAGGGGGTGGTGTGGTCCAAACCCAAGCTCCTGCTCTCCCTCTTCATCCCCGGGAGAGACATCGGACCCCTAACTTCTGTTGCCTCTCCTGAAACTAGCAGGGTTGTGCGCTCTAGCCCAGCACATCCGCGCGCGGCACCAGGGCGCCAGCACCAGCCAGAGGCGATGCGTGCAGGGGGGCGGGCAGCTGGGTTCGGGCGGCCTGAGTAGGGCCCGCCAGGAGGCAGGGAGGCTGTGGGGTTAGAACCCCGGCTGCGCGGCAAGCAGAGGCCACCTTTGCTCCACACCACACCTGCTGCTGCTGCCACTACCGCCCCACCGCGATGAGCCGCGTGATCTCTCT…
XLOC_006447|MX2|TCONS_00009967	GTACACCAAGGAGAGCCTGTCCTATAAAAGGGAAGCCAAGCCCGGGGGGACGAGCCATAGATGCTGTGCTGGTCTCCATACGTTCAGCGGGTGCTCAGAGCGTGCCAAGAAGATTGAGGAGCTGAGCAGTGGAGATTGAAGCCACCAGCTCACCTGGGCATCAGCTGATGCCTAAACCCCGCATGTCGTGGCCTTACCAACGTCATAGGCAGGCTTCTTCCCCACCTCATCCCCACAAAGAAATGAATTTCTTCCCGCAGCAGCCTTTGCCCCTGGGCGCAGGCCCAGGGCAGATGACCTTCCCTCTAAACTGGCAGATGGGTGGGAAGGACCTCACCAAGGGCCTGAATATGCTGACCTTGAGCCCTCAGCAGCCAGGGGGAAAGAGTGGCCAGCAGA…
XLOC_006447|MX2|TCONS_00009966	GTACACCAAGGAGAGCCTGTCCTATAAAAGGGAAGCCAAGCCCGGGGGGACGAGCCATAGATGCTGTGCTGGTCTCCATACGTTCAGCGGGTGCTCAGGTAAGAGCTCGGTCCCTGGACGGAGGGCTGCAGCCCAGACCTTTCTTCTAGAAGCATTTCCTGGTCAGTGCGGCTTCTGCCAGAGGCGAGAAACAGAGCGTGCCAAGAAGATTGAGGAGCTGAGCAGTGGAGATTGAAGCCACCAGCTCACCTGGGCATCAGCTGATGCCTAAACCCCGCATGTCGTGGCCTTACCAACGTCATAGGCAGGCTTCTTCCCCACCTCATCCCCACAAAGAAATGAATTTCTTCCCGCAGCAGCCTTTGCCCCTGGGCGCAGGCCCAGGGCAGATGACCTTCC…
XLOC_006447|MX2|TCONS_00009968	ATACGTTCAGCGGGTGCTCAGGTAAGAGCTCGGTCCCTGGACGGAGGGCTGCAGCCCAGACCTTTCTTCTAGAAGCATTTCCTGGTCAGTGCGGCTTCTGCCAGAGGCGAGAAACAGAGCGTGCCAAGAAGATTGAGGAGCTGAGCAGTGGAGATTGAAGCCACCAGCTCACCTGGGCATCAGCTGATGCCTAAACCCCGCATGTCGTGGCCTTACCAACGTCATAGGCAGGCTTCTTCCCCACCTCATCCCCACAAAGAAATGAATTTCTTCCCGCAGCAGCCTTTGCCCCTGGGCGCAGGCCCAGGGCAGATGACCTTCCCTCTAAACTGGCAGATGGGTGGGAAGGACCTCACCAAGGGCCTGAATATGCTGACCTTGAGCCCTCAGCAGCCAGGG…
XLOC_006448|ENSSSCG00000012077|TCONS_00009970	GGGGCTCGCGCGGCAGAAAAGCGGAGGAGCAGCCAGACCCCGGCGCTGGTCACCGCACCGGGGACGGTGTGGGAGAACAGCCCTGCATTTCTGCTGACGGGTCAACGTCACAGCGTCAAAGAAAAGGAAGGTACATTTCAGCTGAACTGATCAAGGAAGAAGATGGTTTATTCCAACTGTGAAAGTAAAGAACCTGATTCAGTTTCTGCATCCAATCACCTGTTACTAAATGGGAATGATGAATTGGTGGAGAAAAGTCACAAAACAGGGCCTGAGAACAACCTGTACAGCCAGTACGAGGAGAAAGTGCGGCCCTGCATCGACCTCATCGACTCACTGCGGGCCCTGGGCGTGGAGCAGGACCTGGCCCTGCCCGCCATCGCCGTCATCGGGGACCAG…
XLOC_006448|ENSSSCG00000012077|TCONS_00009969	GGGGCTCGCGCGGCAGAAAAGCGGAGGAGCAGCCAGACCCCGGCGCTGGTCACCGCACCGGGGACGGTAAGTGTGGGAGAACAGCCCTGCATTTCTGCTGACGGGTCAACGTCACAGCGTCAAAGAAAAGGAAGGTACATTTCAGCTGAACTGATCAAGGAAGAAGATGGTTTATTCCAACTGTGAAAGTAAAGAACCTGATTCAGTTTCTGCATCCAATCACCTGTTACTAAATGGGAATGATGAATTGGTGGAGAAAAGTCACAAAACAGGGCCTGAGAACAACCTGTACAGCCAGTACGAGGAGAAAGTGCGGCCCTGCATCGACCTCATCGACTCACTGCGGGCCCTGGGCGTGGAGCAGGACCTGGCCCTGCCCGCCATCGCCGTCATCGGGGA…
XLOC_006448|ENSSSCG00000012077|TCONS_00009971	CGGCAGAAAAGCGGAGGAGCAGCCAGACCCCGGCGCTGGTCACCGCACCGGGGACGGTCCCCGTAGTCCAAAATTGAAGACATTAAATTAGAACAAGAAAAAGAAGCTGAGACGTCGATCCGGCTCCACTTCCAAATGGAGCAGATCGTGTACTGCCAGGACCAGGTCTATCGGGGCGCGCTGCAGAAGGTCAGAGAGAAGGAGGCGGAAGAAGAAAAGAACAGAAAATCAAACCAGTACTTTCTGTCGTCGCCGGCCCCCTCCTCAGACCCCTCCATAGCCGAGATCTTTCAGCACCTGATTGCCTACCATCAGGAGGTCGGCAAGCGCATCTCCAGCCACATCCCTCTGATCATCCAGTTCTTCATCCTCCGGACCTTTGGGCAGCAGCTGCAGAAG…
XLOC_006448|ENSSSCG00000012077|TCONS_00009972	TTTAAGCTGAACTGATCAAGGAAGAAGATGGTTTATTCCAACTGTGAAAGTAAAGAACCTGATTCAGTTTCTGCATCCAATCACCTGTTACTAAATGGGAATGATGAATTGGTGGAGAAAAGTCACAAAACAGGGCCTGAGAACAACCTGTACAGCCAGTACGAGGAGAAAGTGCGGCCCTGCATCGACCTCATCGACTCACTGCGGGCCCTGGGCGTGGAGCAGGACCTGGCCCTGCCCGCCATCGCCGTCATCGGGGACCAGAGTTCGGGCAAGAGCTCCGTGCTGGAGGCCCTGTCAGGGGTCGCTCTCCCCAGAGGCAGCGGAATTGTGACAAGATGCCCTCTTGTGCTGAAATTGAAAAAACTCGTGAACGAAGAAGACGAATGGAAGGGCAAA…
XLOC_006448|ENSSSCG00000012077|TCONS_00009973	TTTGAGCCCCAAGGCCAAGGGTCAGTGAGGGCTCGAGGGAAGGAGACAGAGCTGAGATGGATCTTGAAATACAGATCGATTGTGACGATGGGTGGGATTTGGAAGGAGCTGACAGGACGGGGAGGGCGGTGCGGTTGGTGGGGACAGGATGCCTTCCTGATGGGGGCGGGCTGGGTGTCAGGAGGTCTGCAGAAGTCGCGGCTTTCCTGCTGCATGAGCTGAGCTGATGGAGAACACTGGGGTGGAGTGGGAGGTCCCGCGTCGTGGCTTTTAAGCCAAACACCAGCTGAAGCGCCCATCCTCTAGTTCCTGCCCCCCCCCCACAGGATGTGTCAGGGTGTCAGCGGGTGGGACCAGAAAGTTCACAGCCTTCGCAGTCACCCCAGACGATGGGTGAAC…
XLOC_006451|ENSSSCG00000012082|TCONS_00009976	GAGGTCGGCAAGCGCATCTCCAGCCACATCCCTCTGATCATCCAGTTCTTCATCCTCCGGACCTTTGGGCAGCAGCTGCAGAAGAGCATGCTGCAGCTGCTGCAGAACAAGGACCAATACGACTGGCTCCTGAGGGAGCGCAGTGACACCAGCGACAAGAGGAAGTTCCTGAAGGAGCGGCTGATGCGGCTGACCCAGGCTCGC
XLOC_006457|U6|TCONS_00009985	CTGGCCTTTTAGGAGAACCGCGGTGCCCAGCACATCCCACTGAGCTGGTGTTTATGCTGGACCAGTCCCGGGGTGTCACGGAGCCGGAGTTCCTACGGATGAAGGAGATGATGTTATCCCTGCTGCGTGGCCTCCGGGTCCGGGAGAACCACTGCCCCGCGGGTGCGCGCGTGGCTGTGCTCTCCTATGACTCCCACGCCAGGCTCCTCATCCGCTTCTCCGATGCCTACAAGAAGGACCGACTCCTCAGGGAGATCGAGGCCCTCCCTTACGAGCGGTCCTTGGCTGCCAGGGACATCGGCAAGGCCATGAGGTTTGTCTCCAGGAACGTCTTCAAGCGGATGCTCCCAGGGGCTCACTCCAGGAGAATCGCCACGTTCTTCAGCAGCGGCCAGTCCA…
XLOC_006461|COL29A1|TCONS_00009991	ATGAAGAGCCTGACAATTATATTTGTCCTAATCTTTTGGACTGAAACACTGACAGATCAGAGCCCAGGGCCAGGCCCTGAGTATGCCGATGTGGTGTTTCTGGTGGACAGCTCCGACCACCTGGGAACTAAGTCCTTCCCATACATGAAGACATTCATCAATAAGATGATCAACAGCCTCCCGATAGAGACCGATAAGTATCATGTGGGCCTGGCTCAGTATAGTGATAAACTCCACACAGAATTCCAGCTCAACACCTTCAAGAGCAAAGGCCCCATGCTGAACCACCTCAAGAAGAACTTCGGGTTCCTGGGTGGCTCCCTGCGCATCGGAAGCGCACTCCGGGAGGTACACAGGACCTACTTCTCCAATGGAAGGGACAGGAAACAGTTCCCCCCA…
XLOC_006461|COL29A1|TCONS_00009990	ATGAAGAGCCTGACAATTATATTTGTCCTAATCTTTTGGACTGAAACACTGACAGATCAGAGCCCAGGGCCAGGCCCTGAGTATGCCGATGTGGTGTTTCTGGTGGACAGCTCCGACCACCTGGGAACTAAGTCCTTCCCATACATGAAGACATTCATCAATAAGATGATCAACAGCCTCCCGATAGAGACCGATAAGTATCATGTGGGCCTGGCTCAGTATAGTGATAAACTCCACACAGAATTCCAGCTCAACACCTTCAAGAGCAAAGGCCCCATGCTGAACCACCTCAAGAAGAACTTCGGGTTCCTGGGTGGCTCCCTGCGCATCGGAAGCGCACTCCGGGAGGTACACAGGACCTACTTCTCCAATGGAAGGGACAGGAAACAGTTCCCCCCA…
XLOC_006461|COL29A1|TCONS_00009989	ATGAAGAGCCTGACAATTATATTTGTCCTAATCTTTTGGACTGAAACACTGACAGATCAGAGCCCAGGGCCAGGCCCTGAGTATGCCGATGTGGTGTTTCTGGTGGACAGCTCCGACCACCTGGGAACTAAGTCCTTCCCATACATGAAGACATTCATCAATAAGATGATCAACAGCCTCCCGATAGAGACCGATAAGTATCATGTGGGCCTGGCTCAGTATAGTGATAAACTCCACACAGAATTCCAGCTCAACACCTTCAAGAGCAAAGGCCCCATGCTGAACCACCTCAAGAAGAACTTCGGGTTCCTGGGTGGCTCCCTGCGCATCGGAAGCGCACTCCGGGAGGTACACAGGACCTACTTCTCCAATGGAAGGGACAGGAAACAGTTCCCCCCA…
XLOC_006461|COL29A1|TCONS_00009992	ATGAAGAGCCTGACAATTATATTTGTCCTAATCTTTTGGACTGAAACACTGACAGATCAGAGCCCAGGGCCAGGCCCTGAGTATGCCGATGTGGTGTTTCTGGTGGACAGCTCCGACCACCTGGGAACTAAGTCCTTCCCATACATGAAGACATTCATCAATAAGATGATCAACAGCCTCCCGATAGAGACCGATAAGTATCATGTGGGCCTGGCTCAGTATAGTGATAAACTCCACACAGAATTCCAGCTCAACACCTTCAAGAGCAAAGGCCCCATGCTGAACCACCTCAAGAAGAACTTCGGGTTCCTGGGTGGCTCCCTGCGCATCGGAAGCGCACTCCGGGAGGTACACAGGACCTACTTCTCCAATGGAAGGGACAGGAAACAGTTCCCCCCA…
XLOC_006478|THRB|TCONS_00010021	CTCGTGTTTTTCAACCCTCCAGAAAATGGCCTTCCAGCCTGGGACAAGCCGAAGCATTGTCCAGACGGCGAGCAGGACTGGAAGCTAGTGGGGATGTCTGACGCCTGCCTGCAGAGGAAGACCTACCCTGAGAGGCGCAGCACGTTGAAAAATGAACAGTCGTCACCGCACCTCATCCAGGCCACCTGGACCAGCTCGATTCTCCATCTGGACCACGACGATGTGAATGATCAGAGTGTCCCCGGTGCCCAGACCTTCCAAACGGAAGAGAAGAAATGTAAAGGCTACATCCCCAGTTACTTAGACAAGGACGAGCTTTGTGTGGTGTGTGGTGACAAGGCCACTGGCTATCACTACCGCTGCATCACATGCGAAGGCTGCAAGGGTTTCTTTAGAAGA…
XLOC_006483|EOMES|TCONS_00010028	TCAACTTGACCGACAGTTTGTCAGTCGAGAAGGGCAGAAAGGCTAGCGCTGGTGGGTGGATAGGGAGAGAGATCTAAGACTACTTCTTCCTGTGTGTGCGGGGGGCGGTGAGTAGAGGTCCAGAGAAGCAAAAAAGACGGGGAAAGAAAAGGAGAGTGCTTCCTGATCAGTTTCCACCTCCTGCCTTCAAACTCAGTGCGCTTTCCTTGCGGAAAGTACGCTGGGTTCAGGGCGCGGGAGTGCGCGCCTCAGTGGCCCGCTTGTCGCCAGGTGGGTAGCCCAGCACCGGAGGAAGGGGAAGTTACCTTCCCCTCGGAAGAGGGCGCTGGCTCCCCCGTCCTGCCTTTATAATAAGGCTGCGATAGGAGAGGAAGCAGCCAGCTGCCGTCTGCGCTTTGC…
XLOC_006483|EOMES|TCONS_00010029	ATGCAGTTAGGGGAGCAGCTCTTGGTGAGCTCGGTGAACCTGCCCGGCGCGCACTTCTACCCGCTGGAGAGTGCGCGAGGCGGCACCGGCGGGAGCGCCGGGCACCTCCCGGGAGCGGCCCCCTCTCCCCAGAGGCTGGACTTAGACAAAGCGCCCAAGAAGTTTTCAGGCAGCCTCTCCTGCGAGGCAGGGAGCCGGGAGCCCGCAGCCACCGGCGCGGGGGCCCCCGCGGCCATGCTCAGTGACGCCGACGCCGGGGACGCCTTTGCCAGCGCTGCGGCGGTGGCCAAGCCCGGACCCCCGGACGGCCGCAAGGGCTCCCCCTGCGGGGAGGAGGAGCTGCCCTCCGCCGCCGCCGCCGCCGCAGCTGCCGCGGCCGCCGCTACCGCGCGCTATTCC…
XLOC_006549|CCR1|TCONS_00010130	CCCCTTAAGGCAGAGCTCCCCAGGGAGAAGTGCAGCTGAGTGAGCAGAAAAAAATCTCAGAGTGAACTTGGCCTTCAGGAACTGACCACTGGTGGGTGCCGTGGCCATTCTTGGACATCCAACAGTACAAAGAAGAACGTCCCCTTCTTGTTGTTCTCAAAGACTGAGACCTGGCGTCTATCTTTATTATCGTACAGGAAGCTAAGAACCTCTGACTCAATCAGGACCTTGAACCTTGAGTTCACAGAGACTCTAAAAGCTCCAGAAACAAAGACTTCGTGGACACAGTCCCTCAAAATCAAAAGCCCACTGCCTTTAGCAGCAACATAAATACAGGAACCATTTCCTTTGACCTGTGGGAGAATCCAGGATGGAAACTTCAACCTCAAAGGGCTATGA…
XLOC_006584|LAMB2|TCONS_00010207	TGTGCTCCTGCCTGAGATCCGCTCCGTGCTTTGCTTTCTGCCGTGCTTCCCAACTTTACTCAAAGTCGCCGGACTCCCAGCTAGTAGAGGGACCGCTGGACAGACAGAGGACCGAGTGGGGAATCAGCCAAGGACCCACACAGGATGGAGTGGGCCTCAGGGGAACAAGGGAGGGAACTGCGGGGACAACCTAGGCCCTGGCAGCTTCAACTGGGCCTGCTGCTGAGTGTGCTGACTACCGCCCTGGCCCAGGCGCTGGCCCCTGATCTGCCAGGCTGTTTCAGAGGGAGCTGCTACCCCGCCACAGTGACCTGCTGGTGGGCCGTGCTGACAGATTGACTGCCTCATCCACCTGTGGCTTACATGGTCCCCAGCCCTATTGCATCGTCAGTCACCTGC…
XLOC_006584|LAMB2|TCONS_00010208	GTGCTTCCCAACTTTACTCAAAGTCGCCGGACTCCCAGCTAGTAGAGGGACCGCTGGACAGACAGAGGACCGAGTGGGGAATCAGCCAAGGACCCACACAGGCAGCATCAGCAAAGGACCCGAAGGGAGGGGGTAGGTGGGCATGGGCCCTTAACCTCTCATGGCCTCTCATCCCGATTCCTTCTCTTTTCAGGATGGAGTGGGCCTCAGGGGAACAAGGGAGGGAACTGCGGGGACAACCTAGGCCCTGGCAGCTTCAACTGGGCCTGCTGCTGAGTGTGCTGACTACCGCCCTGGCCCAGGCGCTGGCCCCTGATCTGCCAGGCTGTTTCAGAGGGAGCTGCTACCCCGCCACAGTGACCTGCTGGTGGGCCGTGCTGACAGATTGACTGCCTCATC…
XLOC_006606|ENSSSCG00000011421|TCONS_00010272	GCGCCGCGCAGCGGGCGCGGTTCAGTCGGGCGGCGGCGGTGGCGGCGGCGGGTGGTGGAGAATGTGGTTCACTCACGGGCTGGCAGTGGCGCTGGCTCTGAGCGTGCTGCCAGCAAGCCGGGCCCTACGGCCGGGCGACTGTGAAGTTTGTATTTCTTACCTGGGAAGATTTTATCAGGACCTCAAAGACAGAGATGTCACATTCTCACCAGCCTCTATTGAAAAAGAACTTACAAAGTTCTGCCGTGAAGCCAGAGGCAAAGAGAATCGGTTGTGCTACTACATTGGGGCCACAGATGATGCAGCCACCAAGATCATCAATGAGGTGTCGAAGCCCCTGGCCCACCACATCCCTGTGGAGAAGATCTGTGAGAAGCTCAAGAAGAAGGACAGCCAGAT…
XLOC_006640|ACOX2|TCONS_00010323	ACTAAGCTGCCCAGCCAGCCTCGAGCTAAGCTCTCTACCCCACTTCCCCCCTCCCTGCCTCACCCCCACTTAGTCTCCCAGGGAGGCCTCGGTGCCCAGCAGCATCACAGCCACCAGAGGGAAGCAGGAAGACATGCAAGTGGAGGCAGTGAGCTCAACCAGCGGATAGCTGGGAGCTGAGAGCCTGCCAAGCAGCACCTTTAGGATCCAATGGCCCAGCCCCTCTAGGGGAGGAGAAAGGGGCTGGGCCACCCATGAGAGGCCTAACCCGGCAGTTAGTGCGGCTGGGCCAGGCCTGCTACGCAGACTCAGGACTCAGGACGAGACACAAGGAAGACCCGGGCTAGAATGGACCGTCTGGCATACCGAATGTCACTGGGGGACACCTGGAGCAGGAAA…
XLOC_006695|CIDEC|TCONS_00010407	CTGGCTTCTTCTGGAAGTCAGGCTGGCTTGAAATCCCAAGGGCAAGAGCTGCACACTTACTGCCTGTGCTCCTTCCCAGCTGGGGCTGAGGGCCACGGGAGGGGCAACTCTGGAAATAAAGTGGAAGGAGGGCTGGGCTGAGCCGGGAAGTGTTGAAAATCTGGGAGGCTGAGAGTGGAGGCCCAACGCTGTCCAGCTGACGAGGATGGAATACGCCATGAAGTCTCTCAGCCTTCTCTACCCCAGGTCCCTCTCCAGGTATGCAGCAGTAAGCACCTCGGTGGTGACACAGCAGCTGCTGTCGGAGCCCAGCCTGGAGGCCCCCAGGACCCGGCCCTGCAAAGTAAGCACCGCTGACCGGAGTGTGCGGAAGGGCATCATGGCATGCGGGCTTGAGGA…
XLOC_006695|CIDEC|TCONS_00010408	GTGTGACCAGAGCCAGGGACAGAGAAACATGGAGCCCAACGCTGTCCAGCTGACGAGGATGGAATACGCCATGAAGTCTCTCAGCCTTCTCTACCCCAGGTCCCTCTCCAGGTATGCAGCAGTAAGCACCTCGGTGGTGACACAGCAGCTGCTGTCGGAGCCCAGCCTGGAGGCCCCCAGGACCCGGCCCTGCAAAGTAAGCACCGCTGACCGGAGTGTGCGGAAGGGCATCATGGCATGCGGGCTTGAGGACCTCCTCCTCAAGGTCCGGGACAGTCTGATGCTGGCAGACAAGCCTTTCTTTCTGGTGCTGGAGGAAGATGGCACAACTGTAGAGACAGAAGAGTATTTCCAATCCCTGGCAGATGACACCGTGTTCATGGTTCTTCATAAGGGGCA…
XLOC_006695|CIDEC|TCONS_00010409	AAATCCCAAGGGCAAGAGCTGCACACTTACTGCCTGTGCTCCTTCCCAGCTGGGGCTGAGGGCCACGGGAGGGGCAACTCTGGAAATAAAGTGGAAGGAGGGCTGGGCTGAGCCGGGAAGTGTTGAAAATCTGGGAGGCTGAGAGTGGAGGCCCAACGCTGTCCAGCTGACGAGGATGGAATACGCCATGAAGTCTCTCAGCCTTCTCTACCCCAGGTCCCTCTCCAGGTATGCAGCAGTAAGCACCTCGGTGGTGACACAGCAGCTGCTGTCGGAGCCCAGCCTGGAGGCCCCCAGGACCCGGCCCTGCAAAGTAAGCACCGCTGACCGGAGTGTGCGGAAGGGCATCATGGCATGCGGGCTTGAGGACCTCCTCCTCAAGGTCCGGGACAGTCTGAT…
XLOC_006755|XLOC_006755|TCONS_00010516	CTTCCAGATTCCGTACATAGAAACCAGTGCCAAGGACCCACCTCTCAACGTGGACAAAGCCTTCCATGACCTGGTTAGAGTAATTAGGCAACAGATTCCAGAAAAAAGCCAGAAGAAGAAGAAGAAAACCAAATGGCGGGGAGACCGGGCCACTGGCACCCACAAACTGCAGTGCGTGATATTGTGATGGCCCAAGGCCCTGGGCACAGTGACCGGGAACTGGCCAGCCCTCGGGACCCCTCCACTGCCTAACCGCACTGAAGACCATTTCTAACCATGACCCTTGGCCCGAGGACTTGGCACAGGAAGGGAGAGGGGGAGGGTGGGTGGGGAGGAGATAGGGTCTGGCTTTGCTGGAAGGCATAGGCTTCCCCGTGTCTCAGCTGAGGTGAGGAGGCA…
XLOC_006760|ENSSSCG00000011664|TCONS_00010524	ATCCAGCTGTCGCCGCCCCACGAGCCCCCTGCCCGGAGGGCGCACATTTCCGGGCCGCCCACCACCCGGATCGCACCGCCAGCCGAGAGCTGCTCCTGCTTGCTCAGTCCCCATCCGGCCCCGGTTGCCCCCAGAAATGCCGGTCGACTTTACCGGGTACTGGAAGATGCTGGCCAACGAGAATTTCGAGGAGTATCTGCGTGCGCTGGATGTCAATGTGGCCTTGCGCAAAATTGCCAACTTGCTGAAGCCAGACAAAGAGATCGTGCAGGACGGCAACCACATGATCATCCGCACGCTGAGCACTTTTAGGAACTACATCATGGACTTCGAGGTTGGAAAGGAGTTTGAGGAGGATCTGACCGGCATAGACGACCGCAAGTGCATGACCACAGTGAG…
XLOC_006764|ENSSSCG00000011676|TCONS_00010529	TCGGCGCGGCGCAGCGCAGTCGGCTTGAGCGCTCACGGTAGCGAGGAGGTTTCCTCAGCCGGCCGTCCCGCCTTCCGCCGCCGCCGTCGCCGGGCTGCGCCGCTCCAGCCCAGACGCACCTCCGTACTCCTCGCTGCTTCCCTTGTCGTCGGCACACACCATGACGAAGAAAGAGAAGAAATCCTTCAACCAGAGCATGGCCGAATGGAAGCTGTTCTTGTACAACCCGACCACCGGAGAGTTCCTGGGGCGCTCCGCCAAGAGCTGGGGTTTGATCTTGCTCTTCTACCTAGTCTTTTATGTGTTCCTGGCTGCACTCTTTGCATTCACAATGTGGGTTATGCTTCAGACCCTGAACGATGAGGTTCCAAAATATCGTGACCAGATTTCTAGTCCAGG…
XLOC_006787|CP|TCONS_00010569	ATTTATAAAATTACCTGCTTCTGATTTCACTTCATTGCCTCTCAGGCTTCAAGAGGGGGAAAAAAAATGAAGATTTTCTTGCTCGGTATTTTTCTAATTTTATGTGGTACCTCAGCCCGGGCAAAAGATAAGCATTATTACATTGGAATTGTTGAAACAACTTGGGATTATGCCTCTGACCGTGGGGAAAAGAAACTTATTTCAGTTGACAAGGAACAGTCCAATATCTATCTTCAAAATGGCCCCAATAGAATTGGAAGATTGTACAAGAAGGCCATTTACCTTCAGTACACAGATGAAACCTTTAGGACAATTATAGAAAAACCTGTCTGGCTTGGGTTTTTAGGCCCTATTATCAAGGCTGAAACTGGAGATAGAGTTTATGTACATTTTAAAAAC…
XLOC_006800|IGSF10|TCONS_00010588	ATGAAGGTGAAAGGCAGGGGAGTCCACCTACTGGTCTCTTTTACTGTGATCTGCTTGGTGGTGGCCCCAGGGGCCAGGGCCTGTCCTCGCCGCTGTGCCTGTTACCTGCCTACAGAGGTACACTGCACGTTTCGGTACCTGACCTCCATCCCAGACGGCATCCCTCCCAATGTGGAACGTATCAATTTAGGGTACAACAGTTTGGTTCGGTTGACAGAATCAGATTTTTCTGGCCTGAACAAGTTGGAGTTACTAATGCTGCACAGCAATGGCATTCACACAATCCCTGCTAAGACCTTCTCAGATTTGCAGGCTTTGCAGGTCTTAAAAATGAGCTATAACAAAGTTCGAAAACTTCAGAAGGACACTTTTTATGGTCTCAGGAGCTTGACACGATTG…
XLOC_006823|XLOC_006823|TCONS_00010617	AACCAAACCTGCTGCCTGCCTGCCTCTGCAGCAGTCAGACCCTGCCTGGACCATGGCGGTGATGCAGACTCCAGGAGGCCCCAGCCCCGGGCAGACCTGTGTGTTGATCCTGATCTTCACAGTGCTCCTGCAAGCCCTCTGTGTGGCCTTGACTTACGTGTACTTCACCAATGAACTGAAACAGATGCAGGACAAGTACTCCAAAAGCGGTATAGCTTGCTTCTTAAAGGAAGATGACAGTTTCTGGGATCCCACCGATGACGAGAGAATGCTCAGCCCCTGCTGGCAGGTGAAGTGGCAGCTACGTCAGTTTGTGAGAAAGGTAAGTGAACCACTGGCCACTTCACCAGCAGGCGCAGGAGGTCAGAGAAGGAACATTTAACATTGTGAAGTCTAGAC…
XLOC_006987|HSPA13|TCONS_00010866	CGGCCGCATCGCAGCAATTGGACTACATTTCCCAGGGAAGCGCGGGGCTGCCGGGGCGGTGTGGGGGCGGTGCCTCATATCTGGTACAGTCATCCCAAGCCTCTTCGGCGGGACTGTGATGGCTGGAGAGATGACGATCTTAGGATCAGCTGTTTTGACTCTCCTGTTGGCTGGCTATTTGGCACAACAGTATTTACCATTGCCTACTCCTAAAGTGATTGGTATTGATCTTGGCACCACCTACTGTTCAGTTGGGGTATTTTTTCCTGGCACAGGAAAAGTAAAGGTCATTCCAGATGAAAATGGGCATATCAGCATACCCAGCATGGTGTCCTTTACTGACGACGATGTTTATGTGGGGTATGAAAGCTTAGAACTGGCAGATTCAAATCCTCAGAA…
XLOC_006987|HSPA13|TCONS_00010867	CTCTTCGGCGGGACTGTGATGGCTGGAGAGATGACGATCTTAGGATCAGCTGTTTTGACTCTCCTGTTGGCTGGCTATTTGGCACAACAGTATTTACCATTGCCTACTCCTAAAGTGATTGGTATTGATCTTGGCACCACCTACTGTTCAGTTGGGGTATTTTTTCCTGGCACAGGAAAAGTAAAGGTCATTCCAGATGAAAATGGGCATATCAGCATACCCAGCATGGTGTCCTTTACTGACGACGATGTTTATGTGGGGTATGAAAGCTTAGAACTGGCAGATTCAAATCCTCAGAACACAATATATGATGCCAAAAGATTCATAGGCAAGATTTTTACCCCAGAAGAGCTAGAGGCCGAAATTGGCAGATACCCATTTAAGGTTTTAAACAAAAAT…
XLOC_007029|ENSSSCG00000012081|TCONS_00010929	CAGGGGCCTGAGAACAACCTGTACAGCCAGTACGAGGAGAAAGTGCGGCCCTGCATCGACCTCATCGACTCACTGCGGGCCCTGGGCGTGGAGCAGGACCTGGCCCTGCCCGCCATCGCCGTCATCGGGGACCAGAGTTCGGGCAAGAGCTCCGTGCTGGAGGCCCTGTCAGGGGTCGCTCTCCCCAGAGGCAGCGGAATTGTGACAAGATGCCCTCTTGTGCTGAAATTGAAAAAACTCGTGAACGAAGAAGACGAATGGAAGGGCAAAGTCAGTTACCGGGACAGCGAGATTGAGCTTTCAGATGCTTCGCAGGTGGAAAAGGAAGTCAGCGCAGCCCAGATTGCCATCGCTGGGGAAGGCGTGGGAATCAGTCATGAGCTAATCAGTCTGGAGGTC…
XLOC_007037|XLOC_007037|TCONS_00010946	TTACACACACTGGTGGACACATCTGAAAATATCCCTTTCAGGCCTCCAAAGGTTTCCACAAAGAAGTACTTGTCGCTGGATCCTGCCATGGCCAGCAGCTCCTCAACATTGGCACCTTCAATCCCCACGGCCAAGACGAGAATGCCCTTGTCCCGCAAAGCCTTGGCAGTGGCATTGAGCTCATCAGCATCATGGGATTTCCCATCAGTGATCACTATGAGGACCTGGGGGACCCCTTGGTGCAGGCGGCTGCCCCTATCTTCGGTGAACATGTGGTCTGAGAAGTCCAGGGCCTTGGCAGTGTAAGTGTCGCCTCCAATGGGCTGGTCGTTCTGGAGCTCGGAGATCACCTCCCATTTTGTGCCAAGTCTATCCAGATAAAACAGAACCTCCGGGTTT…
XLOC_007059|XLOC_007059|TCONS_00010968	CCACTGGTATTCAAGGCCCCCCTGGCCCTGCTGGAGAAGGCAAGTGAGGAGACCAAGGTGAACCTGGACCTGCTGGCCTGCCTGGACCCCCTGGCAAGAGTTGTGGACTGGGTACTGCTGGAGAGCCTGGCAAAGCTGGAG
XLOC_007066|XLOC_007066|TCONS_00010975	TTAGAACCTGATGCCATAGCCATTGGAAAGGGCAGAGAGATTCAAATGTCTTTAAGCACACTCCTTTTGAAGAGGAACGGTGGCTTGGTTATTCACTGAAATTCAGTTTATGAAAAAGGTTTAGCCTTACAAATGCTGGCTACATTTCAAAAACCATAAGACCAGTTTCATATTTTATGACTCATGCAGCAAAAGGTCAACAGGACACGAATGGGCTAGAGTTCCATAGAATAAAAATGTATCACGGACAGTGACATGCTTTGAGGGCGTCAGCAGTTCGTGGAGGCTGAGTCTGCGGGGGGCGGGGCTTCGTGTGGAGGAAGGGCCCGGCCTCACACCTGGTCACAGGAGGGCGACGAGAAGGCGATGCTGGAGCAGAGCCGGGCCTGGCGGTCCACC…
XLOC_007253|XLOC_007253|TCONS_00011162	CTCTCTTTCCCACCCCTGGGCTGTCTGGTGCCTCTGATACAAACACGCTGACACAGGCATGTGTGTCCTCCGCGTCGAAGTCAGCGAGTGTGGATGCCATCCGAAACACTAGTCTGTGCTCAATCATAACCAAAAATGATCCAATACTGTTCTTACTAAAACAGCACCAAGACCTGAAGCCATGTTCCCTTGGAGTCAACTGACTCACTTCTTAAGCCCAGTCAATGAGCAAAACCCCTTTAAAGCATTTGCAAACTTAGTCTTAGGTTGCCTTTCTGGCACAAATTTTTATTAACCTCTTGGATCTTGACTATATTATGTAATTGGAGGTGAAAGTAGGGTTGGGGTGGTGACATGGCTCCCAAACACGTCTCTCTACAAGGGGACAGTCCCCCAGCT…
XLOC_007284|XLOC_007284|TCONS_00011193	ATTCTCTGATGGCTCAGCAGGTTAGGGATCCAGGGTTGTTACTGATGTGGCTTGGGTAGCTGCTGTGTCATGGGTTCAATCCCTGGACCTAGAACTTCCACATACATAGGCATGGCCAAAAAAAAAAAAAAAAAAAAAAAAAAAA
XLOC_007317|XLOC_007317|TCONS_00011226	ATTCTCTTATTTGGTTATAGCTATGATCCTCAAGTACATTTTTATACACAGAAAGGATGTCTTTTCATCTTGGAGGCATCGTTGTTGCCAAATCAAATCATCCGTGCCAACCATCTGTCAGGAGATGGCCCGTATTGGGAGCTGGATGGGGGAGAGGATTAGATAAGATGTGATTTTATCCTTTACCTAAGGTCAGAAGTCCTTGGTTATAGGATAAGGTTCTGTACCCTTAGGCGGGTGTATAAGATTGCCTGTGCAGTGCCACAGAGGTTACCTGCTTAGTAAATCATCCTGCAAGACTTTATTTTACAGTTTTCCACATCTGCACTATTCAGTGGAGCTGTCCCTGGCCACGTGTGGCTAATGACCTCTGGAAATGCTGCTTGTCCACACTGAGGT…
XLOC_007331|XLOC_007331|TCONS_00011240	AGTACCAGGCTGCAGAGGCTGGGCCACCTTCTCCTCATTTCCATCCTGACTGCAGTCTGTGGCTCTGATTCCACACCTGAGGGTAAGGACAAGTGATTGGAATTCCAGGCTGTAGGTAAAGGTGGCTGTCCCGAAAGGGAACCTGGGGTTGGGGCGTGCTCATGCTTTCCCCATCGTGGCAGGGTGGGGAGGTGATATAGGCAAAACCCTGGCCAGGGCAGCCCTGGTGGAGGCAGACTGGCCTTGGGTTTCTTCCTTAATTTCCCCACGGCTCCTAGAGAAAAGGGAATTGTTCATTGTGATCAGGATGCCTGGAACCATCCTGAATTTTGCCCAATTCACTCTGTGGTGAGATGGCTAACTAAAGAAAATGTTGGGGTCAGTGAAGCAGGAAGCATG…
XLOC_007332|XLOC_007332|TCONS_00011241	GAGGTTTGGGGTTTGATCCCTGGCCTTGCTCAGTGGGTTAAGGATCCCACAATTTCATGAGCTGTGGTATAGGTAATGGATGTGGCTCAGATCTGGCATTGCTGTGGCTATTGAAAGGATGGCAGCTGCCGCTCTGATTCAACCCCTAGCTTGGGAACTTCCATATGCAGCAAGTGTGGCCCTAGAAAGAAAGAAAGAAAAAAAAAAAAAAAAGCAGGGCTATGAGGAGAATTAAATAAAATATGGTTTGAAACTGCCTTATGCAGTTTGTACTCCAAAGTACCCTCACCGGAGTTCCCATCATGGTGCAGCAGAAATGAATCTGACTAGGTACAATGAGGTTTCGGGTTCA
XLOC_007397|XLOC_007397|TCONS_00011307	ATGTTCAACATAATATATGATCAAGAAGGTAATTTAAAAACCCCTTTTCCATCAAAGGCCTTTCTAAGCATGAAACAGACCCTAGAAATCAGGAGTGAAAAGATTAACCAATTTGACTACATGTAAACTAAACATTTCTGCAGGATAAAAGTCCTTGATATAATAATGCCATTTGCAGCAACATGGATGGAACTAGAGACTCGCATACTAAGTGAAGTAAGTCAGAAAAGACAAATACCATATGATTTCACTTATATCTGGAATCCGATATATGGCACAAATAAACCTTTCCACAGAAAAGAAAATCATGGACATGGAGAACAGACTTGTGGTTGCCAAGAGGGAGGGGGAAGGACGGGGAGGGACTGGGAGCTTGGGGTTAATAGATGCAAACTATTG…
XLOC_007399|XLOC_007399|TCONS_00011309	CTCTGGAATTCAGAACAATTTTAAGCTTCTCATTAGCTTAGGTTGTATTTTTATCCTTTCATTCCCCACTTCTTCTCTTGTCAATAGTTCTAATCTTAGAACTGGTAGAGCTAGCGGCCAGCTTCCCTGCTAGACGGGCTTTGGTACTGTTGTCTAAGTACCATGATCTGGACTGTACTTAGTCTAACGTAGACTGAATCTCCCACTTGGAAACGATGTGGGATCTGCAAGTCTCCTTTTCCTGAGTAGGCCTCCCGGAGTTGTCTCCATGTTCGTTGTCTCACCCACTCAAGTGCCTTGAGCCTGGAGAACAAAGGCTGGGAAAGCAGCGTATCAGCACTATGTACAGAAGCAACTTTTATCAATGGGGGGGGTCCCCCGTAGAGCAATTCATAGGGG…
XLOC_007444|XLOC_007444|TCONS_00011354	TACAGTTTACATTTATTATGCCCACTGAAACCACAAAGCCAATGTTTCATTTTACAGTTTAAAGTCACACATAGGGAAATGCTTTACAAAATAGGATATTGTTCCTTAATGAAAAATAGTACAGTATAGATCCCAAACGTTTCAGTTCAAGTGGTTTACCTGAATAATAGAGCTGTTGTGGAATGCAGGCTACAAGACACAGTAATGCTTTCAATAGTCCATTCACGTTTGAAATTTCCCAAAGCTGAAGAGACATTTTAAACAAGACCTGTCTTAGTTTTCCAAGACATTTTTGGTTTTTCCAACAGCATTATATTTACTGAAAAACTCCATCACTTCTGGAAAATTGAGGGTAAGAAGCAGCTTACATTTTCCTGCTTGTATAGAGCATGTAGATCT…
XLOC_007485|LPL|TCONS_00011407	CTCCCCCTCCTCCTCCCTCCTCCTCCGGGGAAAGCTGCCACTTCTGGCTGCCCCGCTTCTTCTTTAAAGGGTGACTTGCCCTGCAACAGATCGCTGCTCCAGCCTGCTCCCGCCTCGGGCTGTCGGCGCTCCCGCCCGTGCCCTGTAACTTCTACCCCAGGAACGCGTCCCCAGATGGAGAGCAAAGCCCTGCTCCTAGTGGCTCTGAGCGTGTGGCTTCAGAGTCTGATCGTCTCCCGCGAAGGGTTGGCCACCGCCGACAGAATTTCAGGAGGAAGAGATTTTACAGACATCGAAAGTAAATTTGCTCTCAGGACTCCTGAAGACACAGTTGAGGACACTTGCCATCTCATTCCTGGAGTGACAGAATCTGTGGCTAACTGTCATTTCAACCATAGC…
XLOC_007485|LPL|TCONS_00011409	CGGGGAAAGCTGCCACTTCTGGCTGCCCCGCTTCTTCTTTAAAGGGTGACTTGCCCTGCAACAGATCGCTGCTCCAGCCTGCTCCCGCCTCGGGCTGTCGGCGCTCCCGCCCGTGCCCTGTAACTTCTACCCCAGGAACGCGTCCCCAGATGGAGAGCAAAGCCCTGCTCCTAGTGGCTCTGAGCGTGTGGCTTCAGAGTCTGATCGTCTCCCGCGAAGGGTTGGCCACCGCCGACAGAATTTCAGGAGGAAGAGATTTTACAGACATCGAAAGTAAATTTGCTCTCAGGACTCCTGAAGACACAGTTGAGGACACTTGCCATCTCATTCCTGGAGTGACAGAATCTGTGGCTAACTGTCATTTCAACCATAGCAGCAAAACCTTTGTGGTGATCCATG…
XLOC_007485|LPL|TCONS_00011408	CGGGGAAAGCTGCCACTTCTGGCTGCCCCGCTTCTTCTTTAAAGGGTGACTTGCCCTGCAACAGATCGCTGCTCCAGCCTGCTCCCGCCTCGGGCTGTCGGCGCTCCCGCCCGTGCCCTGTAACTTCTACCCCAGGAACGCGTCCCCAGATGGAGAGCAAAGCCCTGCTCCTAGTGGCTCTGAGCGTGTGGCTTCAGAGTCTGATCGTCTCCCGCGAAGGGTTGGCCACCGCCGACAGAATTTCAGGAGGAAGAGATTTTACAGACATCGAAAGTAAATTTGCTCTCAGGACTCCTGAAGACACAGTTGAGGACACTTGCCATCTCATTCCTGGAGTGACAGAATCTGTGGCTAACTGTCATTTCAACCATAGCAGCAAAACCTTTGTGGTGATCCATG…
XLOC_007486|ATP6V1B2|TCONS_00011410	ATCTGCGCCTGCGCGGCGCCGCTGCGGGGCCAGTCGGGACGGAGGAGACAAGATGGCGCTGCGGGCGATGCGGGGGATCGTGAACGGGGCCGCGCCTGAGCTACCCGTATCCACCAGCGGGCCCATGGTGGGGTCTCGAGAGCAGGCGCTGGCAGTCAGCCGTAACTACCTCTCCCAGCCTCGTCTCACATACAAGACAGTATCAGGAGTCAATGGTCCACTAGTGATCTTAGATCATGTTAAGTTTCCCAGATACGCTGAGATTGTGCACTTGACACTACCTGATGGCACAAAGAGAAGTGGGCAAGTTCTAGAAGTCAGTGGTTCCAAAGCAGTGGTTCAGGTATTTGAAGGGACCTCAGGCATAGATGCCAAGAAAACGTCCTGTGAGTTTACTGG…
XLOC_007486|ATP6V1B2|TCONS_00011411	ATCTGCGCCTGCGCGGCGCCGCTGCGGGGCCAGTCGGGACGGAGGAGACAAGATGGCGCTGCGGGCGATGCGGGGGATCGTGAACGGGGCCGCGCCTGAGCTACCCGTATCCACCAGCGGGCCCATGGTGGGGTCTCGAGAGCAGGCGCTGGCAGTCAGCCGTAACTACCTCTCCCAGCCTCGTCTCACATACAAGACAGTATCAGGAGTCAATGGTCCACTAGTGATCTTAGATCATGTTAAGTTTCCCAGATACGCTGAGATTGTGCACTTGACACTACCTGATGGCACAAAGAGAAGTGGGCAAGTTCTAGAAGTCAGTGGTTCCAAAGCAGTGGTTCAGGTATTTGAAGGGACCTCAGGCATAGATGCCAAGAAAACGTCCTGTGAGTTTACTGG…
XLOC_007489|EPB49|TCONS_00011416	AAAACGCCATGTCCCCGAAAGGCCCTGCACTCGGCCAGCAGCCTGGAGAGTCACCGAGGGATGAGGACGCCACAGCCCGGGGGAGCGCCTTTTCTGCTCTCGCGTCCCACAGCGCGCAGCGCCCAGGAGCCAGGCAGAGCCTGACGCCCTGTCATCTCCCTTGCGCACAGGACTCTGCCAGTGATCCAGCAGGCCAGCTCCCTGCTGCATGGAGCGGCTGCAGAAGCAACCACTTACCTCCCCTGGGAGCGTCAGCTCCTCCCGAGGCTCCAGTGTTCCCGGCTCTCCCTCCAGCATCGTGGCGAAGATGGACAATCAGGTACTGGGCTACAAGGACTTGGCCGCCATCCCCAAGGACAAGGCCATCCTGGACATCGAGAGGCCTGACCTCATGATCTA…
XLOC_007518|EPHX2|TCONS_00011502	GGCCAGGACTGCAAGAGTGGCCGGGACAGGGGGCGGGATCGAGCTCGTCCTGGGCGGCCCCCTCTGCCCGCTGCTAGGGTCCGGAGCCACGACCTTTTTGCGACTCCTCCAAGCGCTTCGAGTCCGAGGAGGAGGCCGCCATGGCGCTGCGAGCGGCGGTGTTCGACCTGGACGGGGTCCTGGCACTGCCATCGATCACCACCTCCTGGGCCCGCGCCGAGGAGAAGCTGGCGCTGCCCAGAGGTTTTCTGAATGAAGCTTTCAAGAAAGGAGGCCAGGATGGCTCCGTTGCTCGCGTGATGACGGGAGAGATCACGTTTTCGCAGTGGGTGCCCTTCATGGAAGAAGACTGCAGGAAGTGTGCTGAGGACTCGGGAATACGCCTGCCTGAGAATTTCT…
XLOC_007518|EPHX2|TCONS_00011501	GGCCAGGACTGCAAGAGTGGCCGGGACAGGGGGCGGGATCGAGCTCGTCCTGGGCGGCCCCCTCTGCCCGCTGCTAGGGTCCGGAGCCACGACCTTTTTGCGACTCCTCCAAGCGCTTCGAGTCCGAGGAGGAGGCCGCCATGGCGCTGCGAGCGGCGGTGTTCGACCTGGACGGGGTCCTGGCACTGCCATCGATCACCACCTCCTGGGCCCGCGCCGAGGAGAAGCTGGCGCTGCCCAGAGGTTTTCTGAATGAAGCTTTCAAGAAAGGAGGCCAGGATGGCTCCGTTGCTCGCGTGATGACGGGAGAGATCACGTTTTCGCAGTGGGTGCCCTTCATGGAAGAAGACTGCAGGAAGTGTGCTGAGGACTCGGGAATACGCCTGCCTGAGAATTTCT…
XLOC_007518|EPHX2|TCONS_00011503	CAAGCGCTTCGAGTCCGAGGAGGAGGCCGCCATGGCGCTGCGAGCGGCGGTGTTCGACCTGGACGGGGTCCTGGCACTGCCATCGATCACCACCTCCTGGGCCCGCGCCGAGGAGAAGCTGGCGCTGCCCAGAGGTTTTCTGAATGAAGCTTTCAAGAAAGGAGGCCAGGATGGCTCCGTTGCTCGCGTGATGACGGGAGAGATCACGTTTTCGCAGTGGGTGCCCTTCATGGAAGAAGACTGCAGGAAGTGTGCTGAGGACTCGGGAATACGCCTGCCTGAGAATTTCTCCGTAAAGCACATCTTTGACAAGGCGCTTTCAGAGAAAAAGATCAACTACCCCATGCTGCAGGCCGCTCTCACTCTCAAAAAGAAGGGATTTTCAACCTGCATCCTCAC…
XLOC_007547|ENSSSCG00000009720|TCONS_00011556	CTCCTTCGGGCTCAGAGAGTTACGTCCACAGTGTAGGGATGGAGTTGCTTTGCTAAGTGTGTCTGTGGTGCTAACACAGTGGTGCTCTGACCCTGCAGCGGGAGCTCCTGGACGTGGTGGACAAGAACGAGTCTGCAGTCATTGTGGCCCCCACGTCCTCCGGGAAGACCTACGCCTCCTACTACTGCATGGAGAGGGTGCTGCGGGAGGGCGACGATGGGGTGGTCGTGTACGTGGCCCCCACCAAAGCCCTGGTTAACCAAGTGGCAGCAACTGTTCAGAACCGTTTTAGAAAAAATCTGCCCGACGGCGAAGCTCTGTGTGGTGTTTTCACAAGGGACTATCGCCACGACGCCCTGAACTCTCAGATACTTATTACAGTGCCTGCCTGCTTTGAAA…
XLOC_007547|ENSSSCG00000009720|TCONS_00011557	GCCCTGGTTAACCAAGTGGCAGCAACTGTTCAGAACCGTTTTAGAAAAAATCTGCCCGACGGCGAAGCTCTGTGTGGTGTTTTCACAAGGGACTATCGCCACGACGCCCTGAACTCTCAGATACTTATTACAGTGCCTGCCTGCTTTGAAATTCTGCTGCTAGCCCCTCATCGCCAAGCATGGGTGAAAAGGATCCGATACGTCATATTCGATGAGGTCCACTGTCTTGGTGGGGAAATTGGAGCAGAAATCTGGGAACATCTCCTTGTCATGATCCGCTGTCCCTTCCTGGCTCTCTCGGCCACCATCAGCAACCCTGAGCACCTCACTGAGTGGCTACAATCAGTGAAACGGTACTGGAAACAAGCAGATGAAAGGATGGGACAAAATATTGCTTCC…
XLOC_007547|ENSSSCG00000009720|TCONS_00011558	GCTAGCCCCTCATCGCCAAGCATGGGTGAAAAGGATCCGATACGTCATATTCGATGAGGTCCACTGTCTTGGTGGGGAAATTGGAGCAGAAATCTGGGAACATCTCCTTGTCATGATCCGCTGTCCCTTCCTGGCTCTCTCGGCCACCATCAGCAACCCTGAGCACCTCACTGAGTGGCTACAATCAGTGAAACGGTACTGGAAACAAGCAGATGAAAGGATGGGACAAAATATTGCTTCCAGAAGTGTTGGCTGCCGCCCAGGCTCTCGCAAGGACTGCTTGCTGGCAAAGCAGTCATATAGAGTGAGACTCGTGCTCTATGGAGAGAGGTACAATGATTTAGAGAAGCACATATGTTCTGTGAACAATGGTGTCATTTCCTTCAATCATTTTCACCC…
XLOC_007547|ENSSSCG00000009720|TCONS_00011560	AGCATTCTCCCTGGGCGCCGGGAGGATCTTCAGACACTGCGGAGCCAGGTTCTGCTGTTCACATTAGTAGCTGCCACCTAGAGGCACCACAGTAAAGGATATTTGCTATATTTAATATTTTCCGGTTCAGGTTGGAGGCACAGGTAGCAAGCAGCAAAAATGGATTTAGAAAAATACATGATGTTTTTAGAAGATATGTCACAGTTAATTTTGAATGAAGTGCCAAAAGCTGACTATGACAGCTTGTTCAATGATTTTGTTGAGTCTGAATTTTTCCTGCTCGATGGAGACTCCTTGCTGATCATGTGCGTCTGTGAGAAGTCACTCAAGCAGGGCCAGGACCTCCACTTCTTCTACCTGGTTGAACGCTACCTGGTGGATCTGATTACTAAAGGAGGG…
XLOC_007547|ENSSSCG00000009720|TCONS_00011561	AGCATTCTCCCTGGGCGCCGGGAGGATCTTCAGACACTGCGGAGCCAGGTTCTGCTGTTCACATTAGTAGCTGCCACCTAGAGGCACCACAGTAAAGGATATTTGCTATATTTAATATTTTCCGGTTCAGGTTGGAGGCACAGGTAGCAAGCAGCAAAAATGGATTTAGAAAAATACATGATGTTTTTAGAAGATATGTCACAGTTAATTTTGAATGAAGTGCCAAAAGCTGACTATGACAGCTTGTTCAATGATTTTGTTGAGTCTGAATTTTTCCTGCTCGATGGAGACTCCTTGCTGATCATGTGCGTCTGTGAGAAGTCACTCAAGCAGGGCCAGGACCTCCACTTCTTCTACCTGGTTGAACGCTACCTGGTGGATCTGATTACTAAAGGAGGG…
XLOC_007593|GPR81|TCONS_00011651	ATGGACAACGGGTCATGCTGCCTCATCCAGGGGGACCCTATCTCCCAGGCGATGCCACCGCTGCTGATCCTGGCCTTCGTGCTCGGTGCCCTGGGCAACGGTATCGCCCTGTGTGGATTTTGCTTTCACATGAAGACCTGGAAGCCCAGCACTATTTACCTTTTCAACTTGGCTGTGGCTGACTTTCTTCTCATGATCTGCCTGCCCTTTCGGACGGACTATTACCGCAGACACAGGCAATGGGCCTTTGGGGATATTCCCTGTCGAGCGGTGCTCTTCATGCTGGCCATGAACAGGGCCGGGAGCATTGTCTTCCTTACGGTGGTGGCTGTGGACAGGTATTTTAAAGTGGTCCACCCCCACCATATGGTGAATGCCATCTCCAACCGGACCGCAATT…
XLOC_007669|ENSSSCG00000009889|TCONS_00011799	AGAGGTCCCTGGCTCTGCGTTCGCCTTGCCCGCCGCCACCTCAGACCCGCCGCTAGCTAGCCTCTCGGAACTTCAGCTCCAGCATCGGCATGTTGCGCCCTGCTGCGCTTGCCGCCGCCCGCCTCGTGCTCCGCCAGGGCCGCCGCCTATTATCGGCCGCCCCTACCCAGGCGGTGCCGGCCCCCAACCAGCAGCCCGAGATCTTCTACAACCAGATCTTCATAAACAATGAGTGGCATGATGCTATCAGCAAGAAAACTTTCCCTACCGTCAATCCATCCACTGGGGATGTCATCTGTCATGTAGCTGAAGGAGACAAGGAAGATGTGGACAGGGCAGTGGAAGCTGCCCGGGCTGCATTCCAGCTGGGCTCACCCTGGCGTCGCCTGGATGCATCTG…
XLOC_007674|ENSSSCG00000009894|TCONS_00011807	ATCTTCATAAACAATGAGTGGCATGATGCTATCAGCAAGAAAACTTTCCCTACCGTCAATCCATCCACTGGGGATGTCATCTGTCATGTAGCTGAAGGAGACAAGGAAGATGTGGACAGGGCAGTGGAAGCTGCCCGGGCTGCATTCCAGCTGGGCTCACCCTGGCGTCGCCTGGATGCATCTGACAGGGGCCGGCTGCTGAACCGCCTGGCCGATTTGATTGAGCGGGACCGGACCTACCTAGCGGCACTGGAGACCCTGGACAACGGCAAGCCCTATGTCATCTCTTACCTGGTAGATTTGGACATGGTCCTCAAGTGTCTCCGTTACTATGCTGGCTGGGCTGATAAGTACCATGGTAAAACCCTTCCCATCGACGGGGACTACTTCAGCTACACT…
XLOC_007702|FICD|TCONS_00011864	CGGAGGTGCCCGGAGCCCGCGGCGGCAGAGCCTGCGAGTGCTGGGAAGACGGCAGCAGGGCCGAGCGACAGCGCGCGAGTCACAGCGCCCTGGAGGTAGCACCAGTTCTTCCAGGATGGCCCCTCTTGTTCTGTCCACTCCTTGCCGTGCCCCCACCCCTGCTCATAGTGAATGAAGAGACACGGGGCGTCTCTGAACCTCCACTGAAGCCAGAAAAGTATCCTGAAGGTGTCAGTTCCCTTGTTTCACCTCCTGCCAACTCCTGGTTCCCTGTGGGTCCTGCTCCCTCCCAGACTGGGATATGTGCAAGGGGCCCAGCTCTGGGTCCAGATGACACTCATGCCCATGGCTTCAGTGATGGCAGTGACTGAACCAAAATGGGTCTCAGTGTGGGGACGC…
XLOC_007702|FICD|TCONS_00011865	ATGACACTCATGCCCATGGCTTCAGTGATGGCAGTGACTGAACCAAAATGGGTCTCAGTGTGGGGACGCTTCCTGTGGATGCTGCTGCTGAGCATGGTGTTGGGGTCCCTGCTCGCCCTGCTGCTGCCCCTGGGAACCATGGAGGAACAGTGTCTGGCTGTGCTCAAAGGCTTCTACCTGCTCAGGAGCAAGGTAGATAGGGCACAGCCTGCCGTGACCAAGTGCACCAGCCCGTCCACGGAGCTAAGTGTCACCTCCAGGAATGCAGCGCTGCTGGTGGTCAAGACCAAGGTCTCTCCAGCCGGCAAGTTGGAAGCCCAGGCAGCTTTGAACCAAGCCCTGGAAATGAAACGCCAGGGCAAGCGGGAGAAAGCCCACAAGCTCTTCCTGCACGCCCTC…
XLOC_007713|CRYBA4|TCONS_00011885	GGTGTAGGAAGCAAGCAACATGTCTCTGCAATGCACCAAGTCTGCGGGACACTGGAAGATCGTGGTGTGGGACGAAGAGGGATTCCAAGGCCGGCGGCATGAGTTCACAGCTGAGTGCCCCAGTGTGCTGGAGCTTGGTTTTGAGACTGTGCGATCTTTGAAAGTGCTGAGTGGCGCGTGGGTGGGTTTTGAGCACGCCGGCTTCCAGGGGCAGCAGTATGTGCTGGAGCGGGGCGAGTACCCGAGCTGGGATGCTTGGAGTGGCAACACAGCCTACCCCGCCGAGAGGCTCACTTCCTTCCGGCCCGTGGCCTGCGCAAACCACCGTGACTCAAGGCTGACCATCTTTGAGCAAGAGAACTTCCTGGGCAAGAAAGGAGAGCTGAGTGATGACTATCC…
XLOC_007713|CRYBA4|TCONS_00011886	TCAAACCTGAAGAGGAGAGGATGGATGCCCAGGAGTAAAGAAACAGATGTGGGTTAGACAATTTTCTCCACGTCCAACTGCAGCTGGGTTTGCTCCCAGTTTCCTGGCTACCGAGGTTTTCAGTATGTGCTGGAGTGTGATCACCACTCAGGCGACTACAAGCATTTCCGGGAGTGGGGCTCTCATGCCCAGACCTTCCAGGTGCAGAGCATCCGAAGAATCCAGCAGTGAGCAGGGAGACCAGCGCTGAGCAGTGAACATGTGCTTGTCTGGAACAGAGGAGCTGTGGAAGCTGTTAGGGACTCTCTCCTCTGCCTTCCCCATAACCCGTGTGAACCCAGCACCCATGTGGGCCAGTCCATGCACAGTCAGCACGAAAAACTAAAAGTAATAAAAAAA…
XLOC_007714|XLOC_007714|TCONS_00011887	GGGGCGCCTTCGCCTGCCAGCCGCTCCCGCATTAAAATTTCATGGGCGCTGCAGCAGCTACAAAGACGACGACGCGCTCGGGGGACCAGAGGGAGGGAGGCTGCGGACGAGTGCGGGGAGGAGTTTGCGATGGGAGGCGCTTGCAGGGGCTCCCCCAGTTCTGCACTGTGAGCCCGGGCACAAAGAGCCCTCTGCACTGGCGCCGCAGGACCGAGGACCAGGACCCGAGCTGGAGGTATGTTCCCGCCTACCCATGTCATTCCAGACATGTTCACCTGGCCGCCATGACCCTAACGGCATCAAAGGAGCAACCAAGAGTTCAGCAAGTTCCTGGGACAGAAGAGAAAGAAGGGAGTTTCTGGCATCTTGGAGATGCTCACCATTGCACTGGAAAGGAGC…
XLOC_007714|XLOC_007714|TCONS_00011888	GGGCACAAAGAGCCCTCTGCACTGGCGCCGCAGGACCGAGGACCAGGACCCGAGCTGGAGGTATGTTCCCGCCTACCCATGTCATTCCAGACATGTTCACCTGGCCGCCATGACCCTAACGGCATCAAAGGAGCAACCAAGAGTTCAGCAAGTTCCTGGGACAGAAGAGAAAGAAGGGAGTTTCTGGCATCTTGGAGATGCTCACCATTGCACTGGAAAGGAGCCTTGCAGATAAGTATTCAAACTTACCAGCCCATAGCCTACCAGCCTGCCCTCTGCTGGTCTGTGCAGGAAAGTACAATATCCCAGAATTCTCAAGGGGAAGAGAAATCCATGCAGCAGCTCATTCACTTTCCCACCTCTACGCCACAAACAAAGCTTGTCCCTGATTTACGGGGC…
XLOC_007856|ENSSSCG00000010214|TCONS_00012151	ACTTAGCTTTTCAAAGCTGGCTCTGGGAGCTTAAGGAGAGCGACGCTGACGTGGTAGCCCCTGCCGCCGCTTTCGTCGCGGGATAATAAGCTGGGATCTACCACATCCACTGAGTAACTATGGAAGACTATACCAAGATAGAGAAAATTGGAGAAGGTACCTATGGAGTTGTGTATAAGGGTAGACACAAAACTACAGGTCAAGTGGTAGCCATGAAGAAAATCAGGCTAGAAAGTGAAGAGGAAGGTGTTCCTAGTACTGCCATTCGAGAAATATCTCTATTAAAAGAACTTCGCCATCCAAATATAGTCAGTCTTCAAGATGTGCTTATGCAAGACTCCAGGTTATATCTCATCTTTGAATTCCTTTCTATGGATCTCAAGAAATACTTGGATTCTA…
XLOC_007912|PLAU|TCONS_00012262	CTGAAGTCCTAGAGCCTGCCGAGCATCAGAGTGCCTACTAGTCCCCGCTGTCCCATACAGGCCATAGTCGAGGAGCCGCTGTCTAGAGCCCAAGCCTCGCCAGCATGAGAGTCCTGCGGGCGTGCCTGCTCCTCTGTGTCCTGGTCGTGAGCGACTCCAAAGGCAGCCATGAACTTCATCAAGAGTCTGGTGCATCGAACTGTGGCTGTCTGAATGGAGGAAAATGTGTGTCCTACAAGTACTTCTCCAACATTCAGCGATGCAGCTGCCCAAAGAAATTCCAAGGGGAGCACTGTGAGATAGACACATCGCAAACCTGCTTTGAGGGGAACGGTCACTCTTACAGAGGGAAGGCCAATACCAACACTGGAGGCCGGCCCTGCCTGCCCTGGAACTCTG…
XLOC_007993|IFIT2|TCONS_00012395	TTCTCTTTCCTAAAGCCTGTTTAGGCAAAGAAATCAGGTGCTGCTTCCATATATAGGTCTCTTTAATATTTACTTGGGACAGAGGAGGATTTCTGAAGAGCACAGTAGCTGGAACTGCAGCCTTTCAGAACAGCTGAGATGTGCACAGCAATCATGAGTGAGACCACAAAGAACTCCTTGGAGAGCTGCCTACAGCAACTAAAATGCCATTTCACCTGGAACTTGGTAGAGGGAGAAAGTTCCTTGGATGATTTTGAAGACAGAGTGTGTAACAAGACTGAGTTTCAGAACAGCGAATTTAAAGCCACGATGTGCAACATACAGGCCTACATAAAAGACTGCAGGGGCCAGCATGAGGCCGCCCTGGAATGCTTACGGCAAGCTGAAGAGTTCATCCGG…
XLOC_007993|IFIT2|TCONS_00012396	CACAGTGAGACCACAAAGAACTCCTTGGAGAGCTGCCTACAGCAACTAAAATGCCATTTCACCTGGAACTTGGTAGAGGGAGAAAGTTCCTTGGATGATTTTGAAGACAGAGTGTGTAACAAGACTGAGTTTCAGAACAGCGAATTTAAAGCCACGATGTGCAACATACAGGCCTACATAAAAGACTGCAGGGGCCAGCATGAGGCCGCCCTGGAATGCTTACGGCAAGCTGAAGAGTTCATCCGGCGAGAACACGCTAGCCAGGCAGAAATCAGAAGCCTGGTCACCTGGGGAAACTATGCCTGGGTCTACTATCACCTGGGAAGACTTGCAGAAGCTCAGATTTATGTAGACAAGGTGAAACAAGTTTGCAAGAAGTTTTCCAGCCCCTACAGAATT…
XLOC_007994|IFIT3|TCONS_00012397	CCCCGCCCCATTTCCCTTTTATATAGCTCCTTCCTATTTACTTGAGGCACGTTTCTGAAGGGCAAATCAGCTTGGACCCCAGCTTTCAGAACAGCAGAGAACAGACCGCCATCATGAGTGAGGTCAACAAGAATTCTCTGGAGAAGATCCTTCCACAGCTGAAATGCCATTTCACATGGAACTTACCTAAGGAAGAACATGTCTGGCATGATCTAGAAGACAGAGTGTGTAACCAGACTGAACTTTTAAACTCTGAGTTCAAAGCGACAATGTACAACTTGTTGGCTTACATAAAACATTTAAATGGTCAAAATGAGGCTGCCCTGGAATACTTACAGCAAGCTGAAGAGTTTATCCAGCAAGAACACACTGACCAGGCAGAAATCAGAAGCCTGGTTA…
XLOC_007994|IFIT3|TCONS_00012398	GACGGCTAGAATCCTGAGTGGGAACCTCCTCTGCATTTGCTTTTGATCCACAAATCCGCCTGAATCCCAGCTTTTCAGGTTGCAGGGAAGGAGCTATCATGAGTGAGGTCAACAAGAATTCTCTGGAGAAGATCCTTCCACAGCTGAAATGCCATTTCACATGGAACTTACCTAAGGAAGAACATGTCTGGCATGATCTAGAAGACAGAGTGTGTAACCAGACTGAACTTTTAAACTCTGAGTTCAAAGCGACAATGTACAACTTGTTGGCTTACATAAAACATTTAAATGGTCAAAATGAGGCTGCCCTGGAATACTTACAGCAAGCTGAAGAGTTTATCCAGCAAGAACACACTGACCAGGCAGAAATCAGAAGCCTGGTTACCTGGGGAAACTATG…
XLOC_007994|IFIT3|TCONS_00012399	CACAGTGAGGTCAACAAGAATTCTCTGGAGAAGATCCTTCCACAGCTGAAATGCCATTTCACATGGAACTTACCTAAGGAAGAACATGTCTGGCATGATCTAGAAGACAGAGTGTGTAACCAGACTGAACTTTTAAACTCTGAGTTCAAAGCGACAATGTACAACTTGTTGGCTTACATAAAACATTTAAATGGTCAAAATGAGGCTGCCCTGGAATACTTACAGCAAGCTGAAGAGTTTATCCAGCAAGAACACACTGACCAGGCAGAAATCAGAAGCCTGGTTACCTGGGGAAACTATGCCTGGGTCTATTATCACCTGGGAAGACTCTCAGAAGCTCAAATTTATGTAGACAAGGTGAAACAAGTATGTGAGAAGTTCTCAAATCCTTACAGTATT…
XLOC_007996|IFIT5|TCONS_00012402	GCGCCGCGGTCCCCTCATGACCACGCGCACGCGTACAGCACGAGCACGCGCCCGCGAGCCCGCCGCTCGGCCGCGCAGGAACCGAGTGCTGAGGAGAAAGCCCGAGGGGACCGGCGCCTTCCTGCACGGCCGCGGAACCCAACCATCATGAGTGAAATTCCTAAGGACTCCTTGAAGGCCATTCTGTTGGAGTTAGAATGTCACTTTACATGGAATTTACTTAAGGAAGACATTGATCTGTTTGATGTGGAAGATACAATTGGGCAACAGCTTGAATTTCTTACCACAAAATCCAGACTCACTCTCTATAACCTCTTGGCCTATGTGAAACACCTAAAGGGCCAAAATAAAGATGCCCTAGATTGTTTGAAACAAGCAGAAGAAATAATACAGCGGGAA…
XLOC_007996|IFIT5|TCONS_00012403	AGTGAAATTCCTAAGGACTCCTTGAAGGCCATTCTGTTGGAGTTAGAATGTCACTTTACATGGAATTTACTTAAGGAAGACATTGATCTGTTTGATGTGGAAGATACAATTGGGCAACAGCTTGAATTTCTTACCACAAAATCCAGACTCACTCTCTATAACCTCTTGGCCTATGTGAAACACCTAAAGGGCCAAAATAAAGATGCCCTAGATTGTTTGAAACAAGCAGAAGAAATAATACAGCGGGAACACTCGGATAAAGAAGAAGTACGAAGTCTGGTCACTTGGGGAAACTATGCCTGGGTGTATTATCATATGGACCAGCTTAAAGAAACTCAGAATTATATAGAAAAGGTAGGAAATGTCTGCAAGCAGTTTTCCAGTCCTTCTAACTACAAG…
XLOC_008010|CEP55|TCONS_00012433	GCAGCCGCGGGATTCAAACTCCCGGAAGCGGCTCCCGCGGCGGAGGGTGTGAGTTGGCCGACGCTGGCGCGGAGCTTCGCCTCAGGTGCCGGCTGGCTGCGGGGAGACGACAGCGGAGCGTGGCTGCAGTGGCCAGAGCCCGCAGCCCCGGGGCCAGGCGGCACCGCGAGGGAGGCGGGGTTAGCGGGAAGTTGCGTCTACTGGGACTCTATCCGTCTGGGGGCCTGTTATCTTTCCCTGGCGCTCACTTCGTGCGTGGCACTCGGCTGGGCGCCTCAAGACCGTCGCCAATTCGATCCCTCCTTTGAGCTTTGCGACACTTTCAGAGATGTCTTCCAGAAGTCCCAAAGAGTTAATTAAAAGTAAATGGGGGTCAAAGCCTAGTAACTCCAAATCAGA…
XLOC_008010|CEP55|TCONS_00012434	ATTCAAACTCCCGGAAGCGGCTCCCGCGGCGGAGGGTGTGAGTTGGCCGACGCTGGCGCGGAGCTTCGCCTCAGGTGCCGGCTGGCTGCGGGGAGACGACAGCGGAGCGTGGCTGCAGTGGCCAGAGCCCGCAGCCCCGGGGCCAGGCGGCACCGCGAGGGAGGCGGGGTTAGCGGGAAGTTGCGTCTACTGGGACTCTATCCGTCTGGGGGCCTGTTATCTTTCCCTGGCGCTCACTTCGTGCGTGGCACTCGGCTGGGCGCCTCAAGACCGTCGCCAATTCGATCCCTCCTTTGAGCTTTGCGACACTTTCAGAGATGTCTTCCAGAAGTCCCAAAGAGTTAATTAAAAGTAAATGGGGGTCAAAGCCTAGTAACTCCAAATCAGAAACTGCGTTAG…
XLOC_008023|ENTPD1|TCONS_00012449	TCTTCCTTTGCTTCCGTGACCTGTTGCTCCTCCGGCGTAATGAGCCTCCAAAAGGGATTGCTTATCAGGGGACCAGAAGTGATCGGCTTTATGAGACGGAAAGAACTGTTCTTGCATCCCACAGTTTTTCCAGTTGGTATCAAGAGTCTGAACTGAAGACATTTTGCTCCAAAAACATACTGGTCATCCTTGGCTTCTCCTCCATCATTGCTGTGATAGCATTGCTTGCTCTGGGGCTGACCCAGAACAAACCATTGCCAGAAAATGTTAAGTTTGGGATTGTGTTGGATGCAGGCTCTTCTCACACGAGTTTGTACATCTATAAATGGCCAGCAGAAAAGGAGAATGACACAGGTGTGGTGAGTCAGGTAGAAGAGTGCAAGCTAAAAGGTCCTGGAA…
XLOC_008023|ENTPD1|TCONS_00012450	CTGATTTAGCCCCTCCCACGAGCTCGAGGGTCTGTTATATCTCTGTTCCTTGAGTACCTCTCTTACTGAGACCGACCACAGCAAGCAGAGGCTGAAAAATAAAGAGCAAAGAAGAAGAAAACAAAAGCTGCCAATTATGGAAGATAGAAGGGAGTCTGAACTGAAGACATTTTGCTCCAAAAACATACTGGTCATCCTTGGCTTCTCCTCCATCATTGCTGTGATAGCATTGCTTGCTCTGGGGCTGACCCAGAACAAACCATTGCCAGAAAATGTTAAGTTGGGATTGTGTTGGATGCAGGCTCTTCTCACACGAGTTTGTACATCTATAAATGGCCAGCAGAAAAGGAGAATGACACAGGTGTGGTGAGTCAGGTAGAAGAGTGCAAGCTAAAAGGT…
XLOC_008023|ENTPD1|TCONS_00012451	GTTATATCTCTGTTCCTTGAGTACCTCTCTTACTGAGACCGACCACAGCAAGCAGAGGCTGAAAAATAAAGAGCAAAGAAGAAGAAAACAAAAGCTGCCAATTATGGAAGATAGAAGGGAGTCTGAACTGAAGACATTTTGCTCCAAAAACATACTGGTCATCCTTGGCTTCTCCTCCATCATTGCTGTGATAGCATTGCTTGCTCTGGGGCTGACCCAGAACAAACCATTGCCAGAAAATGTTAAGTTTGGGATTGTGTTGGATGCAGGCTCTTCTCACACGAGTTTGTACATCTATAAATGGCCAGCAGAAAAGGAGAATGACACAGGTGTGGTGAGTCAGGTAGAAGAGTGCAAGCTAAAAGGTCCTGGAATCTCAGAATTTGCTAAAAAACTAGG…
XLOC_008023|ENTPD1|TCONS_00012452	GTTATATCTCTGTTCCTTGAGTACCTCTCTTACTGAGACCGACCACAGCAAGCAGAGGCTGAAAAATAAAGAGCAAAGAAGAAGAAAACAAAAGCTGCCAATTATGGAAGATAGAAGGGAGTCTGAACTGAAGACATTTTGCTCCAAAAACATACTGGTCATCCTTGGCTTCTCCTCCATCATTGCTGTGATAGCATTGCTTGCTCTGGGGCTGACCCAGAACAAACCATTGCCAGAAAATGTTAAGTTTGGGATTGTGTTGGATGCAGGCTCTTCTCACACGAGTTTGTACATCTATAAATGGCCAGCAGAAAAGGAGAATGACACAGGTGTGGTGAGTCAGGTAGAAGAGTGCAAGCTAAAAGGTCCTGGAATCTCAGAATTTGCTAAAAAACTAGG…
XLOC_008023|ENTPD1|TCONS_00012453	GGAGGCAGCTGCCTCATTTGCAGTCCAGAGTCGTCTTGCTTCGGAGTCTGAACTGAAGACATTTTGCTCCAAAAACATACTGGTCATCCTTGGCTTCTCCTCCATCATTGCTGTGATAGCATTGCTTGCTCTGGGGCTGACCCAGAACAAACCATTGCCAGAAAATGTTAAGTTTGGGATTGTGTTGGATGCAGGCTCTTCTCACACGAGTTTGTACATCTATAAATGGCCAGCAGAAAAGGAGAATGACACAGGTGTGGTGAGTCAGGTAGAAGAGTGCAAGCTAAAAGGTCCTGGAATCTCAGAATTTGCTAAAAAACTAGGAGAAATAGACATTTATCTGGAGGCATGCATGGAAAGAGCCAGGACGGTGGTTCCAAAGTCCCAGCATGCAGAGAC…
XLOC_008023|ENTPD1|TCONS_00012454	GGTCTTGAATTCTCCCGGATTGTGAAACAATTCGAAGGAAAACAAACACAACACTGCCATTAGATATTTTTGAGTCTGAACTGAAGACATTTTGCTCCAAAAACATACTGGTCATCCTTGGCTTCTCCTCCATCATTGCTGTGATAGCATTGCTTGCTCTGGGGCTGACCCAGAACAAACCATTGCCAGAAAATGTTAAGTTTGGGATTGTGTTGGATGCAGGCTCTTCTCACACGAGTTTGTACATCTATAAATGGCCAGCAGAAAAGGAGAATGACACAGGTGTGGTGAGTCAGGTAGAAGAGTGCAAGCTAAAAGGTCCTGGAATCTCAGAATTTGCTAAAAAACTAGGAGAAATAGACATTTATCTGGAGGCATGCATGGAAAGAGCCAGGACGG…
XLOC_008056|SCD|TCONS_00012505	ACAGCAGGTCGGGTGCAGACACCGACCCAACGTGCAGCAAAGGGTTCCGAGCGCAGCATCGCTGATCTCCGCGCAAGAGCCGGCTCCAGCACTAGTCTACGCTCAGTGCGGTCTGCCACGAACTCCTCCCTGAAGTCTCATCCCTGGGAAAGTGATCCCAACGTCCGAGAGCCCAGATGCCGGCCCACTTGCTGCAAGAGGAGATCTCTAGCTCCTACACAACCACCACTACCATCACAGCACCTTCCTCCAGGGTCCTGCAGAATGGAGGGGGCAAGTTGGAGAAGACTCCCCAATACGTGGAAGAAGACATCCGCCCTGAAATGAAAGATGACATCTATGACCCAACCTACCAGGATAAGGAGGGCCCAAGGCCCAAGCTTGAATATGTTTGGAGAA…
XLOC_008116|ADRB1|TCONS_00012621	CGCGCCGCTCCCGACGGCGCGGCCACCGCGGCGCGGCTGCTGGTGCCTGCGTCCCCTCCCGCCTCGCTGCTGACCCCAGCCAGCGAGGGATCCGTGCAGCTGTCGCAGCAGTGGACGGCTGGCATGGGCCTCCTGATGGCGCTCATCGTGCTGCTCATCGTGGCGGGCAACGTGCTGGTGATCGTGGCCATCGCCAAGACGCCGAGGCTGCAGACGCTCACCAACCTCTTCATCATGTCCCTGGCCAGCGCCGACCTGGTCATGGGGCTGCTGGTGGTGCCATTCGGGGCCACCATCGTGGTGTGGGGCCGCTGGGAGTACGGCTCCTTCTTCTGCGAGCTCTGGACGTCGGTGGACGTACTGTGCGTGACGGCCAGTATCGAGACCCTGTGTGTCATC…
XLOC_008196|C10orf92|TCONS_00012743	AGACGACCAACCGACCTCGGGCAGCAGGGACTTGGGGCGCCGGCGCCATGGACCTGGTCATAACGCAGGAGCTGGCCCGCGCCGAGAGCCAGCAGGATGCTGCCTCCCTGGAGAGGGGTTATCAGCTGATTAAGTCCGCCAACCTGGGCAAGTCGGAGTTCGACGCCACAGAAAGCTTCAGCCCCGACCTGTTTGTTTTGTGTGCGGAACAGGCCCTGAAGATGGGGCGGCCGGGGATGAGCCAGGACTGCATCCAGATGTACTTCAAGGTGAAGGGCCCCGTCACCCAGTTTCTGGGCCGAGCGCACCTGTGCAGGGCCCAGCTCTGTGCCCCCAAGTCCACAGAGGACATGGGGGACTTTGAAAATTGCGTGACTCAGTATATGAAGACGGTCAACT…
XLOC_008196|C10orf92|TCONS_00012744	AGACGACCAACCGACCTCGGGCAGCAGGGACTTGGGGCGCCGGCGCCATGGACCTGGTCATAACGCAGGAGCTGGCCCGCGCCGAGAGCCAGCAGGATGCTGCCTCCCTGGAGAGGGGTTATCAGCTGATTAAGTCCGCCAACCTGGGCAAGTCGGAGTTCGACGCCACAGAAAGCTTCAGCCCCGACCTGTTTGTTTTGTGTGCGGAACAGGCCCTGAAGATGGGGCGGCCGGGGATGAGCCAGGACTGCATCCAGATGTACTTCAAGGTGAAGGGCCCCGTCACCCAGTTTCTGGGCCGAGCGCACCTGTGCAGGGCCCAGCTCTGTGCCCCCAAGTCCACAGAGGACATGGGGGACTTTGAAAATTGCGTGACTCAGTATATGAAGACGGTCAACT…
XLOC_008196|C10orf92|TCONS_00012745	AGACGACCAACCGACCTCGGGCAGCAGGGACTTGGGGCGCCGGCGCCATGGACCTGGTCATAACGCAGGAGCTGGCCCGCGCCGAGAGCCAGCAGGATGCTGCCTCCCTGGAGAGGGGTTATCAGCTGATTAAGTCCGCCAACCTGGGCAAGTCGGAGTTCGACGCCACAGAAAGCTTCAGCCCCGACCTGTTTGTTTTGTGTGCGGAACAGGCCCTGAAGATGGGGCGGCCGGGGATGAGCCAGGACTGCATCCAGATGTACTTCAAGGTGAAGGGCCCCGTCACCCAGTTTCTGGGCCGAGCGCACCTGTGCAGGGCCCAGCTCTGTGCCCCCAAGTCCACAGAGGACATGGGGGACTTTGAAAATTGCGTGACTCAGTATATGAAGACGGTCAACT…
XLOC_008228|ENSSSCG00000009605|TCONS_00012790	AGAGGCGGCCCGCCGCCCTCCATCCCTCCATCCCCTCCAGCCAGTGGCGAGAATCGGAGGACTCAGGATCTTCATCGGGTGGACTAGCAGGGATCGCCGCATTGGATTTGGGGCTGATTAACACAGCTTGGCTATTATTATTGTTGTTATTTTTTTAATCCAAGGGAGAAAGACAGACAAACTGTGGGATTTATTTAACATGATCTTGGCAAACGCCTTCTGCCTCTTCTTCTTTTTAGACGAGACCCTCCGCTCTTTGGCCAGCCCTTCCTCCCTGCAGGGCCCCGAGCTCCACGGCTGGCGCCCCCCGGTGGACTGTGTCCGGGCCAATGAGCTGTGCGCGGCCGAATCCAACTGCAGCTCCCGCTACCGCACGCTGCGGCAGTGCCTGGCCGGCCG…
XLOC_008228|ENSSSCG00000009605|TCONS_00012791	GTTATTTTTTTAATCCAAGGGAGAAAGACAGACAAACTGTGGGATTTATTTAACATGATCTTGGCAAACGCCTTCTGCCTCTTCTTCTTTTTAGACGAGACCCTCCGCTCTTTGGCCAGCCCTTCCTCCCTGCAGGGCCCCGAGCTCCACGGCTGGCGCCCCCCGGTGGACTGTGTCCGGGCCAATGAGCTGTGCGCGGCCGAATCCAACTGCAGCTCCCGCTACCGCACGCTGCGGCAGTGCCTGGCCGGCCGGGACCGCAACACCATGCTGGCCAACAAGGAGTGCCAGGCAGCCCTGGAGGTGCTGCAGGAGAGCCCGCTCTACGACTGCCGCTGCAAGCGGGGCATGAAGAAGGAGCTGCAGTGCTTGCAGATCTACTGGAGCATCCACCTGGGG…
XLOC_008394|OAS1|TCONS_00013116	AGCATCAAGAAGAAGCTCAGAAATACCCAAGCCAATCAACGGGACAAGTTCATCGAAGACCACCTCCTGCCAAACACGTGTTTCCGAACGCAGGTCAAGGAAGCCATCGACATCGTCTGCGGTTTCCTGAAGGGGACCGCCGACCCTGTTCGCGTCTCCAAAGTTGTGAAGGGTGGCTCCTCGGGCAAAGGCACGACCCTCAGGGGCCGATCAGATGCTGACCTCGTCGTCTTCCTCACCAAGCTCACAAGTTTTGAGGATCAGCTTCGGCTCCGAGGAGAATTCATCCAGGAAATTCGGAGACAGCTGGAAGCCTGTCAAAGAGAACAAAAGTTTAAAGTGACGTTTGAGGTCCAGAGTCCACGACGGGAGAACCCCCGTGCTCTCAGCTTCGTGCTC…
XLOC_008394|OAS1|TCONS_00013115	AGCATCAAGAAGAAGCTCAGAAATACCCAAGCCAATCAACGGGACAAGTTCATCGAAGACCACCTCCTGCCAAACACGTGTTTCCGAACGCAGGTCAAGGAAGCCATCGACATCGTCTGCGGTTTCCTGAAGGGGACCGCCGACCCTGTTCGCGTCTCCAAAGTTGTGAAGGGTGGCTCCTCGGGCAAAGGCACGACCCTCAGGGGCCGATCAGATGCTGACCTCGTCGTCTTCCTCACCAAGCTCACAAGTTTTGAGGATCAGCTTCGGCTCCGAGGAGAATTCATCCAGGAAATTCGGAGACAGCTGGAAGCCTGTCAAAGAGAACAAAAGTTTAAAGTGACGTTTGAGGTCCAGAGTCCACGACGGGAGAACCCCCGTGCTCTCAGCTTCGTGCTC…
XLOC_008394|OAS1|TCONS_00013117	AGCATCAAGAAGAAGCTCAGAAATACCCAAGCCAATCAACGGGACAAGTTCATCGAAGACCACCTCCTGCCAAACACGTGTTTCCGAACGCAGGTCAAGGAAGCCATCGACATCGTCTGCGGTTTCCTGAAGGGGACCGCCGACCCTGTTCGCGTCTCCAAAGTTGTGAAGGGTGGCTCCTCGGGCAAAGGCACGACCCTCAGGGGCCGATCAGATGCTGACCTCGTCGTCTTCCTCACCAAGCTCACAAGTTTTGAGGATCAGCTTCGGCTCCGAGGAGAATTCATCCAGGAAATTCGGAGACAGCTGGAAGCCTGTCAAAGAGAACAAAAGTTTAAAGTGACGTTTGAGGTCCAGAGTCCACGACGGGAGAACCCCCGTGCTCTCAGCTTCGTGCTC…
XLOC_008399|ERP29|TCONS_00013122	AGCTCCATTTCCCCCCTCTCCCCTCACGAGGCCCCACCCTCTCACCCTAGGCCGCCGAGAGCCTGCCGGCTAGTACACGTACGCGCGCCGGAGTCGGCCCTCCTAGACACGTGACTCCCGACTCCACGCTTCCTCTGCTTCAGCAGCTACTGCCAGAATAAGGCGTTATGGCTTCCGCCATTCCCCACGCTGCTTGTCTCTCTCCACTCTTTCCCCTTCTCCTGTTCCTCCTGTTTCTCTCTGCTCCGCAAGGCGGCAGCGGCCTGCACACCAAGGGCGCCCTTCCCCTGGATACAATTACTTTCTACAAGGTCATTCCCAAAAGCAAGTTTGTCTTGGTGAAGTTTGACACCCAGTATCCCTATGGTGAGAAGCAGGATGAGTTCAAGCGTCTGGCTG…
XLOC_008414|OASL|TCONS_00013142	CTTACAGGTTCAACTCAGTTCACTGTGCCCCTGCTGCAGAGAACAGCTTCCAAGGAGAGGTGTCCCAGGCCAGCCAGGCACCCCTGTTTTCCTCTCCACTTTGGTCCTTTATTCCAGAAGGTGCTGGAGGTCAGCAGGGGAGCCCTCTTCAAGAAGTGTGCGTGTGCCAGGAGCTGGGTAGGTGTGTGACTAGATTTCCATCCAAAAGCGGTGCTCTTGAGACAGATGGAGCTATTTTACACCCCAGCTTCCAAGCTAGACACCTTCGTGGCTAAATGCCTGCATCCCCACAAGGAGTGTAAAGAAGAAGTGCTGGAGGCTGTGAGGACCGTGAAGAAGTTCCTGTGGCAACAGTGCTTCCCTGGGAAGAATGTGCAGGTGCTAGAGGTGGGCTCCTTC…
XLOC_008437|CRYBB1|TCONS_00013189	CGCCTGCCTGTCCTCCAGCAGGAAGTAGCAGGTCCCCAGGTGGGAACCATGTCTCAGCCTGCGGTCAAGGCCTCGGCCACAGCTGCGGTGAACCCAGGGCCTGATGGGAAGGGGAAGGGGGCCCCGCCCCCCGGACCAGCCCCGGGCTCCGGCCCCGCCCAGGCTCCAGCCCAGCCAATGCCCGCTGCCAAAGGGGACCTGCCTCCCGGGAGCTACAAGCTGGTGGTCTTTGAGCAAGAGAACTTCCAGGGCCGGCGGGTGGAATTCTCCGGGGAGTGCTTGAACCTGGGAGACCGGGGCTTTGACCGAGTGCGCAGCATCATTGTCACCTCAGGACCCTGGGTCGCCTTTGAGCAGTCCAACTTCCGGGGCGAGATGTTCATCCTGGAGAAGGGCGAG…
XLOC_008479|ENSSSCG00000010038|TCONS_00013271	TCTCAGACTGTGATCCAGGAGCCGGCGATGTCAGTGTCTCCTGGAGGGACCGTCACACTCACCTGTGCCTTTAGCTCTGGGTCAGTCACTACTAGTAACTACCCCAGCTGGTTCCAGCAGACACCAGGCCAGCCTCCCCGACAGCTGATCTACCAAACAAACAGCCGCCCGACTGGGGTCCCCAGTCGCTTCTCTGGAGCCATCTCTGGGAACAAAGCCACCCTCACCATCACGGGGGCCCAGGCTGAGGACGAGGCCGACTATTTCTGTGCTCTGGAGAAAAGTAGTGCTAATGCCACAGTGATGGGAGGGGGCACAGCTCCCAATTTCATCAACCAACACTGA
XLOC_008483|XLOC_008483|TCONS_00013278	CAGCCCAGTCGGAGGAGAACGGAGAGAAGATCGACCCAGATTTCACTCGGATCCCCAAGGAGGAGAGAAAAGGGGAGACTCACCGAGGACGGTCAGATGGGTCCCACCGCCGAAGGGAACACACAGTGATACAGCCTCAAACATAAACCTCCTGCCCCCTCCACCCCCCACCCCAGGCCACCTGCATCTGGCTGGAGGCTCACAGGCTGCCCCTGCCACGGGGGCTGGTCTGGGTCTGGGAGGGTGAGGGGGGTGCCCTCTCCCCACCTGCACCTTCACCCGTGGGAAGGGGGGAGCCGTCCAAGCCCAGGCAGAGGAGGGGCAGCAGGGAGGTCTGAGTGTCCCCGCCTGTCCCAGGCCCCTTCCTCTCCGGGTCAGCAGCTTGGAGAGATCCTGATG…
XLOC_008484|ENSSSCG00000010044|TCONS_00013279	CAGCCCAAGGCCGCTCCCACGGTCAACCTCTTCCCGCCCTCCTCTGAGGAGCTCGGCACCAACAAGGCCACCCTGGTGTGTCTAATAAGTGACTTCTACCCGGGCGCCGTGACGGTGACCTGGAAGGCAGGCGGCACCACCGTCACCCAGGGCGTGGAGACCACCAAGCCCTCGAAACAGAGCAACAACAAGTACGCGGCCAGCAGCTACCTGGCCCTGTCCGCCAGTGACTGGAAATCTTCCAGCGGCTTCACCTGCCAGGTCACCCACGAGGGGACCATTGTGGAGAAGACAGTGACGCCCTCCGAGTGCGCCTAG
XLOC_008503|ENSSSCG00000010077|TCONS_00013315	ATGTCCTGGGCTCTCATCCTGCTATTGCTCCTGGCCCACTGCACAGGGTGTGGCCCTCAGCAGTTGCTGGATCAGCCGCCGTCTGTGTCCTCGTCCCTCGGAACCACAATCCACCTGGCCTGTACCTTGAGCAGGGACCTTGACATCAGCATTTACAACATCCAGTGGTACCAGCAGTGGCCCGGCCACCCTCCAAGATTCTTGCTGAGCTATTTCTCCCATTCAGACAAAATCCAGGGCCACAAGGTCCCCCCTCGCTTCTCTGGATCCAAAGACGTGGCCAAGAACACGGGGTATTTGAGCATCTCTGAGCTTCAGCCTGAGGACGAGGCTGTGTATTTCTGTGCTGCCATGGAGCCTCAGCCACCGTGGGTTGTTTTTGGCGGCGGGACCCGGCTC…
XLOC_008503|ENSSSCG00000010077|TCONS_00013316	CTCAGTCTGCAGACTGGCCCCCTGAGCACTGGCCTACGCCATCTCAGCAGGTGCATCCTCCCTAAGAGTTTTCAAGGGGCCAAGGCAAGAGCCAAAGAGACCACCATGGGGTCATCCCCTAACTGACAACGCAAACCCAAGAAAGTTTGGGATGGGTGGTCAGGAACCAGGCATGCCACAGCTCCACCCCTGGGAGGGTGGAGGAGGGTGCTGGCTCAGCCCTGAGAGGCCCAGGAGCTGTGGTACCTGAGGGAGGCAGAGCTCTGCACAGCGGCACCATGTCCTGGGCTCTCATCCTGCTATTGCTCCTGGCCCACTGCACAGGGTGTGGCCCTCAGCAGTTGCTGGATCAGCCGCCGTCTGTGTCCTCGTCCCTCGGAACCACAATCCACCTGGCCT…
XLOC_008509|SDF2L1|TCONS_00013324	TGGCTGTTTGACGGGGTGGTCGCGATGTCATTCGGGAGCTTCGGACCAGGCAGCGGCCAGCAGTCGGTGACCGGCGTGGAGGCGTCCGACGACGCCAACAGCTACTGGCAAATCCGCGGCGGCTCGGAGGGCGGGTGTCCGCGCGGGTCTCCGGTGCGCTGCGGGCAGGCGGTTCGGCTGACTCACGTGCTCACCGGCAAGAACCTGCACACGCACCACTTCCCTTCGCCGCTGTCCAACAACCAGGAGGTGAGCGCCTTTGGGGAGGATGGCGAGGGTGATGACCTGGACCTGTGGACAGTGCGCTGCTCAGGGCAGCACTGGGAGCGGGAGGCTGCAGTGCGCTTCCAGCACGTGGGCACCTCTGTGTTCCTTTCGGTCACCGGTGAGCAATACGGG…
XLOC_008509|SDF2L1|TCONS_00013325	CCGGCAGCGGAGACGGAAGCGTCCACGGGCCGAGTTGCCAGAGCCCGGCCGGGGCGATGTGGAGCGCGGGTTGCCGGCGAGCTGCCGGACCGGCGCTGCTGGGGCTGCTGCTAGCGCTCTTGGTGCCGGGCAGCGGTGCCGCCAAGACCGGCTCGGGCCTCGTGACCTGTGGGTCGGTGCTGAAGCTGCTCAACACGCAGCACCGGGTGCGGCTGCATTCGCACGACATCAAATACGGATCCGGCAGCGGCCAGCAGTCGGTGACCGGCGTGGAGGCGTCCGACGACGCCAACAGCTACTGGCAAATCCGCGGCGGCTCGGAGGGCGGGTGTCCGCGCGGGTCTCCGGTGCGCTGCGGGCAGGCGGTTCGGCTGACTCACGTGCTCACCGGCAAGAACC…
XLOC_008538|RYR2|TCONS_00013384	ATGATGAAGTGGTTCTGCAGTGTACCGCAACCATCCAGAAAGAACAACAAAAACTATGTTTGGCAGCAGAAGGATTTGGCAACAGACTCTGCTTCTTGGAGTCCACTTCGAATTCCAAGAATGTCCCCCCAGACCTCTCCATCTGCACCTTTGTGCTGGAACAATCCCTCTCTGTCCGGGCCCTGCAGGAGATGCTGGCTAACACCGTGGAGAAGTCAGAAGGGGCAAGTTGATGTGGAAAAATGGTGCTGCCCTATGCAGACTGCCCAAGGTGGTGGCCACCGAACTCTCCTCTATGGACATGCCATATTGCTGCGCCATTCCTACAGTGGCATGTACCTGTGCTGCCTGTCCACTTCCAGGTCTTCAACTGATAAACTGGCCTTTGATGTTGGCTTA…
XLOC_008538|RYR2|TCONS_00013385	ATAAAGCTGCCCTGGACTTCAGCGATGCCCGGGAAAAGAAGAAGCCTAAGAAGGACAGCTCCCTGTCAGCCGTACTGAACTCTATTGATGTGAAGTATCAGATGTGGAAACTCGGGGTTGTTTTCACTGACAATTCCTTCCTCTACCTTGCCTGGTATATGACCATGTCTGTTCTTGGACATTATAACAACTTTTTTTTTGCTGCTCACCTTCTTGACATTGCTATGGGATTCAAGACGTTAAGAACCATCTTGTCATCAGTAACTCACAACGGCAAACAGCTTGTATTAACTGTTGGCCTATTAGCTGTTGTGGTATACCTATATACTGTTGTGGCATTCAACTTTTTCCGAAAATTCTACAATAAGAGTGAAGATGGGGATACACCAGACATGAAAT…
XLOC_008538|RYR2|TCONS_00013386	ATGATGAAGTGGTTCTGCAGTGTACCGCAACCATCCAGAAAGAACAACAAAAACTATGTTTGGCAGCAGAAGGATTTGGCAACAGACTCTGCTTCTTGGAGTCCACTTCGAATTCCAAGAATGTCCCCCCAGACCTCTCCATCTGCACCTTTGTGCTGGAACAATCCCTCTCTGTCCGGGCCCTGCAGGAGATGCTGGCTAACACCGTGGAGAAGTCAGAAGGGGCAAGTTGATGTGGAAAAATGGTGCTGCCCTATGCAGACTGCCCAAGGTGGTGGCCACCGAACTCTCCTCTATGGACATGCCATATTGCTGCGCCATTCCTACAGTGGCATGTACCTGTGCTGCCTGTCCACTTCCAGGTCTTCAACTGATAAACTGGCCTTTGATGTTGGCTTA…
XLOC_008566|ENSSSCG00000010184|TCONS_00013431	AAGGTGAAGGGCTTCTCCCTGCTGCCGGGGCTCCAGGAGTTCCGGGTGGACAACACCACCTCAGTGTCGGTCCCCATGCTCTCGGGCACTGGTACCTTCCACTACTGGAGCGACGACCAGAACAACCTCTCAGTGATCCGCGTGCCCCTCAGCGCCCATGCCAGCCTGCTGCTCATCCAGCCACACACCTTCGACCTGCACAAGGTCGAGGCCCTCACCTTCCAGCACAACTTCCTGACCTGGACCAAGAACCTGTCTCCCCGGGCCATCCGCCTGACAATGCCCCAGCTGACACTGCAAGGGTCCTATGACCTGCAGGACCTGCTGGCCCAGACCAAGCTGCCCACGCTGCTAGGTGCTGAGGCAAACCTGCGCAAAATCAGTGATGATGACCTCAGG…
XLOC_008566|ENSSSCG00000010184|TCONS_00013432	CCTGCCTGGTCCCCTGAAAGGTGAAGGGCTTCTCCCTGCTGCCGGGGCTCCAGGAGTTCCGGGTGGACAACACCACCTCAGTGTCGGTCCCCATGCTCTCGGGCACTGGTACCTTCCACTACTGGAGCGACGACCAGAACAACCTCTCAGTGATCCGCGTGCCCCTCAGCGCCCATGCCAGCCTGCTGCTCATCCAGCCACACACCTTCGACCTGCACAAGGTCGAGGCCCTCACCTTCCAGCACAACTTCCTGACCTGGACCAAGAACCTGTCTCCCCGGGCCATCCGCCTGACAATGCCCCAGCTGACACTGCAAGGGTCCTATGACCTGCAGGACCTGCTGGCCCAGACCAAGCTGCCCACGCTGCTAGGTGCTGAGGCAAACCTGCGCAAAATCA…
XLOC_008566|ENSSSCG00000010184|TCONS_00013433	AAGGTGAAGGGCTTCTCCCTGCTGCCGGGGCTCCAGGAGTTCCGGGTGGACAACACCACCTCAGTGTCGGTCCCCATGCTCTCGGGCACTGGTACCTTCCACTACTGGAGCGACGACCAGAACAACCTCTCAGTGATCCGCGTGCCCCTCAGCGCCCATGCCAGCCTGCTGCTCATCCAGCCACACACCTTCGACCTGCACAAGGTCGAGGCCCTCACCGAGCCACCCAGGATCCTGGGATCAACAGTGGGTCTTTTCCACAGGGCCATCCGCCTGACAATGCCCCAGCTGACACTGCAAGGGTCCTATGACCTGCAGGACCTGCTGGCCCAGACCAAGCTGCCCACGCTGCTAGGTGCTGAGGCAAACCTGCGCAAAATCAGTGATGATGACCTCAGG…
XLOC_008583|TMEM26|TCONS_00013464	ATGGAGGGACTGGTCCTGCTCAACGCCCTGGCCACCCGGCTGCTCTTCGTGCTGCACTCGCTGGTCGGAGTCTGGCGAGTGACCGAGGTGAAGAAGGAGCCATGGTACTGGCTGTTGGCGCTGCTCAACCTCTTGCTCTTTCTGGAGATGGCGCTGACCCTCAAATACAAGAGCGGCAGAGGCTACAAATGGTTTTCACCAGCCATATTTGTATATCTGATTAGCATTGTTCCATCATTATGGCTTCTTGAAATGCACCATGGGACCCAGTACTGCAACAGCCAATCTGAAGGAATGTCGCAAAATACCAGCAGCAAAGAAGACTTCAATCAAACTCTGATGTCAGCTGAACAAACCAATGGAGCGGATGATCTCATTGAGACGGCCAAAGTTTTTGTC…
XLOC_008609|PPA1|TCONS_00013503	TTCCATCAGTCTACTTTATATGCTGATGCAGATGTGTTCCACATGGTGGTTGAAGTACCACGCTGGTCAAATGCAAAGATGGAGATTGCTACAAAGGACCCTTTAAACCCAATTAAGCAAGATGTGAAAAAGGGAAAACTCCGTTACGTTGCAAATTTGTTCCCTTATAAAGGATATATTTGGAACTATGGTGCCATCCCTCAGACTTGGGAAGACCCAGGACACAGTGACAAACACACTGGCTGTTGTGGTGACAATGACCCAATTGATGTGTGTGAAATTGGAAGCAAGGTATGTGCCAGAGGGGAAATAATCAGGGTGAAAGTTCTGGGCATATTGGCAATGATCGATGAAGGCGAAACCGACTGGAAAGTCATTGCCATTAACGTGGATGATCCG…
XLOC_008613|PRF1|TCONS_00013507	TGTGGCCTGGGTGATGAGCTATGTGGTGAGCCTTTCTGGGGGGCTGCACTACCATTTCAACAGCCTCCTGCCAGGAGAGAGGGTGACTGCCTAGGAGCAGCTCAAAACAGGACTCCAGCTCCATGGCCTCCCCAGTGCTCCTCCTCAGCATCCTCCTCCTGCTGCTGCCCACGCCCGCCCCCGCCCCCTGCTACACGGCTGCGCGCTCTGAGTGCCGACGCAAACTCAAGTTCGTGCCAGGCGCCTGGCTGGCGGGGGAGGGCATGGATGTGACCAGCCTCCAGCGTTCACGCTCCTTTCCGGTGGACACACAGCACTACCTGCGACCTGACGGCACCTGCACCCTCTGCCAAAATGCTCTGCAGGGGGGCGTTCTCCAGCGCCTGCCCCTGGCGCTCA…
XLOC_008613|PRF1|TCONS_00013508	GCCTTTCTGGGGGGCTGCACTACCATTTCAACAGCCTCCTGCCAGGAGAGAGGGTGACTGCCTAGGAGCAGCTCAAAACAGGACTCCAGCTCCATGGCCTCCCCAGTGCTCCTCCTCAGCATCCTCCTCCTGCTGCTGCCCACGCCCGCCCCCGCCCCCTGCTACACGGCTGCGCGCTCTGAGTGCCGACGCAAACTCAAGTTCGTGCCAGGCGCCTGGCTGGCGGGGGAGGGCATGGATGTGACCAGCCTCCAGCGTTCACGCTCCTTTCCGGTGGACACACAGCACTACCTGCGACCTGACGGCACCTGCACCCTCTGCCAAAATGCTCTGCAGGGGGGCGTTCTCCAGCGCCTGCCCCTGGCGCTCACCAGCTGGCGCGCCCAGGGCACCAGCTGC…
XLOC_008727|ANKRD22|TCONS_00013707	ACTTGGGTCATTCATTACACTGTAAACTAATGCCCTTGTTTCATTGGGTTGGGCTCTCTGGAAGGTGTGTGGCTGCCTGGGTTACTGGAAGAAAGCTCGCAAGTGGTGGAAAGAAAGAACTTGCCACCGACCTAGGCTCCTAGGGACCTTTCTTTTGGCTGGGAAGGATTTCACTATTCATAGGAAATACCTCCAGAAGCTTCAAGAAGTTGTAGAGGTGAAGTAAGTCTGTGAAAGACCAGCATGGGAATCCTATACTCTGAGCCTATCTGCCAGGCGGCCTATCAGAATGACTTGGGTCAAGTGTGGCGGTGGGTAAAGGAAGACAGAAGCTTTATCAATGTTCAAGACGGCTTTAATGGAGACACCCCCCTCATCTGTGCTTGCCGACGAGGGCAC…
XLOC_008727|ANKRD22|TCONS_00013708	ACTTGGGTCATTCATTACACTGTAAACTAATGCCCTTGTTTCATTGGGTTGGGCTCTCTGGAAGGTGTGTGGCTGCCTGGGTTACTGGAAGAAAGCTCGCAAGTGGTGGAAAGAAAGAACTTGCCACCGACCTAGGCTCCTAGGGACCTTTCTTTTGGCTGGGAAGGATTTCACTATTCATAGGAAATACCTCCAGAAGCTTCAAGAAGTTGTAGAGGTGAAGTAAGTCTGTGAAAGACCAGCATGGGAATCCTATACTCTGAGCCTATCTGCCAGGCGGCCTATCAGAATGACTTGGGTCAAGTGTGGCGGTGGGTAAAGGAAGACAGAAGCTTTATCAATGTTCAAGACGGCTTTAATGGAGACACCCCCCTCATCTGTGCTTGCCGACGAGGGCAC…
XLOC_008744|RBP4|TCONS_00013732	GTTACGAAAGCGCGACCCCCTCCCCCCGGAGCTATAAAGAGGCCGGGCGGCCCCGCGGCGCGCTCGCTTCCCTTGCTCCACGCGCGCCTGGACCCGCGGCCACGCTTGCGCGCAGCTCCCGACGGGCGGACTCCGGAGCAAGATGGAATGGGTTTGGGCGCTCGTGCTACTGGCGGCGCTGGGCAGCGCCCAGGCAGAGCGCGACTGCCGAGTGAGCAGCTTCCGAGTCAAAGAGAACTTCGACAAGGCTCGTTTCTCCGGCACCTGGTACGCCATGGCCAAGAAGGACCCCGAGGGGCTCTTTCTGCAGGACAACATCGTCGCCGAATTCTCCGTGGACGAGAATGGCCACATGAGCGCCACGGCCAAGGGTCGAGTCCGTCTTTTAAATAACTGGGA…
XLOC_008818|SH3PXD2A|TCONS_00013872	CTCTGCCTCTCTCCCTCCCTCCCCACCCCCTCCACTGTCCCCTGGCTCTCCATGTCCCCCGGTCCCCGCGGCACAGCGGGCCGGTGTGGGGCCCTGCTATATGGCCTGTCCTTGGGGCCCGGCGAGCTGCGAGCCCTGGCTGCGGGCGGCCCCTCCGAGTGGCGCTGGCGACCGAGCAGCCTCCCCCGAGGCCGATGGACAGGGGGCGCCCTGGCCGTGGGGCCATGGCCGGCCGCTGGCTCACCGCGTGCTTTCTGCCCTCGCCAGGTGCCGACACCAACGCCGAGCCCATGATCCTGGAACAGTACGTGGTGGTGTCCAACTATAAGAAGCAGGAGAATTCGGAGCTGAGCCTCCAGGCCGGGGAGGTGGTGGATGTCATCGAGAAGAACGAGAGCG…
XLOC_008818|SH3PXD2A|TCONS_00013874	CTTCCAGGCAAAATCCTCTTCCGGAGAAGCCACATCCGGGATGTAGCTGTGAAGAGGCTGAAGCCCATCGATGAGTACTGCCGGGCCCTTGTCCGGCTGCCTCCCCATATTTCACAGTGTGATGAAGTCTTTCGGTTCTTTGAGGCCCGGCCAGAGGATGTCAACCCTCCAAAAGAGGACTACGGCAGTTCCAAGAGAAAATCAGGTGCCGACACCAACGCCGAGCCCATGATCCTGGAACAGTACGTGGTGGTGTCCAACTATAAGAAGCAGGAGAATTCGGAGCTGAGCCTCCAGGCCGGGGAGGTGGTGGATGTCATCGAGAAGAACGAGAGCGGCTGGTGGTTCGTGAGCACCTCTGAGGAGCAGGGCTGGGTCCCTGCCACCTACCTGGAAGCC…
XLOC_008818|SH3PXD2A|TCONS_00013873	CTTCCAGGCAAAATCCTCTTCCGGAGAAGCCACATCCGGGATGTAGCTGTGAAGAGGCTGAAGCCCATCGATGAGTACTGCCGGGCCCTTGTCCGGCTGCCTCCCCATATTTCACAGTGTGATGAAGTCTTTCGGTTCTTTGAGGCCCGGCCAGAGGATGTCAACCCTCCAAAAGAGGACTACGGCAGTTCCAAGAGAAAATCAGTGTGGCTCTCCAGCTGGGCTGAGTCTCCCAAGAAGGACGTGACAGGTGCCGACACCAACGCCGAGCCCATGATCCTGGAACAGTACGTGGTGGTGTCCAACTATAAGAAGCAGGAGAATTCGGAGCTGAGCCTCCAGGCCGGGGAGGTGGTGGATGTCATCGAGAAGAACGAGAGCGGCTGGTGGTTCGTGAGC…
XLOC_008818|SH3PXD2A|TCONS_00013875	CTTCCAGGCAAAATCCTCTTCCGGAGAAGCCACATCCGGGATGTAGCTGTGAAGAGGCTGAAGCCCATCGATGAGTACTGCCGGGCCCTTGTCCGGCTGCCTCCCCATATTTCACAGTGTGATGAAGTCTTTCGGTTCTTTGAGGCCCGGCCAGAGGATGTCAACCCTCCAAAAGAGGACTACGGCAGTTCCAAGAGAAAATCAGTGTGGCTCTCCAGCTGGGCTGAGTCTCCCAAGAAGGACGTGACAGGTGCCGACACCAACGCCGAGCCCATGATCCTGGAACAGTACGTGGTGGTGTCCAACTATAAGAAGCAGGAGAATTCGGAGCTGAGCCTCCAGGCCGGGGAGGTGGTGGATGTCATCGAGAAGAACGAGAGCGGCTGGTGGTTCGTGAGC…
XLOC_008975|XLOC_008975|TCONS_00014138	GCAGGAGGGCAGGGCTGGAGTGGCTGGCAGGG
XLOC_008977|XLOC_008977|TCONS_00014140	CCCTGCCAGCCACTCCAGCCCTGCCCTCCTGC
XLOC_009035|XLOC_009035|TCONS_00014198	GTCCCATGTAGGTAGGAGTCTGGCTGTGAAAAGAATCCATACTATGTGTCAGCCAAGAGCCATGTGTTTTATACTCCCTCCTTCTTAGATGCTATTTCTGTTATTTCATAGATTTTACAGGTGAAGAAAACAGGCTTAGGGAGGTAAACTGCCCAACATTACACAGTCAGAACACAGCACAGCCCAAATTCAAAACCTGGTCTGGGGAGTTCCCGTCGTGGCTCAGCAGTTAACTAATCTGACTAGCATCCGTGAGGACGTAGGTTCTATCCCTGGCCTTGCTCCGTGGGTCAAGGATCTGGCGTTGCTGTGGCTGTGGCGTTGGCCAGCAGCTATAGCTCTGATCTGACCCCTAGCCTGGGAACCTCCATATGCCACAGATATGGCCCTAAAAAGTGA…
XLOC_009081|XLOC_009081|TCONS_00014244	CGGACACTCACTGAGGAAGACTCGGTACTCGAGGGTGAAAGGCGCGGAGCGCTCCTCGCTGCTGAAGCTGCTCATAGTGCCGGAGACTGGACGCCGCCGCCGCCGCTCAGAGTCACAAACCCGCACGCGGCGCTCACTGACAAGGAGAAGGCTCCGCGCCTGCGCACTGCGGT
XLOC_009192|XLOC_009192|TCONS_00014355	GAAAGTGTGATGTTTTCAGGCCACCAGAATCAAAGAAAAGGAGTGAAGTGGTGCATGAATTGAGCTTTTCTACTGGATGAAGTGTCAGTATGAGTAATAGCGTCAAGTCCTTTTCTTGGCCAGTGTAAGGCCTTTCCCATCTTGCATGAAGGCTGTCTCCTTGTCTACTGTTTCTCTTAAATGAACTGGTTGAAATTTGGAATATGGGCAAATAGGTGATGGAGAGGGGGTGATGATTTTCCTGGATTTTCTTCTGGCCCCAGAGATGCAGCCCTGATAGTCAAACTTAAGAGGGAATTCTCACATTCACCCCTCTGACAGACATTTACTAGAGGAAGAGCACTGGGTAAGTATATTTGGACACATTTACTAATCTTAGAAATTTTCTAAAAGGCCTGT…
XLOC_009251|ENSSSCG00000015708|TCONS_00014432	TCCACTCCCAGCGTGAAGGGCAAGCCACCACTGAGAGAAAACCCTCGCTGCTTTGTCATCTTTCCTATCAAATACCATGACATCTGGCAGATGTATAAGAAGGCAGAGGCTTCCTTTTGGACAGCTGAGGAGGTGGGCCTCTCCAAGGGCATTCAACACTGGGAAACCATGAAGCCTAAGGAGAGATATTTTATTTCACATCATCTTGGCTTTCTTTGCAGCAAGTGATGGCATCGTGGATGAAAACTTGGTGGAGTGGTTTAGCCAAGAAATTCAGATTACAGAAGCTCGTTGTTTCTATGGCTTCCAAATTGCCATGGAAAACATACATTCTGAAATGTATAGCCTCCTCATTGATACTTACATCAAAGATTCCAAAGAAAGCGAATTTCTCTTCAA…
XLOC_009261|MARCO|TCONS_00014445	AATCTTTCTTGAGTGGTTCCTCTTGGGGGAGCATTTCTGCTGGCTCCAGAACTTTGGCCATCTATAAAGCTTAGCAGTGGAAATAAGGAAATTCTCAAGGAAGAGGAGCCATTGACCAGCACCAGAGAAAGGACAGCTCATGACCAAACCATGTTGCCTAAAGTGGAGACCTTTGAAATTAATGAGTCAAAGCCCAAGAAAAGAAATGGGATGAACTGGTTCATGTTCCTGGTGGTCATCTACCTGATTCTGCTCACCGTGGGCACCGGGATGCTGGTGATGACAGTTCTGAAATTGCAGGAGCAGCTCCGGGCCCTGGTGATCTACCCTCACAATGAAACGCTGGCCACGGAGGGGAGCTGGTCCTCTTTCCTCCAGAGCATCCCTCCCCCAGCTGGG…
XLOC_009261|MARCO|TCONS_00014446	AATCTTTCTTGAGTGGTTCCTCTTGGGGGAGCATTTCTGCTGGCTCCAGAACTTTGGCCATCTATAAAGCTTAGCAGTGGAAATAAGGAAATTCTCAAGGAAGAGGAGCCATTGACCAGCACCAGAGAAAGGACAGCTCATGACCAAACCATGTTGCCTAAAGTGGAGACCTTTGAAATTAATGAGTCAAAGCCCAAGAAAAGAAATGGGATGAACTGGTTCATGTTCCTGGTGGTCATCTACCTGATTCTGCTCACCGTGGGCACCGGGATGCTGGTGATGACAGTTCTGAAATTGCAGGAGCAGCTCCGGGCCCTGGTGATCTACCCTCACAATGAAACGCTGGCCACGGAGGGGAGCTGGTCCTCTTTCCTCCAGAGCATCCCTCCCCCAGCTGGG…
XLOC_009299|SPCS3|TCONS_00014497	GCCGCGACGGCGCGCCCCCGGAACGCGCGGCGCAGGCGGCGCGGATCGCTGGGAGCCGGTCCGCGGCCGGAACGGGGTCCCGGGTGTGCGTGTGGAGCGGGGCTCGGGGCGTCCGCCGCGATGAACACGGTGCTGTCGCGGGCGAACTCGTTGTTCGCCTTCTCGCTGAGCGTGATGGCGGCGCTCACTTTCGGCTGTTTCATCACCACCGCCTTCAAAGACCGGAGCGTCCCGGTGCGGCTGCACGTCTCTCGGATCATGCTAAAAAATGTAGAAGACTTCACTGGACCTAGAGAAAGAAGTGATCTTGGATTCATTACTTTTGATATAACTGCTGATCTAGAAAATATATTTGATTGGAATGTTAAGCAGTTGTTTCTTTATTTATCAGCAGAATAT…
XLOC_009304|STOX2|TCONS_00014505	CCTCGGGCTTCCACATCCGCTACCTCGGTGATGTATCGCCCATCAGTATGTCTCCCATCAGTCAATCTCAGTTTATCCCACTCGGGGAAATCTTATGCTTGGCCATCTCCGCGATGAACTCTGCAAGAAAACCTGTCACCCAAGAAGCACTGATGGAGCACCTGACCACCTGTTTCCCAGGTGTTCCCACCCCAAGCCAAGAAATTCTCCGGCACACCCTGAACACGCTGGTCCGGGAGAGGAAGATCTACCCGACTCCAGATGGCTACTTCATCGTCACCCCACAGACTTATTTCATAACTCCGTCCCTCATAAGAACTAACAGTAAATGGTACCATTTGGACGAGAGGATACCTGACAGGTCTCAGTGTACCTCCCCCCAGCCCGGAACCATCACGC…
XLOC_009477|ENSSSCG00000016034|TCONS_00014767	AGGGGCTGGAAAGTGAGGGAAGCCAAACTTTTTCCTATTTAAGGCCAAAGCACAGGAATCTCAGTGGCTGAGTTTTATGACGGGCCCGGTGCTGAAGGGCAGGGAACAACTGATGGTGCTACTTTGAACTGCTTTTCTTTTCTCCTTTTTGCACAAAGAGTCTCATGTCTGATATTTAGACATGACGAGCTTTGTGCAAAAGGGGACCTGGTTACTTTTTGCTCTACTTCATCCCACTGTTATTTTGGCACAACAACAGGAAGCTATTGAAGGAGGATGCTCCCATCTTGGTCAGTCCTATGCGGATAGAGATGTCTGGAAGCCAGAACCATGCCAAATATGCGTCTGTGACTCAGGATCTGTTCTCTGCGATGATATAATATGTGATGATCAAGAATT…
XLOC_009477|ENSSSCG00000016034|TCONS_00014768	GGTCCCCCTGGTCCCCCTGGAACTGCAGGATTCCCTGGTTCCCCTGGTGCTAAGGGTGAAGTTGGACCCGCGGGATCTCCTGGTCCAAGTGGATCCCCTGGACAAAGAGGAGAACCTGGACCTCAGGGACATGCCGGTGCTGCAGGTCCTCCTGGCCCTCCTGGGAGTAATGGTAGTCCTGGTGGCAAAGGTGAAATGGGTCCTGCTGGCATCCCTGGAGCTCCTGGATTGATGGGAGCCCGTGGTCCTCCAGGACCACCTGGTACCAATGGTGCTCCTGGGCAACGAGGTGCAGCAGGTGAACCTGGTAAAAATGGGGCCAAAGGAGAGCCAGGACCACGTGGTGAACGTGGGGAAGCTGGTTCTCCGGGTATTCCAGGACCCAAGGGTGAAGATGGC…
XLOC_009517|XLOC_009517|TCONS_00014836	CAGGACCCTGCTCGCTATCCTAGCCTTGCAGACAAGCATGCGAGTGCTTTGGAGGATCTTCATTCCAGACATCCCTGGATTACACTGAAGTACCAGAATGCGAACCCAAAGCAGCTTCCTCAAGACCCAATTGGCCATCCCGTCATGCATCTGTCCGGCATTAAGCACGCCACGGGCGAGGCCGTCTACTGTGATGACATGCCTGCCGTGGACCGGGAACTGTTCCTGACCTTCGTAACAAGTTCAAGAGCTCATGCTAAGATTGTGTCTATTGATCTGTCAGAGGCTCTCAGCCTGCCTGGTGTGGTGGACATCGTGACTGAGGAACATCTTCATGGCGTCAACTCCTTCTGCCTTTTAACCAAACCTGAGAAACTTCTGTCGACAGATGAGGTGTTT…
XLOC_009576|IGFBP5|TCONS_00014926	CACGTCCGGATTCCTATTTCCCTGCTTTCCCCAGTTTGGTAGGCTCCACGGGGGCTGAGAGCCCATGCCCCACCCTAACCCTTCGAGCCCTGGACTCTGCCTGGTTGTGCCTCAGCCGGCAGAAGCTGATCCTCTGCCCCACCTCCCTGCAGAGAGAGACTCCCGCGAGCACGAGGAGCCGACCACTTCCGAGATGGCGGAGGAGACCTACTCGCCCAAGATCTTCCGACCCAAGCACACCCGCATCTCCGAGCTGAAGGCAGAGGCCGTGAAGAAGGACCGCAGAAAGAAGCTGACCCAGTCCAAGTTCGTGGGGGGAGCTGAGAACACCGCCCACCCTCGAGTCATCTCAGCGCCTGAGATGAGACAGGAATCTGAGCAGGGTCCCTGCCGCAGGCA…
XLOC_009576|IGFBP5|TCONS_00014927	GAGAGAGACTCCCGCGAGCACGAGGAGCCGACCACTTCCGAGATGGCGGAGGAGACCTACTCGCCCAAGATCTTCCGACCCAAGCACACCCGCATCTCCGAGCTGAAGGCAGAGGCCGTGAAGAAGGACCGCAGAAAGAAGCTGACCCAGTCCAAGTTCGTGGGGGGAGCTGAGAACACCGCCCACCCTCGAGTCATCTCAGCGCCTGAGATGAGACAGGAATCTGAGCAGGGTCCCTGCCGCAGGCACATGGAGGCTTCCCTGCAGGAGCTCAAAGCCAGCCCGCGCATGGTGCCCCGCGCGGTGTACCTGCCCAACTGTGACCGCAAGGGATTCTACAAGAGAAAGCAGTGCAAGCCTTCCCGTGGCCGCAAACGTGGCATCTGCTGGTGCGTGGAC…
XLOC_009580|ENSSSCG00000016183|TCONS_00014932	AACAGCCCTGACAACTACCAAGCCCTGAGTCACAGTGGCGTCTCCAGTAGCACAGCAGCTGTGACAGCAAGAGCAGGATTGAAATTAAGTTTACCTCAAATATGACTGGATTTAACTTTGAAAACTACGAAGGAGACGATTATAATTACAGTTACAGCACTGACCTGCCCTTGATTCTACCAGACTCTGCCCCATGCCGGCCAGAATCTCTGGATATCAACAAGTATGCCGTAGTTGTCATCTATGCCCTTGTCTTCCTGCTAAGCCTACTGGGAAACTCCCTGGTGATGCTGGTCATCTTATACAGCCGTGTCGGCCGCTCTGTCACTGATGTCTACCTGCTGAACCTGGCCATGGCTGACCTGCTCTTTGCCCTGACCTTGCCTATCTGGGCCACCT…
XLOC_009580|ENSSSCG00000016183|TCONS_00014933	AACAGCCCTGACAACTACCAAGCCCTGAGTCACAGTGGCGTCTCCAGTAGCACAGCAGCTGTGACAGCAAGAGCAGGATTGAAATTAAGTTTACCTCAAATATGACTGGATTTAACTTTGAAAACTACGAAGGAGACGATTATAATTACAGTTACAGCACTGACCTGCCCTTGATTCTACCAGACTCTGCCCCATGCCGGCCAGAATCTCTGGATATCAACAAGTATGCCGTAGTTGTCATCTATGCCCTTGTCTTCCTGCTAAGCCTACTGGGAAACTCCCTGGTGATGCTGGTCATCTTATACAGCCGTGTCGGCCGCTCTGTCACTGATGTCTACCTGCTGAACCTGGCCATGGCTGACCTGCTCTTTGCCCTGACCTTGCCTATCTGGGCCACCT…
XLOC_009580|ENSSSCG00000016183|TCONS_00014934	AACAGCCCTGACAACTACCAAGCCCTGAGTCACAGTGGCGTCTCCAGTAGCACAGCAGCTGTGACAGCAAGAGCAGGATTGAAATTAAGTTTACCTCAAATATGACTGGATTTAACTTTGAAAACTACGAAGGAGACGATTATAATTACAGTTACAGCACTGACCTGCCCTTGATTCTACCAGACTCTGCCCCATGCCGGCCAGAATCTCTGGATATCAACAAGTATGCCGTAGTTGTCATCTATGCCCTTGTCTTCCTGCTAAGCCTACTGGGAAACTCCCTGGTGATGCTGGTCATCTTATACAGCCGTGTCGGCCGCTCTGTCACTGATGTCTACCTGCTGAACCTGGCCATGGCTGACCTGCTCTTTGCCCTGACCTTGCCTATCTGGGCCACCT…
XLOC_009580|ENSSSCG00000016183|TCONS_00014935	AACAGCCCTGACAACTACCAAGCCCTGAGTCACAGTGGCGTCTCCAGTAGCACAGCAGCTGTGACAGCAAGAGCAGGATTGAAATTAAGTTTACCTCAAATATGACTGGATTTAACTTTGAAAACTACGAAGGAGACGATTATAATTACAGTTACAGCACTGACCTGCCCTTGATTCTACCAGACTCTGCCCCATGCCGGCCAGAATCTCTGGATATCAACAAGTATGCCGTAGTTGTCATCTATGCCCTTGTCTTCCTGCTAAGCCTACTGGGAAACTCCCTGGTGATGCTGGTCATCTTATACAGCCGTGTCGGCCGCTCTGTCACTGATGTCTACCTGCTGAACCTGGCCATGGCTGACCTGCTCTTTGCCCTGACCTTGCCTATCTGGGCCACCT…
XLOC_009588|SLC11A1|TCONS_00014947	GCCCCCACCTTTTTGCCCAGGACCTCTCACACTCTGTCCTCCCCACCCCGACCACAGGGCACATTCAGTCTCCGAAAGCTGTGGGCCTTCACCGGGCCCGGCTTCCTCATGAGCATTGCTTACCTGGACCCGGGAAACATCCAGTCGGATCTTCAGGCTGGCGCTGTGGCTGGATTCAAACTGCTCTGGGTGCTGCTGTGGGCCACGGTGTTGGGATTGCTCTGCCAGCGACTTGCTGCCCGGCTGGGCGTGGTGACAGGCAAGGACTTGGGTGAGATCTGCCATCTCTACTACCCTAAGGTG
XLOC_009710|XLOC_009710|TCONS_00015158	TCCAGCCCAGGCCAGGGGCCCCTCCCTTGCCGAAGGTGCCGCCGCCATGGAAGCGAGCCAGCTTCTCTCTGGGGAGAAGGAACCCCCTCTCCCTGCCCAGCCAGTGTCCTGTCCCCACTCCAGGGCCTGGAGAACAGCTGGCGGCAGCACCAGGAAGCCACCGCGTACCTGCACAGACGCCTGCAGGGGCTGGGCCTGCAGCTTTTCGTGAAGGATCCGGCGCTGCGGCTGCCCACTGTCACCACCGTGGTGGCACCTGCCGGCTATGACTGGAGAGACATCGTCAACTATGTCATGGACCATTTCAACATCGAG
XLOC_009837|ACVR1C|TCONS_00015381	CCAGGTTTGAAGTGTGTTTGTCTTTTGTGTGACTCTTCAAACTTTACCTGCCAAACAGAAGGAGCATGCTGGGCTTCAGTTATGCTCACCAATGGAAAGGAACAGGTGATCAAGTCCTGTGTCTCTCTCCCAGAATTAAATGCACAAGTCTTCTGTCATAGTTCCAACAATGTTACCAAAACAGAATGCTGCTTCACAGATTTTTGCAACAACATAACACTGCACCTTCCAACAGCATCACCAGATGCCCCCAAACTTGGACCCATGGAGCTGACCATTATTATTACTGTGCCAGTTTGCCTCTTGTCCTTGGCTTCAGTGCTGACAGTGTGGGCATGCCAAGGTCGACCGTGCACCTACAGAAAGAAAAAGAGACCGAATGTGGAGGAGCCCCTCTCC…
XLOC_009965|HSPD1|TCONS_00015586	AGGAGACACGGGCTCTTTGCTGTGTGCGCCTTGCACTCTGTCCCTCACTCGCCGCCGACGGTCCGTCTCGCTGCCCGCACGCCGTGCCGCTGCCCCGCAGAAATGCTTCGATTACCCGCAGTCCTTCGTCAGATTAGGCCGGTGTCCAGGGCACTGGCTCCTCATCTCACTCGGGCTTATGCCAAAGATGTAAAATTTGGTGCAGATGCTCGAGCCTTAATGCTTCAAGGTGTAGATCTTTTAGCGGATGCTGTAGCCGTTACTATGGGGCCAAAGGGAAGGACGGTGATAATTGAACAGAGTTGGGGCAGTCCCAAAGTGACAAAAGATGGTGTGACTGTTGCAAAGTCCATTGACTTAAAAGATAAATATAAAAATATTGGCGCTAAACTTGTGCAA…
XLOC_010034|ENSSSCG00000016184|TCONS_00015708	TTATCCCACACTCAAGTCTTGGAGTTATGGAAAGTTGACAACATGAATTTCACTGGCACGCCACCCACAGACGAACATTACTATAGTCCCTGTAGGATAGACACTGAGTCACTCAACAAGTATGCCGTAGTTGTCATCTATGCCCTGGTGTTCCTGCTAAGCCTACTGGGAAACTCCCTGGTGATGCTGGTCATCTTATACAGCCGGGTCGGCCGCTCTGTCACTGATGTCTACCTGCTGAACCTGGCCATGGCTGACCTGCTCTTTGCCCTGACCTTGCCTATCTGGGCCACCTCCAAGGCAAAGGGCTGGATCTTTGGCACCCCTCTGTGCAAGGTGGTCTCGCTCCTGAAGGAAGTCAACTTCTACAGTGGTATTCTACTGCTGGCTTGCATCAGC…
XLOC_010034|ENSSSCG00000016184|TCONS_00015709	CTTTCCCCTTTATTCATGGCAGGCAAGTTAGAAGGCTTCAAATGGAAACACATGCAAGAAAAGGATGACTTTGAAAATTTCACTGGCACGCCACCCACAGACGAACATTACTATAGTCCCTGTAGGATAGACACTGAGTCACTCAACAAGTATGCCGTAGTTGTCATCTATGCCCTGGTGTTCCTGCTAAGCCTACTGGGAAACTCCCTGGTGATGCTGGTCATCTTATACAGCCGGGTCGGCCGCTCTGTCACTGATGTCTACCTGCTGAACCTGGCCATGGCTGACCTGCTCTTTGCCCTGACCTTGCCTATCTGGGCCACCTCCAAGGCAAAGGGCTGGATCTTTGGCACCCCTCTGTGCAAGGTGGTCTCGCTCCTGAAGGAAGTCAACTTCTAC…
XLOC_010041|CYP27A1|TCONS_00015722	ATTCTCTCCAGGGAAGGAGAGTCATGGTACCGGCTGCGCCAGGCTCTGAACCAGCGGATGCTGAAGCCAGCTGACGCTGCGCTCTACACCAATGCTCTGAATGAGGTGGTCGATGACTTCATGGTGCGACTGAACCAGCTTCGGGCAGAAAGCACCTTGGGGGACCACGTGCCCGACATAGCTCACCAATTCTACTTCTTCGCCTTGGAAGCTATTTGCTACATCCTGTTTGAGAAACGCATTGGCTGCCTGGAGCGCTCCATCCCCCAGGACACCAAAGCCTTCGTCAGATCTGTCGGGTTCATGTTCCAGAACTCACTCTACGCCACCTTCCTCCCCAAGTGGACGCGTCCCCTGCTGCCCTACTGGAGGCGATACCTGGATGGCTGGAATACCATC…
XLOC_010146|GPC1|TCONS_00015902	CCACAGGTGAGCACCTGCGGATCTGCCCCCAGGGCTACACCTGCTGCACCAGCGAGATGGAGGAAAACCTGGCCAACCGCAGCCGGGCCGAGCTGGAGACCGCCCTCCTGGACAGCAGCCGAGCCTTGCAGGCCACCCTCACCAGCCAGCTGCGGGGCTTCGACGATCACTTCCAGCGCCTGCTGAACGACTCGGAGCGGACGCTGCAGGAGGCCTTCCCCGGCGCCTTCGGAGAGCTGTACACGCAGAGCGCCAAGGCCTTCCGGGACCTGTACGCCGAGCTGCGCCTCTACTCCCAGGCTCCGTCTCATCATGCTGCATGGTGGGTGGTATTCCCTCTTTTTTGGGAGGGCGGTTGCCCCGCACGTTCCGGGGAGTCGTGGTTCTGTGACGCGAGCG…
XLOC_010146|GPC1|TCONS_00015903	ACAGGTGAGCACCTGCGGATCTGCCCCCAGGGCTACACCTGCTGCACCAGCGAGATGGAGGAAAACCTGGCCAACCGCAGCCGGGCCGAGCTGGAGACCGCCCTCCTGGACAGCAGCCGAGCCTTGCAGGCCACCCTCACCAGCCAGCTGCGGGGCTTCGACGATCACTTCCAGCGCCTGCTGAACGACTCGGAGCGGACGCTGCAGGAGGCCTTCCCCGGCGCCTTCGGAGAGCTGTACACGCAGAGCGCCAAGGCCTTCCGGGACCTGTACGCCGAGCTGCGCCTCTACTCCCAGGCTCCGTCTCATCATGCTGCATGGTGGGTGGTATTCCCTCTTTTTTGGGAGGGCGGTTGCCCCGCACGTTCCGGGGAGTCGTGGTTCTGTGACGCGAGCGGT…
XLOC_010173|KIF1A|TCONS_00015941	ATGGCCGGGGCCTCGGTGAAGGTGGCGGTGCGTGTCCGCCCCTTCAACTCCCGGGAGATGAGCCGAGACTCCAAGTGCATCATCCAGATGTCCGGAAGCACCACCACCATCGTTAACCCCAAACAGCCCAAGGAGACACCCAAAAGCTTCAGCTTCGACTATTCCTACTGGTCACACACCTCGCCGGAAGACATCAACTACGCCTCCCAGAAGCAGGTGTACCGGGACATCGGCGAGGAGATGCTGCAGCATGCCTTCGAGGGCTACAACGTCTGCATCTTCGCCTACGGGCAGACCGGGGCCGGCAAGTCCTACACCATGATGGGCAAGCAGGAGAAAGACCAGCAGGGCATCATCCCGCAGCTCTGCGAGGACCTGTTCTCCCGCATTAACGACACC…
XLOC_010173|KIF1A|TCONS_00015942	GCAGCCGGGGAGCAGCAGCAGCAGCAGCAGGTCTGCGCTCGAGGACCAGCGCCCATGCCCAAGCCCGTGCCCATGCCGGGTAGCCGCCAGTGACGCCGGAGAGGTGTCTCCCGTGCTCGCCGGGGCTCCCGCTGCTGCTCGGAGTGACCCCCCACGGCCGCAGAGATGGCCGGGGCCTCGGTGAAGGTGGCGGTGCGTGTCCGCCCCTTCAACTCCCGGGAGATGAGCCGAGACTCCAAGTGCATCATCCAGATGTCCGGAAGCACCACCACCATCGTTAACCCCAAACAGCCCAAGGAGACACCCAAAAGCTTCAGCTTCGACTATTCCTACTGGTCACACACCTCGCCGGAAGACATCAACTACGCCTCCCAGAAGCAGGTGTACCGGGACATCGGC…
XLOC_010193|XLOC_010193|TCONS_00015962	TTAAATAGAATAACAACATTATAAAGATGTTAGTTCCCCTTATTTTCTAAATTTAACTCAATCCTAGTGAGTACTTTTTTAAGGGCCATATGTGTGGCATATGGAATTTCCCAGGGGTCGAATTGGAACTGCAGGTGTGGGCCTGCACCACAGCCACAGCAACACAGGACCCAAGCCATATCTGTAACCTACACCACAGTTCAAGGCAATGCCAGGTCCTTAATCCACTGAGTGAGGCCAAGGATCAAACTCACACCCTAAGGTTAATAGTCAGTTTCCTTACCTCTGAGCCACAATGGGAACTTCTAGAAGTACTTAAAAAAAAAAAAAAATTGAAGTTAGATAACAGTGGTAACTAAATATATGGGGGAAAAACAAACAAGAGTAGCCGGGAAGATG…
XLOC_010211|XLOC_010211|TCONS_00015980	CTGGCAGCTTGGGGCTGGATTCAACATTGGCTGGATCTATGTCTGCGTTTCAGATGTGTGTGTGCGCGCGTGCGCGTGTCTGTGGATGCATGCAGATCCCTTTCCCTGCCCCCATATCTGGCACAAGCATCCTTAGCCTAGCTAGACATGGTGATGATAGTTGTTCCCTTGAGATCTTACATGATGCTCCAGGTTGTGACTCTGTAGATGAAGCTGGTTAGGGCACAGTTGCCCCAATTGAGGGGAAAGGCACACCCTAAGCCCCATTATTCTCCGGGCTGGGGGAGCAGTGCTGGAAGCTGACATCTGACCAAGACCCTAAAAGCAAGGCCGACAGAGTTGGTCTCCCCGGCAGCTGCACTGTAGAATGTCATTAGTGAGGCTGGCCAGTAGGAGACG…
XLOC_010265|XLOC_010265|TCONS_00016034	AAAAGGACTTCTTGCCCAGACCCTGCCTGAGTTTGCAGTTCATCATTTCCAACCTGGTGACTTGGTGCTAATAAAGACCTGAAAAGAAGACAAGCTTCAACCCAGCTGGGAAAGCCCCTCCTAACCACTGAAACAGCCGTACGAACATCTGAGAGGGGGTGGACTTGCCATACTCCAGTTAAGAGTCTGATACAAAAAAAAATCTAGAGAGGGAAGAGAAAGACAGATGAGAAGTGAATGAATCACTAGGGGGACCTCTAAAGGTAACTCTAAGAAGAAGGCCTAACCCATCTTAATTCAATCTACTCTCCCTTACGATCATGGTCTGGCTCTGGCTTTGGGAATTGATATGGTTGGGATGGGCTATTAGGTTTGGAGCTGGAGGTTGGGGCCAAGAAT…
XLOC_010266|XLOC_010266|TCONS_00016035	TCCTCTTGCTTCTCCTGGCAGGGGGCAAAGTTCATTAAACCTGTGGGAGAACTTTCGACTTGTAGCCACATCCTAAATGTTGCTGGTGAGTCGGACAACGGCAACTACTTGGCTCTGCTTATACCCAGGGCGGATGTCTGGTGGTATTGTGGGGATAGGAATCTCAAAAACCGGTTGCCATCCAGTTGAACTGGGACTTATGCTTTAGTTTAATTGGCTATACCCTTCACCCTGGCATTTTAGCGGATGACAACAGGTCACGGAACAGGTCATGCAGGAAGAAAGAAGGCAATAAGCAGGTTCCTTCAATTCCAGTACCTATAAAGATTCCATAGGAGTTCTGAGAGGGGTTC
XLOC_010267|XLOC_010267|TCONS_00016036	AAGGATTCATCAATTATATCTGAGATACTCTTCAAGGGATAGCTGGTCAGTTAGACGCTACTAGTTGAATGGCTTTGGAAAACAGGAGTACACTGCCAATACAAAATATTGGCAGAAAAGGGGGGTGTTTGTGCTATTTTGGGTAGATAATGTACTTTCATTCCCCAGTAACACAGCCCCTAACAGAACAATTACAAAGGCCTTGCAAGGACTAACAACCCTAGCCAGTGAATTGGCTGATAATACTGGAATTAACGTCCCCTTTACAGACTGATTGGAAGGATGGTTTGGAAAATGGAAGGGTATGGTAGCTTAAATCCTTAAATCTCATAATTGTGGCAGGGATCTTAACAGCAATAGGGGAGAATAGTCCCCCCTGTGTAAGGGAACTAACACAAA…
XLOC_010268|XLOC_010268|TCONS_00016037	AAAAGTAAATGCTAAATTAAGAACGGGGAACCACCAATAGCTAGCTTGCACAGCCCACATAATGACGTGTGACTGGTGTGGCAATCCTAAGGCTTACAAACCTGGAAAGTCCTTGATAATACATAAAGCAAGAATTTGGAAAAATACTTAGCAACTGAGCCTGGGGCCATGCAAAGAGGTCCTGGGTAAGGAGGGTGGAGTGCCTAGGGTTTTGCACCAGCTCACTCTGTTGGTGAATTCAAAACAGTCGAATGGAAATTAACACCTGGGAAGGGAGAAGCAAAGGGAGAAGCAAAGGGGCCGGGTCAAAACGGATACCTAAACCGTGAAGAAGGAGTTCCCGTTGTGGCACAGTGGAAACAAATCCGACTAGGAATCATGAGGTTTTGGGTTCGATCC…
XLOC_010360|XLOC_010360|TCONS_00016129	AAAGCCATGCGCCATAGCCACAGCAACACCGGATCTGAGCCTCATCTGTGATCTACACTACAGCTTGCAGCAACACGGGAACCTTAACTCACTGAGCAAGGCCAGGGATTGATCCTACATCCTCATGGATACTAGTCAGGGTCTTAACCTGCTGAGCCACAACCAGAACTCCAACAACACTTTTTTTTTAGTTATATATTTTCATGTTTC
XLOC_010366|XLOC_010366|TCONS_00016135	TCAAAAGCAATTCTAATGTCAAAAAAATGATGGCTAGAAAACAAACGAAGCAAAATAAATGGATCAAGCAACACCCTCGCTCTTTTTTCCCATACAAAGTTCAATAATGGTAACGTAATACTTTGGAGTTAACTTCTGTTTTGCAACACAGAAAATACTATCAACCTACTGAAGTTACAAAATGAGGGTACTTCCTACCAGGTAGATTAAGAAATAGTGCTCTCATTAGGCAGCATGGTATTCTTTTTCTCAACGTCCAAAACCAAACTGAAGTGTATGTTCCTCCTCCCACCTGCAAGCCCTAAAATGATTCTTCCACTGTTGTTTTAACTTTCCCTCCGCTACAGTCCCGTAGACTGCTCCGTTATGGGTAGCACACACATTCAGTGTATCGTTTGT…
XLOC_010464|XLOC_010464|TCONS_00016233	GCGCTCACCGATCTTGGCTTGCTCGCGGTAGCTCTTTTCGTTGAGGCAAACCCCGCGGCCGTGCAGCAGGGCGTGCAGCGGCTTCTCCTCGTCCTGCCGGGGGAGGCAGCGCAGCCCCTGGGCGCAGCGCTCAGTGTAGACGCCGCACGACTGCCCCTCCGCCAGGGCGCAGGTCATGCAGCAGCCGCAGCCAGGCTCCTTGACCAGCTCACAGCCAAGGGGGCTGGGGGGGCACATGGAGAGGGCTTTCTCGTCGCAGGGCTCGCAGTGCACGAAGGAGCCCAGGCCCTGGGCCGGTCCGGCACAGGCGGCCAGCAGCAGGAGGACCGCGGTGAGCACCATCTTCTCCGAGTCTCCCCCTTTACCTGGGGCGGGGCAGGAGATCGAGAGTGCAAGGAG…
XLOC_010468|XLOC_010468|TCONS_00016237	NGAGGCGGGAGAACGGCGGCGGCGGCGGTGGCGGCGAGGATGGACAGCGGAGGCTAGAGGCGGCGGCGCCTGCACACGCTGCACAGCCCCAGCAGCCCGGCAGCCCTACAGC
XLOC_010565|PDZD2|TCONS_00016353	AGTTACCTGGCTGAGCAGTGCTGGAATGGCGGCTTCATCTACCTGATCATGCTGCGGCGCTTCAAGCATAAGGTGCATTCTCCTTATAACGGCAACAGCAGCAACAGCTCTGAACCCGGAGAGACACCTACCTTGGAGCTGGGGGACGGAACTGTGAAAAAGGGAAAAAGAGCAAGAAAGTTTGGGTCATCGCCAGGCCTCCCCCCAACAAAGCCTCCGAAGATTCCAAGAGCAGTCCTGGCGGTGAGTTGGACAATGACCCCATCTCTGAGCTGGGCAATGGTCTTGACCCTGAATTGGGAAACGGTCATGCTGCTTCGGAGCTAGAAAATGGCCCAGATTCGCTCAAGGAGGTGGCAGGATCCCACCTGGACAGGTCGGAATTGGACAGAGGGACAG…
XLOC_010565|PDZD2|TCONS_00016354	AGTTACCTGGCTGAGCAGTGCTGGAATGGCGGCTTCATCTACCTGATCATGCTGCGGCGCTTCAAGCATAAGGTGCATTCTCCTTATAACGGCAACAGCAGCAACAGCTCTGAACCCGGAGAGACACCTACCTTGGAGCTGGGGGACGGAACTGTGAAAAAGGGAAAAAGAGCAAGAAAGTTTGGGTCATCGCCAGGCCTCCCCCCAACAAAGCCTCCGAAGATTCCAAGAGCAGTCCTGGCGGTGAGTTGGACAATGACCCCATCTCTGAGCTGGGCAATGGTCTTGACCCTGAATTGGGAAACGGTCATGCTGCTTCGGAGCTAGAAAATGGCCCAGATTCGCTCAAGGAGGTGGCAGGATCCCACCTGGACAGGTCGGAATTGGACAGAGGGACAG…
XLOC_010592|GHR|TCONS_00016403	CAGCTCCGCGGAATGCTCGGCCCGGACGGCGCTCGGCGCCTCCGCAGCGGGTCTCGAACCGGCCTCCCCGAACTCCCGCTTCCCCTTGCTGCCGCAGCCCGGGTCCCGGAGGCGGCGGGCCAGGCCCGGCGTGACCCCTGGTGATCGGCTGCTGCCGTTTCCCACCCCTCCCCTCCCGTCTTCCCTTCCCGTTTCACCCCGCCCCCTCCCCCTCCCCAAGCCTGACAGCCCGCGAGCTGCCAAGCTGGGCGCAGCCATGGGAAGAGGAGGCGGTCTAGGGAGCGGCGGCGGCGGCGGCGGCGGCTGCTGCAGCGGCGGCGGCGACGGCTGCTGCTGAGCCGAGGCGGCGGCGGGGACCCCGGGCTGGGGCCACGCAGGCCGGAGGGCCCCGTGCCCTCG…
XLOC_010592|GHR|TCONS_00016404	ATATAATTGATTTGGGGAGGATTTTGCAAAGGCTTATATATGAAAGCAGCAAGACTAAAAAGCTAGAGATTAAGACATGCCAAGCCGTAACTAAGAAACTTCATCTAGTATAGTCCTCCTTCAACCCCACCCTCTCGGCCAGATTTTAACCAGGGCTCTTGTCCTACTTCAGAGAAGGTGGCAAGGGGAGCCTCGTCCCCCCATGGAAGGTGGGTCCTACAGGTATGGATCTCTGGCAGCTTCTGTTGACCTTGGCAGTGGCAGGCTCAAGTGATGCTTTTTCTGGGAGTGAAGCCACACCAGCTGTCCTTGTCAGAGCATCTCAGAGTCTGCAGAGAGTTCATCCAGGCCTAGAGACAAATTCTTCTGGAAAGCCTAAATTCACCAAGTGCCGTTCAC…
XLOC_010592|GHR|TCONS_00016405	ATATAATTGATTTGGGGAGGATTTTGCAAAGGCTTATATATGAAAGCAGCAAGACTAAAAAGCTAGAGATTAAGACATGCCAAGCCGTAACTAAGAAACTTCATCTAGTATAGTCCTCCTTCAACCCCACCCTCTCGGCCAGATTTTAACCAGGGCTCTTGTCCTACTTCAGAGAAGGTGGCAAGGGGAGCCTCGTCCCCCCATGGAAGGTGGGTCCTACAGGTATGGATCTCTGGCAGCTTCTGTTGACCTTGGCAGTGGCAGGCTCAAGTGATGCTTTTTCTGGGAGTGAAGCCACACCAGCTGTCCTTGTCAGAGCATCTCAGAGTCTGCAGAGAGTTCATCCAGGCCTAGAGACAAATTCTTCTGGAAAGCCTAAATTCACCAAGTGCCGTTCAC…
XLOC_010612|GZMK|TCONS_00016438	TCATCTGGGCTTCTTAAATCTAAGCCATTAACATGACTACATTTTCTTCTTTTTTTCTATGTTTCCTAATAGCTGGGATGTATATGACTCCAGAGTGTTTCAACATGGAGATTGTTGGAGGGAGAGAAGTGTCCCCTCATTCCAAGCCTTTTATGGCTTCCATCCAGTACAGCGGTCATCACATTTGTGGGGGAGTTCTGATCCACCCACAGTGGGTGCTGACAGCAGCCCACTGCTACTACCGGTTTGCCAAAGGCCAGTCTGCCAAAGTGGTTTTAGGAGCACATTCTCTCTCAAAGAATGAGGCCTCCAAACAAACGTTTGAGATTAAAAAATTCATACCATTTCCAAGATTCACATCAGATCCTAAATCGAATGATATTATGCTGGTTGAGCTCC…
XLOC_010613|ENSSSCG00000016902|TCONS_00016439	AATAGTCTCCATATGTGAGTAACAGAAGCCATGGAAATTCCTTTTCCTTTCTTTTTTCCTGCTGCCATGTGTCTCCTTATAATTCCTGGAGTTTTTCCAGTATCCTGTGACGGAATTATAGGAGGAAATGAAGTGTCACCCCACACAAGGCGCTACATGGCTTTAATTGAAGGGCTGAAAGTCTGTGCAGGGGCTTTGATCAAAGAAAACTGGGTGTTGACAGCTGCTCACTGTGACCTGAAAGGCAACCCTCAAGTTATTCTTGGAGCCCACTCTACATCCCATAAAGAGAAATATGACCAGACATTTTCCATTAAAAAGGCAATTCCTTATCCATGTTTTGATCCACAGACATTTGAAGGGGATCTTCAGCTGCTTCAGCTGGAAGGTAAAGCAACT…
XLOC_010613|ENSSSCG00000016902|TCONS_00016440	GTGAGTAACAGAAGCCATGGAAATTCCTTTTCCTTTCTTTTTTCCTGCTGCCATGTGTCTCCTTATAATTCCTGGAGTTTTTCCAGTATCCTGTGACGGAATTATAGGAGGAAATGAAGTGTCACCCCACACAAGGCGCTACATGGCTTTAATTGAAGGGCTGAAAGTCTGTGCAGGGGCTTTGATCAAAGAAAACTGGGTGTTGACAGCTGCTCACTGTGACCTGAAAGGCAACCCTCAAGTTATTCTTGGAGCCCACTCTACATCCCATAAAGAGAAATATGACCAGACATTTTCCATTAAAAAGGCAATTCCTTATCCATGTTTTGATCCACAGACATTTGAAGGGGATCTTCAGCTGCTTCAGCTGGAAGGTAAAGCAACTATGACCAAAGCTGT…
XLOC_010614|GZMA|TCONS_00016441	TGTTCTTCCCTAGGGCTCAACTTTGCAACTAGAAAGAGGCAAGGAAACCACATCCTTTGTATTCTCAGTATATAAAGAAGAGCCAGTCAAGAACTGAAAACAGATTTTCACAACCGATTGATGTGGGGACACCAGCCACAATGAGGAACTCCTCTACCTTTCTGGCAGCCACTCTCTCGATTGTCATTTTTCTCCAAATTCATGAAGATTTCTGCGTAGAAATTATCGGAGGAAATCCAGTGACCCCGCATTCAAGACCCTACATGGTGTTACTAGAAGGAAAAAACATCTGTGCCGGGGCTCTGATCGCAAAAGACTGGGTTTTGACTGCAGCTCACTGTGCCCTGAACAAAAAATCCCAGATCATCCTTGGAGCTCACTCGATAACCAAGAAAGAGC…
XLOC_010614|GZMA|TCONS_00016442	TTTCCTCCAACTCTTATTATTTACACTTTATTTCTGAGAATTAAAGATTTCTGCGTAGAAATTATCGGAGGAAATCCAGTGACCCCGCATTCAAGACCCTACATGGTGTTACTAGAAGGAAAAAACATCTGTGCCGGGGCTCTGATCGCAAAAGACTGGGTTTTGACTGCAGCTCACTGTGCCCTGAACAAAAAATCCCAGATCATCCTTGGAGCTCACTCGATAACCAAGAAAGAGCCTGAAAAACAGATAATGCTTGTTAAGAAAGAGTATCCTTATCCATGCTTTGACCAGGACACACATGAGGGTGACCTTAAACTTCTAAAGCTGAACAAAAAAGCAACACTGAATAAAAACGTGGCTGTCCTTCATCTCCCTAAAGTGGGGGATGATGTGAAA…
XLOC_010719|HAVCR2|TCONS_00016612	AGTGCCGCCTGAGAGAGAGCTGGGGTTTCCTTCACTACCATCAGATTTAACAGTGCCGAGAGAGAGATGACTGGCAGTCAGACAGCTGGTGCGCGGGGCCTGCAGCTGGGACGGTGGCCACTGCTCCTAACCCATGTTTTCACATCTTTCCTTTGACTGTGTCCTGCCCTTGCTGCTACTCCTCACAAGATCTCTGGAAGGGGCCTACGTGGCTGACGTTGGTCAGGATGCTCATCTGCCCTGCACCTACTCTCCAGCTACCCCTGAGAATCTTGTGCCTGTGTGCTGGGGCAAGGGACCCTGCCCTGTGTTTGAATGTCACAGTTTGGTGCTGAGCACTGATGGAAGGAACATGAAGTATCGGACATCCAGCAGATATCTGCTGAAGAGGAATGTCCA…
XLOC_010719|HAVCR2|TCONS_00016614	AGTGCCGCCTGAGAGAGAGCTGGGGTTTCCTTCACTACCATCAGATTTAACAGTGCCGAGAGAGAGATGACTGGCAGTCAGACAGCTGGTGCGCGGGGCCTGCAGCTGGGACGGTGGCCACTGCTCCTAACCCATGTTTTCACATCTTTCCTTTGACTGTGTCCTGCCCTTGCTGCTACTCCTCACAAGATCTCTGGAAGGGGCCTACGTGGCTGACGTTGGTCAGGATGCTCATCTGCCCTGCACCTACTCTCCAGCTACCCCTGAGAATCTTGTGCCTGTGTGCTGGGGCAAGGGACCCTGCCCTGTGTTTGAATGTCACAGTTTGGTGCTGAGCACTGATGGAAGGAACATGAAGTATCGGACATCCAGCAGATATCTGCTGAAGAGGAATGTCCA…
XLOC_010719|HAVCR2|TCONS_00016613	AGTGCCGCCTGAGAGAGAGCTGGGGTTTCCTTCACTACCATCAGATTTAACAGTGCCGAGAGAGAGATGACTGGCAGTCAGACAGCTGGTGCGCGGGGCCTGCAGCTGGGACGGTGGCCACTGCTCCTGATCTCTGGAAGGGGCCTACGTGGCTGACGTTGGTCAGGATGCTCATCTGCCCTGCACCTACTCTCCAGCTACCCCTGAGAATCTTGTGCCTGTGTGCTGGGGCAAGGGACCCTGCCCTGTGTTTGAATGTCACAGTTTGGTGCTGAGCACTGATGGAAGGAACATGAAGTATCGGACATCCAGCAGATATCTGCTGAAGAGGAATGTCCACAAAGGAGACGTGACCTTGACCATAGAGAAAGTAACGTTAGCTGACAGTGGGATCTATTG…
XLOC_010721|XLOC_010721|TCONS_00016617	TCTGAGACAACAATTCTTCTGCAAAATGAAGTTGAATCAGAACAGATAAAAATGGTCAAGAAGTACGACCTGCTCATGATCATTGCTCCCTCCCTGGGATTCGTTCTGCTGGTGTTGCTTCTGGCGTTTTTCCTTCGAGGGAAAGTCCTGAAGACCAGTTGTTTCCAGAAACACACAAGGCTAGACAATGAAGGAGAAGGTAAAAATGTCTTCAACGGAAGAGAAGATGAAGACGGTCTTTTCACACTCTAGCATGCCCCTTTTTCTTAGGTTTGAGGATGGGGGTATGACTATATGTTGTCAAAACAAGTCTTAGAATGCTTTTTTTTTTTGAAAAAAAAAGTCTTAACTATTGTATTTGTGTCACTGATCCTCTCTTCTCTTAGTTTCACAACTGAA…
XLOC_010721|XLOC_010721|TCONS_00016618	TTCCCAGGTAGGGGTCGAATTGGAGTTGTAGCTGCTGCCTACACCACAGCCATAGCAAGGCGGGATCTGATCCAAATTTGTGACCTACACCCCAGCTCACGGCAATGCTGGAACCTTAACCCACTGAGGTCAGGGATTGAACCCAAGTCCTCATGGATATGAATTGGGTTCGTTACCACTGAGCCACGATGGGAACTCCTGTCTTCTGTGTTTAGCATCCATTCAGTAGCATCCATTTGTTTTTGGTCTTGAGGCCTCTCATCATCAGTCTCTCTTCTTTGTTTACAGGCTAGACAATGAAGGAGAAGGTAAAAATGTCTTCAACGGAAGAGAAGATGAAGACGGTCTTTTCACACTCTAGCATGCCCCTTTTTCTTAGGTTTGAGGATGGGGGTATGA…
XLOC_010730|ENSSSCG00000017083|TCONS_00016642	AACTAAGATTTTCTCACCATGTGACCAGGACTGATGCAGAACTGGGTAGAAGCGACTTCCTCCGGGGGTTCTCGCTATTGTGATATTCTCGCATATCAGAGGGATTCGGGATCCATCGAGAGGCCACCCCCTCAACTGATCTTTTAAATTCTCTTCCCCACAGGGTTCCCAGCACCATGAGGGCCTGGATCTTCTTCCTCCTTTGCCTGGCCGGGAAGGCCTTGGCAGCCCCTGAAGCCCTGCCTGATGAGACGGAGGTGGTGGAGGAAACCGTGGCCGAGGTACCTGTGGGCGCCAACCCTGTCCAGGTGGAAGTAGGAGAATTTGATGACGGTGCTGAGGAAGCCGAGGAGGAGGTGGTGGCTGAAAACCCCTGCCAGAACCACCACTGCAAACACG…
XLOC_010730|ENSSSCG00000017083|TCONS_00016641	AACTAAGATTTTCTCACCATGTGACCAGGACTGATGCAGAACTGGGTAGAAGCGACTTCCTCCGGGGGTTCTCGCTATTGTGATATTCTCGCATATCAGAGGGATTCGGGATCCATCGAGAGGCCACCCCCTCAACTGATCTTTTAAATTCTCTTCCCCACAGGGTTCCCAGCACCATGAGGGCCTGGATCTTCTTCCTCCTTTGCCTGGCCGGGAAGGCCTTGGCAGCCCCTCAACAGGAAGCCCTGCCTGATGAGACGGAGGTGGTGGAGGAAACCGTGGCCGAGCTGTGGGCGCCAACCCTGTCCAGGTGGAAGTAGGAGAATTTGATGACGGTGCTGAGGAAGCCGAGGAGGAGGTGGTGGCTGAAAACCCCTGCCAGAACCACCACTGCAAACA…
XLOC_010730|ENSSSCG00000017083|TCONS_00016640	AACTAAGATTTTCTCACCATGTGACCAGGACTGATGCAGAACTGGGTAGAAGCGACTTCCTCCGGGGGTTCTCGCTATTGTGATATTCTCGCATATCAGAGGGATTCGGGATCCATCGAGAGGCCACCCCCTCAACTGATCTTTTAAATTCTCTTCCCCACAGGGTTCCCAGCACCATGAGGGCCTGGATCTTCTTCCTCCTTTGCCTGGCCGGGAAGGCCTTGGCAGCCCCTCAACAGGAAGCCCTGCCTGATGAGACGGAGGTGGTGGAGGAAACCGTGGCCGAGGTACCTGTGGGCGCCAACCCTGTCCAGGTGGAAGTAGGAGAATTTGATGACGGTGCTGAGGAAGCCGAGGAGGAGGTGGTGGCTGAAAACCCCTGCCAGAACCACCACTGCA…
XLOC_010730|ENSSSCG00000017083|TCONS_00016643	ATGAGGGCCTGGATCTTCTTCCTCCTTTGCCTGGCCGGGAAGGCCTTGGCAGCCCCTCAACAGGAAGCCCTGCCTGATGAGACGGAGGTGGTGGAGGAAACCGTGGCCGAGGTACCTGTGGGCGCCAACCCTGTCCAGGTGGAAGTAGGAGAATTTGATGACGGTGCTGAGGAAGCCGAGGAGGAGGTGGTGGCTGAAAACCCCTGCCAGAACCACCACTGCAAACACGGCAAGGTGTGCGAGCTGGACGAGAACAACTCCCCCATGTGCGTGTGCCAGGACCCCACCAGCTGCCCTGCCCCCATCGGCGAGTTTGAGAAGGTATGCAGCAATGACAACAAGACCTTTGACTCTTCCTGCCACTTCTTTGCCACCAAGTGCACACTGGAGGGCACCAAG…
XLOC_010821|C7|TCONS_00016800	GACTCCTGGTGTCCCCAGAGAACTCCGTTGGGGTAGAAGCAGCATCTCGGAACTGCTTGCTCTATATATGAGTGCCAAGTTAATCCCCAGCAGGGAGGGACAGGCAAGGAACAGACTGTTGGGCTCTTCCTGCTGCTGAAAATTCACTGGGCACTGGAGGAGGAAATCTACCTTCACTCTTCTGCCCTGAATGTTTTCCCAAACATGAAGGCAATGAGTTTAGTCTTCTTGGTGGGACTTATAGGAGAGTTCCAAGTTTTTTCAAGTGCCTCCTCTCCTGTCAATTGTCAGTGGGATTCCTATGCTCCTTGGTCAGAATGCAATGGTTGTACCAAGACTCAGACTCGCAGGAGACCCGTTGCTGTTTATGGGCAGTATGGCGGGCATCCCTGTGTCGGA…
XLOC_010821|C7|TCONS_00016801	CCGTTGGGGTAGAAGCAGCATCTCGGAACTGCTTGCTCTATATATGAGTGCCAAGTTAATCCCCAGCAGGGAGGGACAGGCAAGGAACAGACTGTTGGGCTCTTCCTGCTGCTGAAAATTCACTGGGCACTGGAGGAGGAAATCTACCTTCACTCTTCTGCCCTGAATGTTTTCCCAAACATGAAGGCAATGAGTTTAGTCTTCTTGGTGGGACTTATAGGAGAGTTCCAAGTTTTTTCAAGTGCCTCCTCTCCTGTCAATTGTCAGTGGGATTCCTATGCTCCTTGGTCAGAATGCAATGGTTGTACCAAGACTCAGACTCGCAGGAGACCCGTTGCTGTTTATGGGCAGTATGGCGGGCATCCCTGTGTCGGAAGTACGTTTGAAACACAATCATGT…
XLOC_010960|SGCD|TCONS_00017010	CTTTTATTTACAGGAGCAGAGGGCACAGTGTTCCCTAAATCTATAGAGACACCTAATGTCAGGGCAGACCCCTTCAAGGAACTAAGGTTGGAATCCCCCACCCGGTCTCTGGTGATGGAAGCCCCAAAAGGAGTAGAAATAAATGCAGAAGCCGGCAATATGGAAGCCACCTGCAGAACAGAGCTGAGACTGGAGTCCAAAGATGGAGAGATTAAGTTAGATGCTGCGAAAATCAAACTACCCAGATTGCCTCACGGATCCTACACACCCGCGGGAACGAGGCAGAAGGTCTTCGAGATCTGCGTTTGTGCCAACGGGAGATTATTCCTGTCACAGGCAGGAACTGGTTCCACTTGTCAGATAAACACAAGTGTCTGCCTGTGAGAGACTATCCATAGT…
XLOC_010977|ENSSSCG00000017082|TCONS_00017040	ATGAGGGCCTGGATCTTCTTCCTCCTTTGCCTGGCCGGGAAGGCCTTGGCAGCCCCTGCTCAGGAAGCCTCCCCCAGAAGGACTGACCAAATAATAATAGCAGCAGCAGCAGCAGTAGTAGTAATATTAGCTGAAGTACCTGTGGGCGCCAACCCTGTCCAGGTGGAAGTAGGAGAATTTGATGACGGTGCTGAGGAAGCCGAGGAGGAGGTGGTGGCTGAAAACCCCTGCCAGAACCACCACTGCAAACACGGCAAGGTGTGCGAGCTGGACGAGAACAACTCCCCCATGTGCGTGTGCCAGGACCCCACCAGCTGCCCCGCCCCCATCGGCGAGTTTGAGAAGGTATGCAGCAATGACAACAAGACCTTTGACTCTTCCTGCCACTTCTTTGCCACC…
XLOC_010979|ENSSSCG00000017087|TCONS_00017044	AGGAAATCTCATATCCAGAGAGGGCGGGGCGAACAGGGAAGTGGCTGCATTCAGCCTTGCATAGCAATGCACAGCTTTGCATAAGCAATAGAGGTAGGCTTTTAAAGGCGTCGTCACCAGCACGAATCTTGTAGTTATCCCGGCGCGAACCCATCTTTCGTGATGAGCCCTCTGATGCAGGCTCCGCTTCTGATCGCCCTGGGCTTGCTTCTCACCTGCCCAGCGGCTCCTGCACTCCTCCTCCCGAACCAGCTCAGTCACTTCTCCTGGGAAAACTGTGATGGCGGGAAGGACCCTGCGGTGATCAACAGCCTGACTCTGAAACCCGACCCTATTGCCATTCCTGGGAACTTGAATGTCAGTGCTGAGGTCAGGACCAGTGTTCTCCTTGATGATCCT…
XLOC_011000|ADAMTS16|TCONS_00017070	AGCCCAGCCATGCGCGCCCCCGGCTGCACGGCGCTCTGGGTGCTGCTGCTGGTGGGTGTGCAGCAGGCACCTGCGTGCGCCGTGGGACCCGCAGCAGCCTCGCCCGGGAGCCCGAGCGTCCAGCGTTCTCCTGGTCCCGCGGAGTGGCCGGGCTGGGTGGAAAAGGGCGAGTATGACCTGGTGTCTCCCTACGAGGTTGACCGCAATGGTGACTACGTGTCCCACGACATCTCGCACCCCCAGAGGAGGAAAAGGGCGCTGGCCCAGCTCGGAGTGGGCTCTCTGCACCTTCGGCTGCAGGGCTTCCGGCAAGACTTCCACATGGATCTGGAAACTTCCAGCAAGCTGGTGGCTCCTGGATTTCTCATACAGACGCTGGGAAAGCGGGGCACTAAGTCC…
XLOC_011135|XLOC_011135|TCONS_00017212	GAGCTAAGTAGAGATGCACAGAGCTGTAGTTTTTTGATTTTCCATCATGCTATTCTGGGACTCATTTGGGAGGTGGGGAAAAAGAGAGAGGCAGCTGGACCATTTGGTTGGAGAATTCTCAAGCTTAAGGAGGGCTCAGACATGAGCTATTTTCACCGGAACCCCTGTGCAAGGAGCAGTATGAGTCAGAAATGTTAGTTTCAGGATTCTAGATCCTCTGTATCTTTTTCTCAGTCATACTGGTTGCAGTTATAAAGGTCACTCTGAGTCACTCATTTACATTGTAGTGGTTTTCTTTTGTAAATTCTTGGTCAGATTCCTTCTGATTGTGGTGTGACTCCTTTTCCAGAGAAAGCGGTGAGGCTTAAGAAAAGCAGTGGAGTTCTTGCTGTGGCGCAG…
XLOC_011172|XLOC_011172|TCONS_00017253	CCTCCCACAGACCCCATGCCAGGCCTGGGTTCTCCCTGGGCCTCCTTTTCCCCCTCTAGGAAGTTGGAGGGGCTGGGGGTGGCTCCAGTGAGCACCCCCAGCCTGTGGGCCTGTGACAGAGCCCACAGCCATGCCCTCCTCCGTCCAGGGGCTGACAGGTGGGAGGGGCAGCCCCGCCCCCGGGGAGTGGACTTACCCGGCCTCTCTGCCCAGAGATCATCAATTATGAGTTTGACACCAAGGACCTGGTGTGCCTGGGCCTGAGCAGCATCGTTGGTGTCTGGTACCTGCTGAGGAAGGTAAGAGGCCAGGGCTCGGGGCCCTGGGGGTGGAGGGGCGGGGGCAGGGCGGGGGCAGGGCGAGCTGATCTCACTCCCCGCTTTCCCAGCACTGGATTGC…
XLOC_011233|PCSK2|TCONS_00017333	GTAAAGAGAGCTTTGCAACAGGAAGGGTTCGATCGGAAAAAGCGAGGGTATAGAGACATCAATGAAATCGACATCAACATGAATGACCCTCTTTTTACGAAGCAGTGGTATCTGATCAATACTGGACAAGCTGATGGTACCCCTGGCCTTGACTTGAATGTGGCAGAAGCCTGGGAGCTGGGATACACTGGGAAAGGTGTTACCATTGGAATTATGGACGATGGAATCGACTATCTCCACCCGGACCTGGCCTCGAACTACAATGCGGAAGCGAGCTACGACTTTAGCAGCAACGACCCCTACCCTTACCCTCGCTACACAGACGACTGGTTTAACAGCCACGGGACCCGATGCGCCGGGGAGGTTTCTGCCGCAGCCAACAACAATATCTGCGGGGTT…
XLOC_011234|XLOC_011234|TCONS_00017334	CTCCCAGGAGCTGGCAGCGGAAAAGGCCAAGGCAGCAGCCGGGGAGGCCAAGGTGAAAAAGCAGCTGGTGGCCCGGGAGCAGGAGATCACGGCCGTGCAGGCGCGCATGCAGGCCAGCTACCGGGAGCACGTGAAGGAGGTGCAGCAGCTGCAGGGCAAGATCCGGACGCTTCAGGAGCAGCTGGAGAATGGCCCCAATGCGCAGCTGGCCCGTCTGCAGCAGGAGAACTCCATCCTGAGGGACGCCTTGAACCAGGCCACGAGCCAGGTGGAGAGCAAGCAGAACGCAGAGCTGGCAAAGCTCCGGCAGGAGCTGGGCAAGGTCAGCAAGGAGCTGGTGGAGAAGTCGGAGGCCGCACGGCAGGAGGAGCAGCAGCGGAAGGCTCTGGAGGCCAAGGC…
XLOC_011288|CPXM1|TCONS_00017416	CCCGGGTCCGAGGCCAGCTGGCGGGCTGTGGGCGGGCCGGAGGCCGCAGGGGGCGTGCGGCGGCGGCAGGAAGGGGCGGGGGGCTCCCGAGCCCCGGCAGGAAGAGGCGAACCCACCGGCCGCCGTCGCGGGCCCCGAGCGTTCTCGCCTTGGACCCAGCCATGTGGGGTCTCCTGCTCGCCTTGGCCACCTTTGCGCCTGCCGTCGGTGTCAGTCTGGGGGCGCCCAGTGCCTCCGTGCTGGGCTTGGCGCCGCCCGGGACCACCAAGGCCCCGGTCCCGAGCCCGGCCCCGCGGAGCAGCCCGACAGAGCCGCCCGCGGGGAAGGAGAACGGGACCTCAGAACACCATGTACGGATTCGAGTCATCAAGAAGAAAAAGATCATCATGAAGAAGCGAA…
XLOC_011288|CPXM1|TCONS_00017417	CGGCAGGAAGAGGCGAACCCACCGGCCGCCGTCGCGGGCCCCGAGCGTTCTCGCCTTGGACCCAGCCATGTGGGGTCTCCTGCTCGCCTTGGCCACCTTTGCGCCTGCCGTCGGTGTCAGTCTGGGGGCGCCCAGTGCCTCCGTGCTGGGCTTGGCGCCGCCCGGGACCACCAAGGCCCCGGTCCCGAGCCCGGCCCCGCGGAGCAGCCCGACAGAGCCGCCCGCGGGGAAGGAGAACGGGACCTCAGAACACCATGTACGGATTCGAGTCATCAAGAAGAAAAAGATCATCATGAAGAAGCGAAAGAAGCTAACTCACCCGAGACCCCCAGTCACTGCCGGGCCTTCGGTGACCACCAGCCCTGCAGGGACCCTTGACCTCCCCGAGAAGCAAGAACC…
XLOC_011292|XLOC_011292|TCONS_00017422	GGTTCTGTCTGCAGGAATTTCCACGTCTGGAATGAAGCCTGGTTTGTGCGGAATGACCTGGGCTCTTCTTACAGTGGATGGCAGGTTCTGGATGCCACCCCCCAGGAGGAGAGCGAAGGGGTGTTCCAGTGCGGTCCTGCTTCCGTTATCGCTATTCGAGAGGGTGATGTGAACTTGGACTTCGACCTGCCCTTCATCTTTTCGGAGGTCAATGCTGACCGCATCACCTGGATCTACGATGCCTCAACTGGTGCCCAGAAGCGGACTTCCACAGATTCTCACAGCATCGGCAGGTACATTAGTACCAAGGCGGTGGGCAGCTACTCTCGCATGGATGTCACGGAAAAGTACAAGTACCCAGAAGGTAGGAGGGGCG
XLOC_011302|ENSSSCG00000007201|TCONS_00017436	GCGGCGGTAGCGACGGCGGCGAGATGGGACTGCGTGCCGGAGGAGCGCTGGGCAGGGCCGGGATGGGCCGGGGGTCGCCCGAGGGACCTGGGCCGAGCGGCAGCGCGCAGGGCGGCAGCATCCACTCGGGTTGTATCGCCGCGGTGCACAACGTGCCGCTGAGCGTGCTCATCCGGCCGCTGCCGTCTGTGCTGGACCCGGCCAAGGTGCAGAGCCTCGTGGACACGATCCGGGAGGATCCAGAGAGAGTGCCCCCTATCGACGTCCTCTGGATCAAAGGGGCCCAGGGCGGTGACTACTTCTACTCCTTTGGGGGCTGTCACCGCTACGCAGCCTACCAGCAGCTTCAGCGAGAGACCATCCCTGCCAAGCTTGTCCAGTCCACCCTCTCGGACCTGA…
XLOC_011397|ADIG|TCONS_00017587	AGGTTCCCAGGGCAGCTGGGTCAGCAACTTTAGACACACACACACAAACTCACACACACATACCATGAAGTACCCTCTGGTGCCGCTGGTGAACGAGCTGACATTTTCTTTCCTGGCATCCTGGCTCTGCCTGCCCGTGGGCTTGCTATTGTTCTTATTGATCGTCTGGCTACGCTTCCTACTCAGCCAAGATTCGGAGGAAAATGACTCAGATCTGTGTTTTGATTGGGAGCCCTGGAGCAAAGGTCCTGCTGAGTTTTGCCAGGAGGAGACACTTCATAGCCCAGAGGAGGAGAGGCCCTGCTGGTGAGCCTATACTGCCAGATCCAGCATTTCACTGGTTCCCAGCTTGGTTTTGCCAGAGTCAGCGGGGCTGTGGCCGAGGCCAGCATGGACAGA…
XLOC_011397|ADIG|TCONS_00017588	AGCTGGGTCAGCAACTTTAGACACACACACACAAACTCACACACACATACCATGAAGTACCCTCTGGTGCCGCTGGTGAACGAGCTGACATTTTCTTTCCTGGCATCCTGGCTCTGCCTGCCCGTGGGCTTGCTATTGTTCTTATTGATCGTCTGGCTACGCTTCCTACTCAGCCAAGATTCGGAGGAAAATGACTCAGATCTGTGTTTTGATTGGGAGCCCTGGAGCAAAGGTCCTGCTGAGTTTTGCCAGGAGGAGACACTTCATAGCCCAGAGGAGGAGAGGCCCTGCTGGTGAGCCTATACTGCCAGATCCAGCATTTCACTGGTTCCCAGCTTGGTTTTGCCAGAGTCAGCGGGGCTGTGGCCGAGGCCAGCATGGACAGAAGACTTGCCGGGG…
XLOC_011409|EMILIN3|TCONS_00017611	ATGGGCCGCCGCCGCCTGCCGGTCTGGCTGTGCGCCGTCGCGGCGCTGCTCTCGGGGGCGCAGGCCAAGGGCACCCCGCTCCTCGCGCGGCCCGTGCAGCCCGGTGCCTCCCGCTACAGCCTCTACACGACGGGATGGCGTCCTCGGCTGCGCCCGGGGCCGCACAAGGCCCTCTGTGCGTACGTTGTGCACAGGAATGTGACCTGTGTCCTACAGGAGGGAGCAGAGAGCTACATAAAGGCTGAATATCGGCAGTGCAGATGGGGGCCCAAGTGCCCCGGGACAGTCACGTACCGCACAGTGTTCAGACCCAAATACAAGGTGGGCTACAAGACGGTGACGGACCTCGCCTGGCGTTGCTGCCCTGGCCTCACTGGAGAAGGCTGCCCCAAGCACCTC…
XLOC_011472|CEBPB|TCONS_00017724	CTCGGGCGGCCACAGCGTGTCCTCTGCGTGCCCGGGGAGGGGTTGGGGCGGCCGCCAGGCGTGACGCAGCCGTTGCCATGGCCCGCCTTATAAATAACCGGGCTCTGGAGAAACTTTAGCGAGTCAGAGCCGCGCACGGGACCGGGAAGGGGACCCACCCGAGGGTCCAGCTACCAGCCCCCGCACTAATAGCGGCCAATCCAGCGGAAAAAGCAACAGCAGCAGCAGCGACACAGCAGCGACAGTTCGGAGCCAGGAGGCCGCGCCACCTGCGGGCCGGCCGGAGCGGGCAGCCCCAGGCCCCCTCCCCGGGCACCCGCGTTCATGCAACGCCTGGTGGCCTGGGACCCAGCATGTCTCCCCCTGCCGCCGCCGCCTGCCTTTAAATCCATGGAAGTG…
XLOC_011472|CEBPB|TCONS_00017725	ATGCAACGCCTGGTGGCCTGGGACCCAGCATGTCTCCCCCTGCCGCCGCCGCCTGCCTTTAAATCCATGGAAGTGGCCAACTTCTACTACGAGGCGGACTGCTTGGCTGCTGCGTACGGCGGCAAGGCGGCCCCCGCGGCGCCCCCCGCGGCCAGACCCGGGCCGCGCCCCCCCGCCGGCGAGCTGGGTAGCATCGGTGACCACGAGCGCGCCATCGACTTCAGCCCATACCTGGAGCCGCTGGGCGCGCCGCAGGCCCCGGCGCCGGCCACGGCCACCGACACCTTCGAGGCGGCTCCGCCCGCGCCCGCCCCCGCGCCCGCCTCCTCCGGGCAGCACCACGACTTCCTCTCCGATCTCTTCTCCGACGACTACGGGGGCAAGAACTGCAAGAAGGCG…
XLOC_011500|ENSSSCG00000007506|TCONS_00017765	AATTTAAAGCTGGGAGGTTCTGCCCCCAAACACCCAGCAGGGCCTCCCCACTGGGAACGCGCGCTGACCAGCGGGACGAGCCTGCAAAGCGACCCTTGGGTCTCGGATCCGACCTTCCTTGACCATCCAAGGAGAGAAAACGTAGGCGACCTTGGCATCCACACCCCTTAGCTCGGCCCTGCAGGATGCCTCCTCAGCTCTCAAACGGCCTCAACCACTCGGCCAAAGTCGTCCGGGGCACCCTGGACAGCCTGCCCCAGGCCGTGCGGGATTTCGTGGAGAGCAGCGCCAAGCTGTGCCAGCCTGACCAAATCCACATCTGCGATGGCTCCGAGGAGGAGAACCAGCAGCTGCTGAGCCACATGGAGGAAGAGGGTGTCATCAAGAGGCTGAAGAAGT…
XLOC_011501|ENSSSCG00000007507|TCONS_00017766	GTGGCCATGATCCAAAGACCGGCCCTGACGCGACCTTGGCATCCACACCCCTTAGCTCGGCCCTGCAGGATGCCTCCTCAGCTCTCAAACGGCCTCAACCACTCGGCCAAAGTCGTCCGGGGCACCCTGGACAGCCTGCCCCAGGCCGTGCGGGATTTCGTGGAGAGCAGCGCCAAGCTGTGCCAGCCTGACCAAATCCACATCTGCGATGGCTCCGAGGAGGAGAACCAGCAGCTGCTGAGCCACATGGAGGAAGAGGGTGTCATCAAGAGGCTGAAGAAGTATGACAACTGCTGGTTGGCTCTCACAGACCCCAGGGACGTGGCCAGAATTGAAAGCAAGACGGTCATCATTACTCAGGAGCAAAGGGATGCGGTGCCCATCCCCAGAAGCGGCCTC…
XLOC_011501|ENSSSCG00000007507|TCONS_00017767	ATGCCTCCTCAGCTCTCAAACGGCCTCAACCACTCGGCCAAAGTCGTCCGGGGCACCCTGGACAGCCTGCCCCAGGCCGTGCGGGATTTCGTGGAGAGCAGCGCCAAGCTGTGCCAGCCTGACCAAATCCACATCTGCGATGGCTCCGAGGAGGAGAACCAGCAGCTGCTGAGCCACATGGAGGAAGAGGGTGTCATCAAGAGGCTGAAGAAGTATGACAACTGCTGGTTGGCTCTCACAGACCCCAGGGACGTGGCCAGAATTGAAAGCAAGACGGTCATCATTACTCAGGAGCAAAGGGATGCGGTGCCCATCCCCAGAAGCGGCCTCAGCCAGCTGGGTCGCTGGATGTCCCCGGAGGACTTCGAGAAAGCCTTCAATGCCCGGTTTCCGGGGTGC…
XLOC_011551|IDO1|TCONS_00017869	CTGAATATGATCTACAGCCCTTGAAAAGGAACTAACTAAAGGTCCTGCCAAGAAATATTGCCATCCCTTACTGCAAACTCTCTGGGAAGCTTGGACTGCCTCCTATTCTGGTCTACGCAGATTGTGTCTTGGCAAATTGGAAGAAAAAGGATCCCAGTGGGCCCATGACTTACAAGAACATGGATATTCTCTTCTCATTTCCGGGTGGGGACTGTGGTAAAGGATTCTTCCTGGTTTCGCTATTGGTGGAAATAGCGGCTGCTTCTGCAATCAAGGTGATCCCCACTCTATTCAATGCAATACAGTGTGAAGACCTGGATGCTTTGCAAAAGGCATTGCTTGATATAACTTCTTCTCTGCACAAAGCCCTTGAAGTGTTTCACCAAATTCATGAGTATG…
XLOC_011551|IDO1|TCONS_00017870	AAAGAGCAAGGAGGACCAGAGGAGCTGCCTGCAAAGATGGCACTTGATTGGTGGTCTCCTATGGACAATTCTTGGAAGATCTTTGAAGAGTACCACATAGATGAAAACCTAGGCTTTGCTCTGCCAAATCCACTGGAGGAGCTGCCTCACCCTTACGATGCTTGGATTGCCATTGCTAAAAATCTACCTGAACTGATTAAGAATGGACAACTACGTGCAGAAGTGGAGAAGTTAGCAACGCTCAGCATTGACGGCCTCCAAGGACACAAGATGCAGCGCCTGGCACATCTGGTTCTGGGGTACATCACCATGGCGTACGTGTGGGGTCAAGGGGATGAAGATATCCGCAAGGTCCTGCCAAGAAATATTGCCATCCCTTACTGCAAACTCTCTGGGAAG…
XLOC_011596|DSTN|TCONS_00017933	GGCTTCAGGAGTGCAAGTTGCTGATGAAGTATGTCGCATTTTTTATGACATGAAAGTTCGGAAGTGCTCCACACCAGAAGAAATCAAGAAAAGAAAGAAGGCTGTCATTTTTTGTCTCAGTGCAGACAAAAAGTGCATCATTGTAGAAGAAGGCAAAGAGATCTTAGTTGGAGATGTTGGTGTAACCATAACCGATCCTTTCAAGCATTTCGTGGGGATGCTTCCTGAGAAAGATTGTCGCTATGCTTTGTATGATGCAAGCTTTGAAACCAAGGAATCCAGAAAAGAGGAGTTGATGTTTTTTCTGTGGGCACCAGAACTAGCACCTCTGAAAAGTAAAATGATCTATGCCAGCTCCAAGGACGCAATCAAAAAGAAATTTCAAGGCATAAAACATGA…
XLOC_011652|XLOC_011652|TCONS_00018034	CCTCTGTCTTCTTTTACAGGGCCTTCCGCCTCAGAGTCGGCCAAGACGAAGGCTGTGTTTCCACTCTCCAATGAGACAAGAAGCAGCGGCTGGAGTGCACAACTTCTGTCCAGAAGGGACAACGTTCTGGCCATCTCCATCCTCAGTCCAGCCAGTGCGCCCATCGGAAGGTATGAGCTGAGCATTCGGATCTCCTCCCAGGGCAAGGACTCCACTCTGAAACTTGGGACATTCATACTGCTCTTCAACCCCTGGTTGCAAGCCGATGTTGTCTTTATGAATAACCAAGCTGAGAGAGAGGAGTATGTTCAGGAAGACGCCGGCATCATCTTTGTGGGAAGCTCAAATCGAATTGGCATGATTGGCTGGAACTACGGACAGTTTGAAGAAGGCATTCTG…
XLOC_011653|XLOC_011653|TCONS_00018035	CTGGCCAGGGAGGCCTCAGGCGAACCTGGGCTCCAGATATTCCTGGCAAGCTGGCACTGACATAGCCTGGCCTCTGTGCTTAAGGCTTCAGAAGCCAACAACTCCACTCCCTCTCACTCTGCTCCCTGGCTTCTCCTTCCAGAAATACAGCACCCTGTAAAGATTGCATATGCTCAGTATGAGAAGTACCTGAAAGCAGACAACATGATCCGGATCACAGCTGTGTGCCAGGTCACCGACGAGCCCGAGGTGGTGGTGGAGAGAAACGTCATCCTGGACAACCCTACCCTGACCCTGGAGGTGCTGGACCAGGCCCGGGTGAAGAAGCCCGTGAATGTGCAGATGCTCTTCGCCAACCCGCTGGATGAGCCAGTGAAGGACTGCGTGCTGAAGGTGGAG…
XLOC_011670|ENSSSCG00000007204|TCONS_00018069	GCGGCGGTAGCGACGGCGGCGAGATGGGACTGCGTGCCGGAGGAGCGCTGGGCAGGGCCGGGATGGGCCGGGGGTCGCCCGAGGGACCTGGGCCGAGCGGCAGCGCGCAGGGCGGCAGCATCCACTCGGGTTGTATCGCCGCGGTGCACAACGTGCCGCTGAGCGTGCTCATCCGGCCGCTGCCGTCTGTGCTGGACCCGGCCAAGGTGCAGAGCCTCGTGGACACGATCCGGGAGGATCCAGAGAGAGTGCCCCCTATCGACGTCCTCTGGATCAAAGGGGCCCAGGGCGGTGACTACTTCTACTCCTTTGGGGGCTGTCACCGCTACGCAGCCTACCAGCAGCTTCAGCGAGAGACCATCCCTGCCAAGCTTGTCCAGTCCACCCTCTCGGACCTGA…
XLOC_011732|ENSSSCG00000007318|TCONS_00018173	CTTCTGCCTTGTAAGGCCCGGCGCCGCGCCCCGCCCCGCGCCCCCACCGCGCCAGCCCGGACCCCACCGACGCCCGGCCAGCCCCGGCTCCGCACCCGCTCCGCGCACCGAGCCGGCGCCTTCTCCGCACCAGGAAAGTCCCACACGCCTGCAGCCAAGATGTCCAGTAAACGGGCCAAGGCCAAGACCACCAAGAAGCGGCCACAGAGGGCCACATCCAATGTCTTCGCGATGTTCGACCAGTCCCAGATCCAGGAGTTTAAGGAGGCCTTCAACATGATCGACCAGAACCGAGATGGCTTCATTGACAAGGAGGACTTGCATGACATGCTGGCCTCACTGGGCAAGAACCCCACGGACGAGTACCTGGAGGGCATGATGAGCGAGGCCCCGGGGCCC…
XLOC_011753|ENSSSCG00000007353|TCONS_00018211	CCTCTGCCGCCNGCAGCTCGGTGCCCTCGTCGCCCAGCTTCAGCCCCACCGAACAGAAGACCCACCTCGAGGACCTGTACTGGATGGCGAGCAACTACCAGCAGATGAACCCCGAGGCGCTCAACCTGACGCCCGAAGACGCGGTGGAGGCGCTCATCGGCTCGCACCCAGTGCCACAGCCGTTGCAGAGCTTCGACGGCTTCCGAGGCGCGCACCACCACCATCACCACCACCACCCACACCCGCACCACGCTTACCCGGGCGCCGGTGTGGCCCACGACGAGCTGGGCCCGCACGCGCATCCACACCATCACCATCATCACCAAGCATCGCCACCGCCGTCCAGCGCGGCCAGCCCCGCGCAGCAGCTGCCCACCAGCCATCCCGGGCCTGGGCCGC…
XLOC_011753|ENSSSCG00000007353|TCONS_00018212	GGCCCGCACGCGCATCCACACCATCACCATCATCACCAAGCATCGCCACCGCCGTCCAGCGCGGCCAGCCCCGCGCAGCAGCTGCCCACCAGCCATCCCGGGCCTGGGCCGCACGCGGCGGCCACCGCGACGGCGGCTGGCGGTAGCGGCAGCGTGGAGGACCGCTTCTCTGACGACCAGCTCGTGTCCATGTCCGTGCGCGAGCTGAACCGCCACCTGCGGGGCTTCACCAAGGACGAGGTGATCCGCCTGAAGCAGAAGCGGCGGACCCTGAAGAACCGGGGCTACGCCCAGTCGTGCAGGTATAAACGCGTCCAGCAGAAGCACCACCTGGAGAATGAGAAGACACAGCTCATTCAGCAGGTGGAGCAGCTTAAGCAGGAGGTGTCCCGGCTGGCC…
XLOC_011761|XLOC_011761|TCONS_00018227	CAGCTTGAGATAAAGAACCATGTATTCTTCAGCCCCATAAACTGGGATGACTTATACCACAAGAGGCTGACTCCACCCTTCAACCCAAATGTGGCAGGCCCTGCTGACCTGAAACACTTTGACCCAGAGTTCACCCAAGAAGCCGTGTCAAAGTCCATTGGCTGCACTCCCGACACGATGGCCAGCAGCTCTGGGGCCTCAAGTGCCTTCCTGGGATTTTCCTACGCGCCGGAGGACGAGGCCATCTTGGATTGTTAGACGAGAAGCACCTGAGAAACCACGGAGCCAGCTGGTATCTCCCACTGCCCCAGGAATTATGGAAGATGAAGTTAGAAGCCCATGGAAAACACACCAATGACAGTGACATTGACCTACTGGGAATCAAAAACCAGGTCACGA…
XLOC_011804|C20orf123|TCONS_00018293	ATGAGGACCCCCTGGGAGACAGCAGAGCCCCTCATCAGGACCGGGTGGAGATTCTGGTCCCAGGGGCTCTGCAAGGCCCTTGCCCCGCTGCAAGCTGCCTGGATTGCCTTCTCCCAGCCTGTCCCAAGCAGCTGTGGCCAGCTGCTCACCCAGCTCCTCCTGTGCGGTTGCCTGGCCATTGCCGCCACAGGTCTGACCTACCAATGGCTGGCATCCTTGCTGCTTTATCCTCTAGGACCCTCAGCCATGGTGGCCACTGTCTGTGGCCTCCTGGTCTTCCTGGGCCTGAGCCTGGTGCCTCCTGCCCGCTGCGTGTTTGCACTCAGTGTGCCCACCCTGGGCACAGAGCAGGGCCGTAGCCTACTCCTCTCCTGGAGTACCGCCACCCTGGCCATTGCT…
XLOC_011845|CTSZ|TCONS_00018375	CGCGCCCCGCCCCGGGGGAGGGCCCGCCCGGGCGCAGCCACCTTAAGGGCCGGGCGGGGCGCGGAGCCGGGTCCGGACCAGGCGGGGTCGGGACCAGGCGGGGTCGGGCCGCACGGGCGCGGGAGCCATGGCGTCGTCCGGGCCGCCGCCGCCGCTGCTGCTGCTGCTGCTCGTGCTGCTGGCGGGCGCGGCGCGGGCCGGCCTCCACTTCCGCCCGGGCTGCAGCTGCTACCGGCCCCTGCGCGGGGACCAGCGGACCCAGTTGGGGCACAGGACGTACCCCCGGCCTCATGAGTACCTGTCCCCATCGGATCTGCCCAGGAGCTGGGACTGGCGCAACGTGAATGGGGTCAACTATGCCAGTGTCACCAGGAACCAGCACATCCCCCAGTACTGCGG…
XLOC_011890|XLOC_011890|TCONS_00018423	TTTCTTACCCTGCAGCGGGAGACGCGGGAGGGAGAGCGAGAGGGCAGGAGCCGCCGCCGCCGCCGCCGCCGCCGCGAAACCGGGAAAGAGGAGACGGCTGAGCCTCCGCCGAAAAGCCGCTTCCGAGCAGCTGCAGGCGCCGCGACCTCGACGCCGCCCGCCCCGTCTGCCGTCCGCTCCGGCCGCTCGCTGGCTGCGTGCGCGCGTGTGGAGTCGTGGCACTTTCTGCCTCGGAGCTGGCGAACGGCCCCCTCCGCCAGGATCGCCGCCTCCTGCCTTCCCCACCCGGGCCAG
XLOC_011947|XLOC_011947|TCONS_00018480	TTCGTTGCAGAACAAAATTAGAAAAATATAAATTAAGAGCACCCCAGGAGTTCTCTTGTGGCGCAGCAGGTTAAGGATCCAGCATTGTCACTGCTGCAGCTTGGGTCGCTGCTGTAGTGTGGGTTTGATCCCTGACCCGGAAACTTCCATATGCCAAGGGTGTAGTCAAAATAAATATGTTTTTTGAGTGAGTATACTTTATTCTTAAAATTTTTTCATTGTAAAATATCACACACACAGACCATATAAAATGATTGCTCACTTTGATGTATTATAAAGCAAACACCTTGGAACCAGGGCCTGGGTGAAGAACTGCCAGCTGCCCCAGAAGCCCTCAGCATGCCCCGTCTCAGTCACCCACCCTACCTCCCCCAA
XLOC_011954|XLOC_011954|TCONS_00018487	GTGCCCACCCACCAGCCCAGACGCGGGGCACCAGCAGGCTCCTCCTCCTCAACGCCCGGGCTCTTATCAGGGAAGCAGTTCGGGTTGGTGCGGAGGGGGAAGCCTGAGGCCCGGGGCTCCAGCAAGGTGGGTGGGAGAGATAGGGAAGTGGGGAGGGGGCCTCTGGGTCCTGTTGGGAAGGCCTGAGGCTGGAAGGGACGCCCAGAGCCTGTGGTGTCCTTGCTGGTCGGGCCTCTCGACACGGTTCCGGGGCTGCTGCCGCTCCCATCCTTGCAGGCAAGACGCCTGCACCTTTAATTAGCAGGCGGCAGCCTCTCCCCGATTCATCACAGTCACTGTTTAATTAGCTGCACACAAGGCACCCCTACCCCCCAGCTCTGGGCTGAGCAGCCTGCCTCT…
XLOC_011959|XLOC_011959|TCONS_00018492	CTGGGTGGAGCCCCTGTCCCCCGCATCCATCCTCCCCCAGCCCACAGCCACACTGCTGACCTGGCTTAGTAGTGAGAGGGGCCTGGGGATTGAGGTACAGAACAGTCTGGGAGCATCTGGCAGTGATCTCAGCCAGGTTGCCCAGAACAACACGGGGTGGGGAGGGGGAATGCCGGAACTGAGGAGGCAAAACCAGGCTCGGGTTGGAATCCCAGCTCGCCTGTGCCCCTGGTCATATTACCTCACCGCCTCGAGCCTTGGTTTCCTTGTCTGCAAAACAGGGTTATTATCAGAATTGAGATTTCATCATCATAATGGTAGAGCTGCTTACACAATGCACGGTATGCAGTTGGTGCTCAATAAATGTCACTCTCCTCCACTGACTAGCTGATTAAACTC…
XLOC_012008|XLOC_012008|TCONS_00018541	GGTGGTGGTGGTGGTGCTAATGGGGATGCTGAAGATGCTGACGATGGTGATGGTGATAATGGGGATGCTGATGATGCTGACGATGGTGGTGGTGATATTGGGGATGCTGATGATGCTGACGATGGTGGCGGTGGTGGTGATAATGGGGATGCTGATGATGCTGACGATGGTGATGGTGATAATGGGGATGCTGAAGATGCTGACGATGGTGATGGTGATAATGGGGATGCTGATGATGCTGACGATGGTGGTGGTGATATTGGGGATGCTGATGATGCT
XLOC_012012|XLOC_012012|TCONS_00018545	NAGAGGTGTAGACGACACCGAGCCAGCTGGCTGCAGGCGCGTGCAGGGCCGGCCCGGGCGCTCCGCGCGCCCCAGCGGCTCCTTCTTTACGTCGAACTTGAGCAGGTCGAAGTCGTTGACGTACTCCATGGCCAGCGGGCTGGTGGGCAGCTCGGGCCCCATGCTCAGCTCCGCGGCCATCGCTCACGCGAGGCGCAGTCGCCGCTGCCGCCCGGGAAACTTTGCGACCGGCCGGGACGCGCCGAGCCGGGAGCGGGGGCGAAGAGCGGCGAGCCCGGGAGGCGGGGAGCCGAGGGCTCAGCGGGCCGGGGCCGCCGGCCAAGCCTTTGTCTGGGGACGCGGCGGCGCGCCGGAAAGTCCCGAGGCTGCCTGCGCCGCCCCAGAGCTCAGGGATGTGGC…
XLOC_012013|XLOC_012013|TCONS_00018546	CCCTCGGCCTCCTTCCGCGAGTCTCTGACGTCAGCGACGTCTCATTTAAAAGCGGCCGCGCAGGCGCAGTGAGCCGAAATGCGAACTTAGGCTGTTACACAACTGCTGGGGTCTGCTCTCGCCTCCCGCCCGGCAGTCAGTCAGCGTCGCCGCCGCTGTCGCCGCCTCAGCCCTTACCGGGAGTCTCAGGCCCGCCCCGCCGACGTTTACTCCCGCCTTCCGGGAGCCTTCGGGAGCCTCCGGAAGCCCCCTGTCCACCCGCACAGGCCCGGTAGCGGACCGTCCTGCGTTTCC
XLOC_012015|XLOC_012015|TCONS_00018548	CCACAGAAGCACCCCATAGGGAGTGCAGCCTGGCCTCTGCCAGTGCCCCGTGTCCGAGCCCCCACAGACAGCCCACACCCTCTCCTGGCCTGGCCCTGATCGCCCCTCTGCCAGGCCCTGGCCTCCCCGGCCCCGCGTACCTGCACAGCCTGGGAGAACGCCGCTGGGAGAACGAGCAGTTGGAGCCGGAGGATGGGCAGTGGACAAGAGAGCCTCTCTGTTCTCCCAACAAGGGCCGAAGTGTCTGTGCCTGGCGCCAGCCCGGGCCCAGCACCCAGCTCGGAACTCCCGGCAGGAGGGTGGCAGCGAGGGGGCTGCTGATGTCACGCGGGAGCCAGCAGGGCTTAAGATGGGACCGAAGACCTCTGTTCCCTCGGGGACATCGCCTCCCCCAGGGAG…
XLOC_012048|XLOC_012048|TCONS_00018581	CTGCCAATATTAAGGACCTGGGTGCGTTCAATTATGATTTTGCTGGAGGCTGTCCCCGATTTTGATGCTGTAGACACGGAACCACCTTTCTGAAACCCAGCTGATACAGCTAGCATAGGCAGGTCTCTCAACACCATTAGCTTTGCAAATGGCTTCATTTCAGTCAACGCCGACTTCCGCTTTGGCCAATTGAAAAAAACGAAAATTAAAGGAGAGAAGAAAAAGAAGAAGAAAAGAAAAAAAAAAAAAAACAC
XLOC_012055|XLOC_012055|TCONS_00018588	GCCCCTGGCCCTGCTGGCTTCGCTGGCCCCCCTGGTGCTGATGGGCAACCTGGTGCTAAAGGCAA
XLOC_012114|TBXAS1|TCONS_00018688	CTTGGATAACTGAGATGATGGCACTGCTTCCAGGTACTCCACATCGGCATTTTCAAGACTAGAGAAGCTGGGCATCAGGCATCCCAAGCCTTCTCCTTTTATTGGCAACTTGACATTTTTCCGCCAGGGTTTCTGGGAAAGCCACATGGAGCTCAGAAAGCAGTATGGACCTCTGAGTGGGTACTATCTTGGTCGCCGGATGATTGTCGTCATCTCTGACCCAGACATGATCAAGCAGGTGTTGGCTGAGAAGTTCAGCAACTTTACCAACAGAATGGCCACAGGATTGGAATCCAAGCCGGTAGCTGACAGCATCCTGTTTTTACGTGACAAAAGATGGGAGGAGGTCCGAAGTGTCCTGACTTCTGCTTTCAGTCCTAAAAAGTTGAATAAGCTGAC…
XLOC_012114|TBXAS1|TCONS_00018689	CCCCTCAGGTACTCCACATCGGCATTTTCAAGACTAGAGAAGCTGGGCATCAGGCATCCCAAGCCTTCTCCTTTTATTGGCAACTTGACATTTTTCCGCCAGGGTTTCTGGGAAAGCCACATGGAGCTCAGAAAGCAGTATGGACCTCTGAGTGGGTACTATCTTGGTCGCCGGATGATTGTCGTCATCTCTGACCCAGACATGATCAAGCAGGTGTTGGCTGAGAAGTTCAGCAACTTTACCAACAGAATGGCCACAGGATTGGAATCCAAGCCGGTAGCTGACAGCATCCTGTTTTTACGTGACAAAAGATGGGAGGAGGTCCGAAGTGTCCTGACTTCTGCTTTCAGTCCTAAAAAGTTGAATAAGCTGACTCCTCTCATCAGCCAAGCCTGTGAC…
XLOC_012114|TBXAS1|TCONS_00018690	TACTATCTTGGTCGCCGGATGATTGTCGTCATCTCTGACCCAGACATGATCAAGCAGGTGTTGGCTGAGAAGTTCAGCAACTTTACCAACAGAATGGCCACAGGATTGGAATCCAAGCCGGTAGCTGACAGCATCCTGTTTTTACGTGACAAAAGATGGGAGGAGGTCCGAAGTGTCCTGACTTCTGCTTTCAGTCCTAAAAAGTTGAATAAGCTGACTCCTCTCATCAGCCAAGCCTGTGACCTGCTCCTGGCTCACCTAGAGCGCTATGCGGAATCCGGGGATGCCTTCGACATCCAGAGGTGCTACTGCTGCTACACCACTGATGTGGTTGCCAGCGTTGCCTTCGGCACCCAGGTGAACTCCAGCGAGGAGCCTGAGCACCCCTTTGTGAAGCAC…
XLOC_012124|ENSSSCG00000016516|TCONS_00018707	CAGGAACTGAGTGGTTCCTCCATGGTCCCCATCATGACAGCAGTGCAATCTAAAACAGCTCCTCCCACATTTAACAGGACTAATAAATTCACAGCTGGTTTCCAGAACATTGTAGATGCCTACGGCGTCGGCAGCTACCGGGAGATGAACCCAGCTCCCTACACCATCATCACTTTCCCCTTCCTGTTTGCCGTGATGTTTGGAGACTGCGGTCATGGGACTGTGATGCTTCTGGCAGCCCTTTGGATGGTCCTCAATGAGAGACGCTTGCTCTCCCAGAAGACCAACAATGAGATCTGGAACACCTTCTTCCACGGCCGCTACCTCATACTCCTCATGGGCATCTTCTCCATCTACACGGGCTTGATCTACAATGACTGCTTCTCCAAGTCTTTCAAC…
XLOC_012170|LEP|TCONS_00018773	GTGGTTCCCTCTGTTTCCAGGCCCCAGAAGCACATCCCGGAAAGGAAAATGCGCTGTGGACCCCTGTGCCGATTCCTGTGGCTTTGGCCCTATCTGTCCTACGTTGAAGCCGTGCCCATCTGGAGAGTCCAGGATGACACCAAAACCCTCATCAAGACGATTGTCACCAGGATCAGTGACATTTCACACATGCAGTCTGTCTCCTCCAAACAGAGGGTCACCGGTTTGGACTTCATCCCTGGGCTCCATCCTGTCCTGAGTTTGTCCAAGATGGACCAGACCCTGGCGATCTACCAACAGATCCTCACCAGTCTGCCTTCCAGAAATGTGATCCAAATATCGAATGACCTGGAGAACCTCCGGGACCTTCTCCACCTGCTGGCCTCCTCCAAGAGCTGC…
XLOC_012200|TFEC|TCONS_00018814	AGCACATAGGAAGCAAATGGAGAGACTGATTTTCACAGATCATGTTTCTGAGACATTACCAAAGATTCATGTCAATGATATAGTTCTCTAGAGAAACTCAGAAAAGCAAAGGTACCTGCACAACTGGAAAGTCCTGCTGGGACTCAGCTACAGAAAGTTCAGAGGCAGCAAGTAAAACCCTTCATGACCCTTGACTACCAGATTGTCAACCAGACTCTTAAAAGGTCACACCCTTCGACACCAAGCAGTGCACTTTTGGTACAGCATGGACATCTGTCTTCCAAGAGTGATACTCCCTTCACTGGAAATCCACTCACCAAGTTGCTAACTCTTGGTAAAGAAGATGACAATACAGAATGGCATCTATCTGGAAGTATTTTGGATGTATATAGTGGTGAG…
XLOC_012200|TFEC|TCONS_00018815	CCCAAACTATTGTTATTCATGGTTAGATCCTTTACTTTGGTTGTCTCTTTTGGCTTGGTGCTTATGTTATGGAAAGAGGGATTATAACTTGGTGCTGTTTGTAAAGGTGGTAACCCTGATAGATTCCAGTCATTGCTGGTACCTGCACAACTGGAAAGTCCTGCTGGGACTCAGCTACAGAAAGTTCAGAGGCAGCAAGTAAAACCCTTCATGACCCTTGACTACCAGATTGTCAACCAGACTCTTAAAAGGTCACACCCTTCGACACCAAGCAGTGCACTTTTGGTACAGCATGGACATCTGTCTTCCAAGAGTGATACTCCCTTCACTGGAAATCCACTCACCAAGTTGCTAACTCTTGGTAAAGAAGATGACAATACAGAATGGCATCTATCTGGA…
XLOC_012254|ENSSSCG00000016714|TCONS_00018887	GCGGAGCTAGTTCGGTTGCACCAACGCCGGTACATAGGCGCGGACCGGCGTGTCCTTGGACCTAGAAAGCGGGACGTCCGGCCTGCGAGTGGTGGATTGTCTGTTGAGCTCGGCGAAAGAACGATTTTAAAATGGGTGATGTTGAGAAGGGCAAGAAGATTTTTGTTCAGAAGTGTGCCCAGTGCCACACTGTAGAAAAGGGAGGCAAGCACAAGACTGGTCCAAACCTCCATGGTCTCTTTGGGCGGAAGACAGGTCAGGCTCCTGGATTCTCTTACACAGATGCCAACAAGAACAAAGGCATCACCTGGGGAGAGGAGACACTGATGGAGTACCTGGAGAATCCCAAGAAGTACATCCCTGGAACAAAAATGATCTTCGCTGGCATTAAGAAGAAGG…
XLOC_012448|C7orf58|TCONS_00019220	GTTAAGGCGAGCTGGTCTGCGTCCAGCTGTGCAACAGGCACTTTGGGTTAAACCTCTTGCCATCTCCAATGCTGTTTTTAGGCTCCAGACTTACTTTGCTGTTGTTTCTCTTTTCCTGTGAAGCTTTTACTGTTGAGCTGAAGGATGTGAAAAAATAAGGCATTACCGGAAGCAACAGTTTGGCAGCCAGGGGTAAGCTCAGGTTATTCGTTGCAACTATTATTATTTTGATGTCTTTTTTTAAACCCAAGCCAGCCACTTTTTACTGTCATCCATGGAAGGGCTCTTATTTACCGCCTCAGACTTTTGGGACCTATGATTCTTTGGCATGACGCTTCGGAAAGTTCTTAAGTGGGGGATGGAGCTATCTTGATGTGCTTTAAGTTGTGGAAAAAAGAA…
XLOC_012448|C7orf58|TCONS_00019221	CTTTTACTGTTGAGCTGAAGGATGTGAAAAAATAAGGCATTACCGGAAGCAACAGTTTGGCAGCCAGGGGTAAGCTCAGGTTATTCGTTGCAACTATTATTATTTTGATGTCTTTTTTTAAACCCAAGCCAGCCACTTTTTACTGTCATCCATGGAAGGGCTCTTATTTACCGCCTCAGACTTTTGGGACCTATGATTCTTTGGCATGACGCTTCGGAAAGTTCTTAAGTGGGGGATGGAGCTATCTTGATGTGCTTTAAGTTGTGGAAAAAAGAAGACAGATTTTTATTTTTCATGCTGACAAAAAATAGCTATGACTTTTCCGGCAACGTGGACAGGGGCCAAGTGAAGCTGAACTGGTCATGGTCTGTCGTCCAGTGTTCCTTTGTCGCCGGCGAT…
XLOC_012460|CAV2|TCONS_00019240	TTTTCTACAGTATGTCCATCATCCCTGCATCAAACTGCCCGCTCTTAGGCATCCAGTTCTAGGTGTCGTGTAGCGTGACTCAGGAAGCCTATCGGCCTCTCTGTACGCAGAACGTGTGTCCTCTTCCCTTAGACACACTTCACCCACCTGTGCAGGGCCGGGAATCTGGTTGGGACATCCTCCCTCATCCCTCTCCGGGCCCGAGGCGGGACTGGGACAGGGCCGGGGAGGGCCCGGGGAGGGCGCGCGAGGCTGGAGCCACCTAGCCGGCTGTGTTCGGCCCCCGCCCCTTGGCCCGGCCGCGGGGCGGGACTCGTGTCGCGCCAGCCTCAGGAGCAGGGGCCGGCAGCGGGAAGCGGCCGCCGCCCCGGCCGCGCCGGGCTAGGCGAGGCGGGGCGG…
XLOC_012472|DNAJB9|TCONS_00019254	CAATAGGGAAGCGTTTCGTGTAGGTCTTCTCCTGAGGTGGAGGCGCCGGCCGCTCCTCCCGCCAGTAGGGAGCGGGCGGAGAAGGGACGCGGCTGTAGCTGTGTGAGGCCGGTGTACAGGCGGCCTTGGGCACGGGCCTGCTCCCAGAGCGGCGGAGGCCGGGGTGAGGGGCCCAGCCGGGCAGCTGTGTGAAGTCTGTGGTCAGCGTCGCCGGAGCCTACGCTCTGTGGAAGAGCAGCAGCGGCAGCCAGAGGGATATTAGAAATGGCTACTCCCCAGTCAGTTTTCATCTTTGCCATCTGCATTTTAATGATAACTGAATTGATTTTGGCCTCAAAAAGTTACTATGATATCTTAGGTGTTCCAAAGTCAGCATCAGAGCGCCAAATCAAAAAAGCC…
XLOC_012498|C7orf41|TCONS_00019290	AGTTACACACAGCATGTAAACAGTCCCCGCCGGGAGGAGCCCCGGGAGCGGAGGGAACCCGCGCCGCCCGGCCCCGCCGCCTGCCCCACAGCCCGAGGAGCCGCGCGCTGCCCGCCCGGGAGGAGGGCGCCCGAGAAGAGGAGGGCGGGCGGCGGAGGGAGCGGGAGGCGGGTGGCGCGCGAGGAGGCTGAGGGAGCGGCGGGCGCGGCGGGCCAGGATGGATTTCCAGCAGCTGGCTGACGTTGCGGAGAAATGGTGCTCCAACACGCCCTTCGAGCTCATCGCCACCGAAGAGACCGAGCGCAGGATGGATTTCTACGCAGACCCCGGCGTCTCCTTCTACGTGCTGTGTCCGGATAACGGCTGCGGGGACAATTTTCACGTGTGGAGTGAGAGCGA…
XLOC_012572|XLOC_012572|TCONS_00019396	GAACCCTGAGTACCTGCATCCGCATTCAGTCGCCTTCTCAGACTACTTTGTGGACAGAGGCAGCTGGAGTAACCAGAGGCTGGCTGGACCACGCTCTCTCTCGGAATTGTTGACAGCTGATACCCACCTCAACAGCCCTGGCTTACACCTTATCCAGCAACACCCCCGTCTTTTCTCACTCTACCCTGAGAAAAAGCCACTGGCTGTGGATCCTAAAACTGGCTGGCGCCTGCGTGTGTTTTCTCCAGCCTGCCT
XLOC_012592|XLOC_012592|TCONS_00019416	TCTTCTCCAAGGTGTTTGTGTTTGGCACCCTGACGGAGTGGCTGCATTTCTACAACAAGGGGCTGTACTGCTGCCTGTGGATTGTGAATGGCCTCTTGCAGTCCACGGGATGGCCCTGCGTTGTTGCTGTTATGGGCAACTGGTTTGGGAAAGCTGGGTATG
XLOC_012711|XLOC_012711|TCONS_00019535	CCGACTCCTGCCCCAGAAGGCAGGAGAGGTGCCGTGGAAGCTGCCAGGCAGGCTGGCAGTGACTCGAGGGGCAGATCCTGGGTGTGAATGAGGAGGGGCTGTGCTGCGGGCCCTCCTTCCTCAGGATGGGTGCTCTGAAGGTCACTGCCACTGACCTGGGACAATATGCATGGGTGACCCCGTAACTGAGTGGGAGAAGAGAACGGGGTAGAAAGGTTTGTTTCCCCAGGTTGGCAAAAGAGTGTGGGACCAGGAGGGATTTTCAGGCAGGCCGACTAGTCTACGATCTGGTGAAAGTTAGGCCTTCAAGTGAAACAGCTCATACAGATAAGCCGAGTGTTGGATTGGACCCGT
XLOC_012761|IRF7|TCONS_00019599	CCTTGGCCAAGACTCACCTGGGCAACGTCGTGGACAGAGCCCTCAACCCCCATCTGTGACCCCAACACCCGTGACACCTGGCCACACTCACTACCTGTGGTGTGTGGTGACACACGCGCAGCTCTCCTCTCACCTGCGGTTAACACCTGCCTGCCCCCGTGGTCAGAGCTCTCGCCGCGGAGGCCAAGCCAGTGTCTCCACGCCCAGTCCTTGCAGAGGGAGCAATGGCCGCGGCTCCTGACAGGGGGTGCCCACGCGTGCTCTTCGGAGACTGGCTTCTGGGCGAAGTCAGCAGCGGCCGTTACGCAGGGCTGCGATGGCTGGATGAAGCCAGAACACGGTTCCGCGTGCCCTGGAAGCACTTCGCCCGAAAGGACCTGGGCGAGTCCGACTCGCGCA…
XLOC_012805|PC|TCONS_00019671	AGGGACCTCAGAAGCATGGCTGTCAGGGGGGAGGAGACCAACATCCCCTTCCTGCAGAACGTGCTCAACAACCAGCAGTTCCTGGCAGGCACCGTGGACACCCAGTTCATCGACGAGAACCCGGAGCTGTTCCAGCTGCGGCCTGCACAGAACCGGGCCCAGAAGCTGCTGCACTACCTTGGACATATCATGGTGAATGGCCCAACCACCCCGATTCCTGTCAAGGCCAACCCCAGCCCCACGGACCCTGTTGTCCCTGTGGTGCCCATAGGCCCGCCTCCAGCTGGTTTCAGAGACATCCTGCTGCGGGAGGGTCCCGAGGGCTTCGCTCGAGCCGTGCGGAACCACCAGGGGCTGCTGCTGATGGACACAACCTTCAGGGACGCCCACCAGTCACTG…
XLOC_012805|PC|TCONS_00019672	AGGGACCTCAGAAGCATGGCTGTCAGGGGGGAGGAGACCAACATCCCCTTCCTGCAGAACGTGCTCAACAACCAGCAGTTCCTGGCAGGCACCGTGGACACCCAGTTCATCGACGAGAACCCGGAGCTGTTCCAGCTGCGGCCTGCACAGAACCGGGCCCAGAAGCTGCTGCACTACCTTGGACATATCATGGTGAATGGCCCAACCACCCCGATTCCTGTCAAGGCCAACCCCAGCCCCACGGACCCTGTTGTCCCTGTGGTGCCCATAGGCCCGCCTCCAGCTGGTTTCAGAGACATCCTGCTGCGGGAGGGTCCCGAGGGCTTCGCTCGAGCCGTGCGGAACCACCAGGGGCTGCTGCTGATGGACACAACCTTCAGGGACGCCCACCAGTCACTG…
XLOC_012844|XLOC_012844|TCONS_00019734	ACGGGGAGGTCACAGCAGCCGAGGGCCACCCTGAACCGGGTGTGAGCCTCTGTTTTCCCTCCAAACATGCACCTCTGCAGAGGCGACGAGCTGCTGACTGGGATGGACTCTGAGGAGCATCAGAGACAGCTGAAGAAGAAACAGAAGAACCGGGTGGCCGCCCAGAGAAGCCGGCAGAAGCACACGAACAAAGCGGATGCCTTGCACCAGCAGCATGAGTCACTGGAGAAACACAACCACGCCCTTCGGAAGGAGATCCAGGCCCTTCAGGCTGAGCTGGCATGGTGGAGTCGGACCCTGCACATGCATGAGCGCCTGTGCCAGATGGACTGTGCCTCCTGCTTGGCTCCAGTGCCCCCTGGCTGCTGGGGCCAGGCTGAGCGGCCCCCAGGCCCTGTG…
XLOC_012844|XLOC_012844|TCONS_00019733	ACGGGGAGGTCACAGCAGCCGAGGGCCACCCTGAACCGGGTGTGAGCCTCTGTTTTCCCTCCAAACATGCACCTCTGCAGAGGCGACGAGCTGCTGACTGGGATGGACTCTGAGGAGCATCAGAGACAGCTGAAGAAGAAACAGAAGAACCGGGTGGCCGCCCAGAGAAGCCGGCAGAAGCACACGAACAAAGCGGATGCCTTGCACCAGCATGAGTCACTGGAGAAACACAACCACGCCCTTCGGAAGGAGATCCAGGCCCTTCAGGCTGAGCTGGCATGGTGGAGTCGGACCCTGCACATGCATGAGCGCCTGTGCCAGATGGACTGTGCCTCCTGCTTGGCTCCAGTGCCCCCTGGCTGCTGGGGCCAGGCTGAGCGGCCCCCAGGCCCTGTGCCC…
XLOC_012844|XLOC_012844|TCONS_00019732	ACGGGGAGGTCACAGCAGCCGAGGGCCACCCTGAACCGGGTGTGAGCCTCTGTTTTCCCTCCAAACATGCACCTCTGCAGAGGCGACGAGCTGCTGACTGGGATGGACTCTGAGGAGCATCAGAGACAGCTGAAGAAGAAACAGAAGAACCGGGTGGCCGCCCAGAGAAGCCGGCAGAAGCACACGAACAAAGCGGATGCCTTGCACCAGGTGGGGATGCTTCCCTTCCCATCCCTGACGTCACGTGCCTGGCCCGGCCACCTCTTCTCCATCCGGCCTCATGAGTCACTGGAGAAACACAACCACGCCCTTCGGAAGGAGATCCAGGCCCTTCAGGCTGAGCTGGCATGGTGGAGTCGGACCCTGCACATGCATGAGCGCCTGTGCCAGATGGACTGT…
XLOC_012893|MS4A2|TCONS_00019827	CAGCGTTGGGTAGGCAAAGATACGTTAAGGCTGAGTTGAGAGTGGTTGCTGTTTTCTGCACAGGCATCGTCAATGATCGTTTTTGAGACTCTTCTGCTTGCAACGAGATGGGCTTGAGAGGAAAGAACTCTACCAAGGCCTGAAACCTCCAAGAGACGCTGAGGGAGGAAGCCCACCAAGGCTCACTGTAACACTTTTCTTCACCACTGGATCTCTCGGTTAATGACAAATGGACACAGAAGGTAGGAGCAGAACAGATCTTGCTCTTCCAGAACCACAAAGGCCCTCCAGTGCATCTGAAATTGAACTATCAGAAGTACCTCTCCATGAGAACGTCTTACAGGAGGAGGATACCCCACCCCCACCACGCCGTACATGGCTGACTTTTTTGAAGAAGGA…
XLOC_012893|MS4A2|TCONS_00019828	CAGCGTTGGGTAGGCAAAGATACGTTAAGGCTGAGTTGAGAGTGGTTGCTGTTTTCTGCACAGGCATCGTCAATGATCGTTTTTGAGACTCTTCTGCTTGCAACGAGATGGGCTTGAGAGGAAAGAACTCTACCAAGGCCTGAAACCTCCAAGAGACGCTGAGGGAGGAAGCCCACCAAGGCTCACTGTAACACTTTTCTTCACCACTGGATCTCTCGGTTAATGACAAATGGACACAGAAGGTAGGAGCAGAACAGATCTTGCTCTTCCAGAACCACAAAGGCCCTCCAGTGCATCTGAAATTGAACTATCAGAAGTACCTCTCCATGAGAACGTCTTACAGGAGGAGGATACCCCACCCCCACCACGCCGTACATGGCTGACTTTTTTGAAGAAGGA…
XLOC_012894|MS4A7|TCONS_00019830	AGCAGAGCAGCGAGATTGTTCTGAGAGGAAGAGCCTGTAGGAAGTTCTGGCTGAGGGCTTCCCCACAGTGAGCTGGCGCACCAGCTACAACACACAGGACTGGGCTGCAAGAACAGCACCACCAGCATCATCAGCACCAGCAGCATCACCAGCATCACCAGCACCAGCAGCATCACCAGCATCACCAGCACCAGTAGCATCACCAGCACCACCAGCATCACCAGCACCACCAGCACCACCAGCATCACCAGCACCACCAGCATCATGCTATCACTGCTCAAGACAAAGGGAGCCTTTGACACCTTCACTTCAAAGGGCATCATTATCCCCAAGGGAGGAAAACCTCAACACGCCTACCAAAAAGAAGATAACCTGCAGGACCGTCTGCAAAGAGAAGCC…
XLOC_012894|MS4A7|TCONS_00019829	AGCAGAGCAGCGAGATTGTTCTGAGAGGAAGAGCCTGTAGGAAGTTCTGGCTGAGGGCTTCCCCACAGTGAGCTGGCGCACCAGCTACAACACACAGGACTGGGCTGCAAGAACAGGTCAAGCCTTAGGTCCCAACTGGGTTCACTGCCTTTCCCAGCACCACCAGCATCATCAGCACCAGCAGCATCACCAGCATCACCAGCACCAGCAGCATCACCAGCATCACCAGCACCAGTAGCATCACCAGCACCACCAGCATCACCAGCACCACCAGCACCACCAGCATCACCAGCACCACCAGCATCATGCTATCACTGCTCAAGACAAAGGGAGCCTTTGACACCTTCACTTCAAAGGGCATCATTATCCCCAAGGGAGGAAAACCTCAACACGCCTACC…
XLOC_012894|MS4A7|TCONS_00019831	ATGCTATCACTGCTCAAGACAAAGGGAGCCTTTGACACCTTCACTTCAAAGGGCATCATTATCCCCAAGGGAGGAAAACCTCAACACGCCTACCAAAAAGAAGATAACCTGCAGGACCGTCTGCAAAGAGAAGCCACCGTTCTTGGAACCATCCAGATCATGTGTTGCCTGGTGATTTCAAGTGTGGGAGCCACTTTGGTTTCAGCTCCCCACTCTCCCCGCTTCAGTCCAGCAGTTTCCACCATTCTGATGTCCGGGTACCCATTTTTAGGAGCTCTGTGTTTTGCCATTACCGGATCCCTTTCAATTATCTCTGGAAAAAAATCAACTAAGCCCTTTGCCACAAGCAGCCTGACCTCAAATGCCGTGAGCTCTGTGGCTGCTGGAGCAGGCCTCCTC…
XLOC_012896|MS4A8B|TCONS_00019833	TTCTGCACACAGATACCATTAAACTCTTGCCCAACTGAATTACAGTAAAGTGGCTCCATGGCCAAAACAGGAAGCAAATATGGGTGGGGGCACTGAGCCCTACGCCACTAGTCACCAAGCTTGCACCTAGGAGAAAAGTGAAGTGACCTTTGGATATTTCTAAGCCTGTCCCTCAACAGAACCCAGGGCCATCATCCTCTAGGGAAAACAAGTTGCCTACAGCAAAAACTGAGAACAGAGAAGCAAGGGAGACTTAGCTGCTGGCAGAACAAAACATCATGAATCCAATGAATACGGCAGGCCCCGCGCCCAACTCCGTGTTTGTGGTGACATCCCCGGATGGGTACACTGTGTTGCCGTCCGGCATGACCCAGGTGTATCCAAGCTACCAGCCCCAAG…
XLOC_012970|ACP2|TCONS_00019930	TCCTCCGCCACGCCGGGATTGCCAACCTCCTACACGAATTTCCCTCCCAGATTCCTCCGCCCACTATCCCGCTTCTCCTTTAGCAAGATGGCGGCGAGCGTACTTCCGGCGTGTGTCCTTAAGGGTGCGTCCGGGCGGCTGCCGCAAGTATCACCCAGGGGGTTCCAGCCCTTCTGCTGTCTAGACTGCAGCGGTGATGGCGGGCAGACAGTTTGGCTGGAGGCAGCCGGCTCTACTCCAGCTCCTTCTTGGTGTGAACCTGATGGTGATGCCACCTATCCAGGCCCGGAGTCTGCGCTTCGTTACCTTGCTGTACCGACATGGAGACCGCTCGCCAGTAAAGACATATCCCAAGGACCCCTATCAAGAAGACAAATGGCCCCAGGGCTTTGGTCAGCT…
XLOC_012970|ACP2|TCONS_00019931	CCGCAAGTATCACCCAGGGGGTTCCAGCCCTTCTGCTGTCTAGACTGCAGCGGTGATGGCGGGCAGACAGTTTGGCTGGAGGCAGCCGGCTCTACTCCAGCTCCTTCTTGGTGTGAACCTGATGGTGATGCCACCTATCCAGGCCCGGAGTCTGCGCTTCGTTACCTTGCTGTACCGACATGGAGACCGCTCGCCAGTAAAGACATATCCCAAGGACCCCTATCAAGAAGACAAATGGCCCCAGGGCTTTGGTCAGCTAACCAAGGAGGGGATGCTACAGCACTGGGAGCTGGGCCGGGCTCTGCGACAGCGATACCTTGGCTTTCTGAACACCTCCTACCACCGGCAAGAGGTTTATGTTCGAAGCACAGACTTTGACCGGACTCTCATGAGTGCTGA…
XLOC_012970|ACP2|TCONS_00019932	CTTCTGCTGTCTAGACTGCAGCGGTGATGGCGGGCAGACAGTTTGGCTGGAGGCAGCCGGCTCTACTCCAGCTCCTTCTTGGTGTGAACCTGATGGTGATGCCACCTATCCAGGCCCGGAGTCTGCGCTTCGTTACCTTGCTGTACCGACATGGAGACCGCTCGCCAGTAAAGACATATCCCAAGGACCCCTATCAAGAAGACAAATGGCCCCAGGGCTTTGGTCAGCTAACCAAGGAGGGGATGCTACAGCACTGGGAGCTGGGCCGGGCTCTGCGACAGCGATACCTTGGCTTTCTGAACACCTCCTACCACCGGCAAGAGGTTTATGTTCGAAGCACAGACTTTGACCGGACTCTCATGAGTGCTGAGGCCAACTTGGCTGGACTCTTCCCCCCTA…
XLOC_013050|SAA4|TCONS_00020051	ATGAAGCTTTTCACAGGCCTCATTTTCTGCTCCTTGGTGCTGGGAGTCCACAGTCAGTGGCTTTCCTTCCTTGGTGAGGCTTATGAAGGGGCTAAAGACATGTGGAGAGCCTACTCGGACATGAGAGAAGCCAATTACAAAAATTCGGACAAGTACTTCCATGCCCGGGGCAACTATGATGCTGCCCAAAGGGGACCTGGGGGCGCCTGGGCTGCTAAAGTGATCAGCGATGCCAGAGAGAATGTCCAGAGAGTCACAGACTTGTTTAAGCATGGAGACAGTGGCCACGGAGTGGAGGACTCAAGGGCTGACCAGGCTGCCAATGCATGGGGCCGGAGTGGCAAGGACCCCAACCACTTCAGACCTCGTGGCCTGCCTGACAAGTAC
XLOC_013050|SAA4|TCONS_00020052	ATGAAGCTTTTCATAGGCCTTATTTTCTGTTCCTTGGTGATGGGAGTCAGCAGTGATGGCTGGTTTTCATTCTTCAAGGAGGCTGTGCAAGGGGCTTCGGACTTGTGGAGAGCCTACTGGGACATGAAAGAAGCCAATTACCAAAATTCAGGCAGATACTTTCGTGCTCGAGGGAACTACGAGGCTGCCCAAAGGGGCCCTGGGGGCATCTGGGCAGCAAAAATCATCAGCGATGCCAGAGAGAATGTCCAGAGAGTCACAGACTTGTTTAAGCATGGAGACAGTGGCCACGGAGTGGAGGACTCAAGGGCTGACCAGGCTGCCAATGCATGGGGCCGGAGTGGCAAGGACCCCAACCACTTCAGACCTCGTGGCCTGCCTGACAAGTAC
XLOC_013050|SAA4|TCONS_00020054	TCAGTTGCTCCACTAGCCAAGTGTTGGTATATAAAGCACCAGCTGCTCCTCACAGGAAGGCGGCACTGGCAGCTCAGCTTCACCAGGAGCCTTGGCAGGAAGGCACAGCCAAAGGATGAAGCTTTCCACGGGCATCATTTTCTGCTTCCTGATCCTGGGTGTCAGCAGCCAGAGATGGGCATCATTCCTCAAGGAAGCTGGTCAAGGGGCTAAAGACATGTGGAGAGCCTACTCGGACATGAGAGAAGCCAATTACAAAAATTCGGACAAGTACTTCCATGCCCGGGGCAACTATGATGCTGCCCAAAGGGGACCTGGGGGCGCCTGGGCTGCTAAAGTGATCAGCGATGCCAGAGAGAATGTCCAGAGAGTCACAGACTTGTTTAAGCATGGAGACAG…
XLOC_013050|SAA4|TCONS_00020053	TCAGTTGCTCCACTAGCCAAGTGTTGGTATATAAAGCACCAGCTGCTCCTCACAGGAAGGCGGCACTGGCAGCTCAGCTTCACCAGGAGCCTTGGCAGGAAGGCACAGCCAAAGCAGGATGAAGCTTTCCACGGGCATCATTTTCTGCTTCCTGATCCTGGGTGTCAGCAGCCAGAGATGGGCATCATTCCTCAAGGAAGCTGGTCAAGGGGCTAAAGACATGTGGAGAGCCTACTCGGACATGAGAGAAGCCAATTACAAAAATTCGGACAAGTACTTCCATGCCCGGGGCAACTATGATGCTGCCCAAAGGGGACCTGGGGGCGCCTGGGCTGCTAAAGTGATCAGCGATGCCAGAGAGAATGTCCAGAGAGTCACAGACTTGTTTAAGCATGGAGA…
XLOC_013050|SAA4|TCONS_00020055	ATGAAGCTTTCCACGGGCATCATTTTCTGCTTCCTGATCCTGGGTGTCAGCAGCCAGAGATGGGCATCATTCCTCAAGGAAGCTGGTCAAGGGGCTAAAGACATGTGGAGAGCCTACTCGGACATGAGAGAAGCCAATTACAAAAATTCGGACAAGTACTTCCATGCCCGGGGCAACTATGATGCTGCCCAAAGGGGACCTGGGGGCGCCTGGGCTGCTAAAGTGATCAGCGATGCCAGAGAGAATGTCCAGAGAGTCACAGACTTGTTTAAGCATGGAGACAGTGGCCACGGAGTGGAGGACTCAAGGGCTGACCAGGCTGCCAATGCATGGGGCCGGAGTGGCAAGGACCCCAACCACTTCAGACCTCGTGGCCTGCCTGACAAGTACTGA
XLOC_013201|XLOC_013201|TCONS_00020346	CAGACGGAGCTTCAGCTGCTGCCGCCGGCTTCAGCGCACACTGCCACCGCTGCCCACCATCCGCCAGCATGTCCTCTGCTCACTTCAACCGAGGCCCCGCCTACGGGCTGTCGGCTGAGGTCAAGAACAAGCTGGCCCAGAAGTATGACCACCAGCAGGAGCAGGAGCTTCGAGAGTGGATCGAGGGGGTGACAGGGCGCCGCATCGGCAACAACTTCATGGACGGCCTCAAAGATGGCATCATTCTTTGCGAGTAAGTGGCCC
XLOC_013212|C19orf38|TCONS_00020370	CTGGCCTCACAGGAGGAGCTGGCGGCGAGCCGTGGGCCGCTCTGGCCTCAGCCAGAGTTCCCGGCCAAACACGGGAGGAGAGATGCCCTGGACCGTCCTGCTCTTTGCAGCTGGTTCCTTGGCGATTCCAGCGCCGTCCATCATGCTGGTGCCTCCACACCCCAGCAGCCAGGAGGACCCCATCCACATCTCGTGTGTGGCCCCCCAGGAATTCCCAGGGGCGAATTTCACACTGTACCAAGGCGGGCAGGTGGTGCAGCAGGAGCAGGCCCCTGTGGACCAGCTCAAGGTCACCTTCAACCTGAGTGGTGGCAGCCAGGAGGCTCCAGGAAGACCATTCTATTGCCAGTATGGCGTCCTCGGTGAGCACAGGCAGCCCCAGCTATCAGACCTGAGTGA…
XLOC_013212|C19orf38|TCONS_00020369	CTGGCCTCACAGGAGGAGCTGGCGGCGAGCCGTGGGCCGCTCTGGCCTCAGCCAGAGTTCCCGGCCAAACACGGGAGGAGAGATGCCCTGGACCGTCCTGCTCTTTGCAGCTGGTTCCTTGGCGATTCCAGCGCCGTCCATCATGCTGGTGCCTCCACACCCCAGCAGCCAGGAGGACCCCATCCACATCTCGTGTGTGGCCCCCCAGGAATTCCCAGGGGCGAATTTCACACTGTACCAAGGCGGGCAGGTGGTGCAGCAGGAGCAGGCCCCTGTGGACCAGCTCAAGGTCACCTTCAACCTGAGTGGTGGCAGCCAGGAGGCTCCAGGAAGACCATTCTATTGCCAGTATGGCGTCCTCGGTGAGCACAGGCAGCCCCAGCTATCAGACCTGAGTGA…
XLOC_013212|C19orf38|TCONS_00020371	GCCTCACAGGAGGAGCTGGCGGCGAGCCGTGGGCCGCTCTGGCCTCAGCCAGAGTTCCCGGCCAAACACGGGAGGAGAGATGCCCTGGACCGTCCTGCTCTTTGCAGCTGGTTCCTTGGCGATTCCAGCGCCGTCCATCATGCTGGTGCCTCCACACCCCAGCAGCCAGGAGGACCCCATCCACATCTCGTGTGTGGCCCCCCAGGAATTCCCAGGGGCGAATTTCACACTGTACCAAGGCGGGCAGGTGGTGCAGCAGGAGCAGGCCCCTGTGGACCAGCTCAAGGTCACCTTCAACCTGAGTGGTGGCAGCCAGGAGGCTCCAGGAAGACCATTCTATTGCCAGTATGGCGTCCTCGGTGAGCACAGGCAGCCCCAGCTATCAGACCTGAGTGAGCC…
XLOC_013229|COL5A3|TCONS_00020418	NTTCCCCAGCAAATCAACCTCACAGATGGCAGGTGGCACCGTGTGGCAGTCAGTGTGAATGGCAGAACTGCAACCCTGGTGGCTGACTGTGAACCTCAGTCCCCCGTGTTGGTCCAGGGACCTCGATTCATCAGCACAGCTGGACTCACTGTCCTGGGGACCCAGGACCTCGAGGAGGAGACTTTTGAGGGGGATATTCAGGAGCTGCTGATAAGCACAGATCCTCAGGCAGCCTTCCAGGCTTGTGAGCAGTATCTTCCTGGCTGTAATGACCTGGATCCTAAACCCACAGGGGTACCCCAGGGGGAGCCGGAGTCCCCTCCCCCCCGGCGGAAGGGGAAGGGAAAAGGGAAGAAAAAAGGGCGAGGTCGTAAGGGGAAGGGCAGGAAGAAGAAGAAC…
XLOC_013331|TMEM38A|TCONS_00020570	GGAGCAGTTGAGCTGTCCCGGCGCCACCCTGTGGCGTCCTGGCTGTGCGCCATGCTGCACTGCTTTGGGAGTTACATCCTGGCTGATCTGCTCCTCGGGGAGCCCCTGATCGACTATTTCAGCAACAACTCCAGTATCCTGCTGGCCTCCGCAGTCTGGTACTTGATTTTCTTCTGCCCCCTGGACCTCTTTTACAAGTGTGTCTGCTTCCTGCCAGTGAAACTCATCTTCGTGGCCATGAAGGAGGTGGTGAGAGTCCGAAAGATCGCCGTGGGCATCCACCACGCACATCACCACTACCACCACGGGTGGTTTGTCATGATCGCCACTGGCTGGGTCAAAGGCTCCGGTGTCGCCCTCATGTCCAACTTTGAGCAGCTGCTCCGAGGGGTCTGGAAG…
XLOC_013331|TMEM38A|TCONS_00020571	GGAGCAGTTGAGCTGTCCCGGCGCCACCCTGTGGCGTCCTGGCTGTGCGCCATGCTGCACTGCTTTGGGAGTTACATCCTGGCTGATCTGCTCCTCGGGGAGCCCCTGATCGACTATTTCAGCAACAACTCCAGTATCCTGCTGGCCTCCGCAGTCTGGTACTTGATTTTCTTCTGCCCCCTGGACCTCTTTTACAAGTGTGTCTGCTTCCTGCCAGTGAAACTCATCTTCGTGGCCATGAAGGAGGTGGTGAGAGTCCGAAAGATCGCCGTGGGCATCCACCACGCACATCACCACTACCACCACGGGTGGTTTGTCATGATCGCCACTGGCTGGGTCAAAGGCTCCGGTGTCGCCCTCATGTCCAACTTTGAGCAGCTGCTCCGAGGGGTCTGGAAG…
XLOC_013366|GDF1|TCONS_00020638	CTTCTGCTCCTACTGGCCCTGCTGCTGCCCTCGCCATCCCTGGCCCGCGCCCCTGCTGCCCCGGGCCCTGCCGCCTCCCTGCTGCAGGCTCTCGGGTTGTCCGACGCACCCCGGGACGCCCCCACGTCCCGGCCCGTACCCCCGGTCATGTGGCGCTTATTCCGCCGCCGGGACCACCAGGAAGCCAGGGCGGGCTCAAGGAGAACACCCCCGGCGGCCGCCCTGCGGCCGTGCCACGTGGAGGAGCTGGGGGTCGCTGGAAACATCGTGCGCCACGTACCGGACCGCGGCGCGGCTGCCCGGCGCCCGGAGCCCGCCTCGGCTGCCGGGCAGTGCCCGGAGTGGACCGTCGTCTTCGACCTGTCGACCGTGGAACCGGCAGAACGCCCAAGCCAGGTT…
XLOC_013401|XLOC_013401|TCONS_00020689	GGTGATGGAGCCTGCCCCTGCTTGGTTCGAGTGTGAGCTCTCCATCCCCTCAGTGCGGCCTCCTAAGTGGCTCCTGGGGAAGACGGTTCTGCAGGCAGGGGCTGATGTGGGAATAGAGCAGGAGGGCACAGTGCACCGACTGACTCTGCGGCGGACCTTCTCCACCATGACGGGGCCAGTGCACTTCACCATTGGCAAATCACGCTCCACGGCCTCCCTGGTTGTCTCAGACATTCCCACGGTGCTCACGCGGCCACTGGAGCCCAAGGTGGGACGTGAGCTGCAGTCGGTAGTTCTGTCTTGTGACTTCAAGCCGCCCCCCAAGGCAGTGCAGTGGTACAAGGAGGAGACACCCTTGGCGCCATCTGGCAAGTTCAAGATGAGGCTGGAGGGTCACAT…
XLOC_013413|PPAP2C|TCONS_00020717	CCCGCGGCCAGGCCGGGACGCGACGGGACGCGCTGGGACGGGCGCCGGGGGTCGCGGGCGCGGCCCGGGGCGGGGGCGGCATGGAGCGGAGGTGGGTCTTCGTGCTGCTCGACGTGCTGTGCGTACTGGTCGCCTCCCTGCCTTTCACCATCCTGACATTTGTGAACGCTCCATACAAGCGAGGCTTCTACTGCGGAGATGACTCCATCCGGTACCCCTACCGTCCAGACACCATCACCCATGGGCTCATGGCTGGGGTCATCATCACAGCCACCGTCATCCTGGTGTCGGCCGGGGAGGCCTACCTGGTGTACACAGACCGCCTCTACTCCCGCTCTGACTTCAACAACTACCTGGCCGCCCTTTACAAGGTGTTGGGGACATTCCTGTTTGGGGCTG…
XLOC_013413|PPAP2C|TCONS_00020718	CGCCGGGGGTCGCGGGCGCGGCCCGGGGCGGGGGCGGCATGGAGCGGAGGTGGGTCTTCGTGCTGCTCGACGTGCTGTGCGTACTGGTCGCCTCCCTGCCTTTCACCATCCTGACATTTGTGAACGCTCCATACAAGCGAGGCTTCTACTGCGGAGATGACTCCATCCGGTACCCCTACCGTCCAGACACCATCACCCATGGGCTCATGGCTGGGGTCATCATCACAGCCACCGTCATCCTGCTCTACGTGCAGGCCCGGCTCTGCTGGAAGTGGGCACGGCTGCTGAGGCCCACCGTGCAGTTCTTCCTGGTGGCCTTTGCCCTCTACGTGGGCTACACCCGCGTGTCTGACCACAAGCACCACTGGAGTGATGTTCTTGTCGGCCTCTTGCAGGGAG…
XLOC_013449|HK3|TCONS_00020793	ACTGCATACCAGTTCAGTGGGACACCTCATATTGAGAGAAAAGCCCAGATCCAAGGAGAGTGACCAACTGGTGTTTCTCCCAGGTGGCCGCACCCTACAGTGGAACCCATATGGACCCCATTGGGCCTCGAGGGTTGCAGCAAAGGGAAGGAGCCCTCGGCTGCCCCCAGGAAGGCTTGCCTTCCCCTTCAGAAAGCTCTGAGCTGGAGTGCCTGCAGCAGTTCAAGGTGACAGAGGCACAGCTGCGGCAGATCCAGGCCAGCCTCCTGGGCTCCATGGAGCAGGCACTGAGTGGGAAGGCCAGCCCTGCCCCTGCTGTTCGGATGCTGCCCACATATGTGGGGTCTATCCCACATGGCACTGAGCAAGGAGACTTCCTGGTGCTGGAGCTGGGAGCCT…
XLOC_013449|HK3|TCONS_00020794	ACTGCATACCAGTTCAGTGGGACACCTCATATTGAGAGAAAAGCCCAGATCCAAGGAGAGTGACCAACTGGTGTTTCTCCCAGGTGGCCGCACCCTACAGTGGAACCCATATGGACCCCATTGGGCCTCGAGGGTTGCAGCAAAGGGAAGGAGCCCTCGGCTGCCCCCAGGAAGGCTTGCCTTCCCCTTCAGAAAGCTCTGAGCTGGTACAGGAGTGCCTGCAGCAGTTCAAGGTGACAGAGGCACAGCTGCGGCAGATCCAGGCCAGCCTCCTGGGCTCCATGGAGCAGGCACTGAGTGGGAAGGCCAGCCCTGCCCCTGCTGTTCGGATGCTGCCCACATATGTGGGGTCTATCCCACATGGCACTGAGCAAGGAGACTTCCTGGTGCTGGAGCTGG…
XLOC_013449|HK3|TCONS_00020795	AGGAATGTGTGTGTATGTGATACACACCCAGAGGGCACTGTGGTACCACGGGTACAAGGCAGTGGGTGTGAAGGGCACCCAAGCAGAGTGAGTCCGGAGGGGAGTGAGGGGAGGCCAGAAGAGGTCAGAGGAAAGAGGCTTCTCTTGGGTATGCAAGAGAGGGCATTGCTGGGGCCACTGGGCATATAGTTGGTGCACATATGAGTTTAGAATTGAACTGGGGAGTTCCCTTCGTGGTTTAGCAGTTGACGAAACCAACTAGGATCCATGAGGATGCAGGTTTGATCCCTGGCCTCACTCGGTGGGTTGGGGATCCAGTGATGCAGTGAACTGTGGTGTAGGTCACAGATGGGGCTCAGATTGTGAGTTGCTGTGGCTGTGGTATAGGCCAGCGGCTGT…
XLOC_013474|F2RL2|TCONS_00020838	ATGCTCCGAGGCTCAGCCTGAGTCATGCACACTGAAACATGAGTGCTGTCACACCCTTTCCCTGCAGAGGACCCGGGCAAGCTTCCTGTCTGTGTAGAGCACAGAACACGCTTCCACAGAGAGAACCAGGCTTCCCGTCGGTGCCGACACATGGAACTTGGGTGAAAGCGTCCTACTTTGACACATTTGAGACACGAGACTCAAATCCTCAGGATGAAAGCCGTCATCGTGGCAGCGGTTGGCGCACTGCTTCTGTCGCCCACTTCCTGTCAGAGCGGCATGGAATATGATGCAGACAACTTGGAAGAGCCAACCTTACCTATTAAGACCTTCCGTGGAGCTCCTCCAGATTCTTTTGAAGAGTTCCCCTTTTCTGACATAGAAGGCTGGACAGGAACC…
XLOC_013474|F2RL2|TCONS_00020839	ATGCTCCGAGGCTCAGCCTGAGTCATGCACACTGAAACATGAGTGCTGTCACACCCTTTCCCTGCAGAGGACCCGGGCAAGCTTCCTGTCTGTGTAGAGCACAGAACACGCTTCCACAGAGAGAACCAGGCTTCCCGTCGGTGCCGACACATGGAACTTGGGTGAAAGCGTCCTACTTTGACACATTTGAGACACGAGACTCAAATCCTCAGGATGAAAGCCGTCATCGTGGCAGCGGTTGGCGCACTGCTTCTGTCGCCCACTTCCTGTCAGAGCGGCATGGAATATGATGCAGACAACTTGGAAGAGCCAACCTTACCTATTAAGACCTTCCGTGGAGCTCCTCCAGATTCTTTTGAAGAGTTCCCCTTTTCTGACATAGAAGGCTGGACAGGAACC…
XLOC_013475|XLOC_013475|TCONS_00020840	CCTTTAGGAAATATTTCAAAGAAGCATGCAATGTCCCTGAACCCGAAGAAAAGTTTAATATGGATAAATACACCGATGTGGTGACCGTCAGCAAACCAGTCATTTACATTTCAATTGAAGAGATCATTAGTACACATTCGCTCCTGTTGGAACACCAGGATGCAATTGCACCAGAAAAAACTGACTTACTGAATGAACTATTAGAATTGCTTGGAGAGGTGCCTAATGTGGAATCTTTTCTTGGGGAAGGAGCTGTTGACCCCAATGATCCTGACAGGGTAAACACACTGAATCAACTCTCCAAGACTGAAATTTCCCTTTCCTTGACAAGCAAGTACGACATAGGGGATGGTGAAGCTATTGACGGCCAAAGCCTCATGATCAAGACCAAAAAACTGA…
XLOC_013481|PDE8B|TCONS_00020851	TGCTCTCAGGATCCTCTTTTCTCTGTGTTCCAGGTTTTACTTATCTTTGCCAAGGAAGATCGTCAGAGTGATGGCTTCTGGTGGGCCTGCGACAGAGCCGGGTATAGATGCAACATTGCTCGGACTCCAGAGTCAGCCCTGGAATGCTTCCTCGATAAGCATCATGAAATCATTGTCATCGATCACAGACAAACTCGAAACTTTGATGCAGAGGCGGTGTGCAGGTCAATCCGGGCCACAAATCCTTCGGAACACACGGTGATCCTGGCAGTGGTTTCACAAACATGCAGTGACCATGAAGAGGCCTCAGTCCTCCCTCTGCTGCACGCGGGCTTCAATAGGAGATTTATGGAGAATAGCAGCATAATTGCTTGCTATAATGAACTGATTCAAATAGAA…
XLOC_013488|THBS4|TCONS_00020865	CCGCCCGCCGGGCTCCTGACCCAGGCACCGCGCACCGCCCACCTACTCGGGCAGGGCCCACCGTGCCGTTCTCGCGCGCGCTCGCAGGGAGCACTAAGAACCAACATGTTGGCCACGCGCGGAGCCGCCCTGCTTCTCCTGCACCTGGCCCTGCAGCCGTGGCTGGCGGCCGGCGCCCAGGCCACCCCCCAGGTCTTTGACCTTCTGCCATCCGCCAGCCAGAGGCTGAACCCGAGTGTTCTGCAGCCCATCCTGTCAGACCCCACCCTGAACGAGCTCTATGTGATCTCCACCTTCAAGCTGCAGACGAAAAGTTCAGCCACCATCTTCGGCCTTTACTCTTCTGCTGACAACAGCAAATATTTTGAATTTACTGTGATGGGGCGCTTAAACAAAGCC…
XLOC_013545|C5orf13|TCONS_00020962	TCTCTAGGTTTATTACCCAGAGCTTTCTGTCTGGGTCAGTCAAGAACCATTTCCAAACAAGGAAATGGAGGGAAGGCTTCCTAAGGGAAGACTTCCCATCCCAAAGGAAGTGAACCGCAAGAAGGATGGCGAGACCGAGGCTGCCTCCCTGACTCCACTCGGCAGCAATGAAAATGAACTCCACTCCCCAGGAATCAGTTACCTCCGCTCTTTTTAATCACCTCCATTTGTATTACATATGGTGTATGGGTATTGATGAGGTCATGGTATCATATATGGGATTTTTTTCTGTGTAAATCATCAAGTATAAGAAGAAACTATGGGACTCTGAGCCTTGCTTTAGAGAATTTACAGTGGACAAATAGGTATCATCAAACCAGTTTTTAATCATTCTGACTC…
XLOC_013545|C5orf13|TCONS_00020963	TCTCTAGGTTTATTACCCAGAGCTTTCTGTCTGGGTCAGTCAAGAACCATTTCCAAACAAGGAAATGGAGGGAAGGCTTCCTAAGGGAAGACTTCCCATCCCAAAGGAAGTGAACCGCAAGAAGGATGGCGAGACCGAGGCTGCCTCCCTGACTCCACTCGGCAGCAATGAAAATGAACTCCACTCCCCAGGAATCAGTTACCTCCGCTCTTTTTAATCACCTCCATTTGTATTACATATGGTGTATGGGTATTGATGAGGTCATGGTATCATATATGGGATTTTTTTCTGTGTAAATCATCAAGTATAAGAAGAAACTATGGGACTCTGAGCCTTGCTTTAGAGAATTTACAGTGGACAAATAGGTATCATCAAACCAGTTTTTAATCATTCTGACTC…
XLOC_013663|ENSSSCG00000014352|TCONS_00021150	AACCCCAGCACATGCTCACTGAGCCGGCTCCACGGACCATGAGGCTGTCACCGCTGCTGCTACTGCTGCTGGGGGCCTGTGCCATCCCAGGGGGCCTTGGGGACAGGGCCCCACTCTCAGCCACTGCCCCCCAGCTGGATGACGAGGAGAAGTACTCAGCTCACATGCCGGCTCACCTGCGCTGTGATGCCTGCAGGGCCGTGGTCTACCAGATGCAGCAACATCTGACAAAGGCAGAGGCCAAGCTTCACACCCTGGACTCCGAGGGCCATCACAGGCTGAGTGAGTCCGTATACACAGATGTTCTGGATCAGAGCTGTTCCCAGACCTGGCAGGACTACGGCGTTCGAGAAGTGGACCAGGTGAAACGACTCGTAGGCCCAGGACTTAGCAAGGGGC…
XLOC_013668|PSD2|TCONS_00021157	ATGGATGAGGAGAAGCTTCCATCTGCCCTGCCTGGGGAAGACGGTGCCACCTGGGACCCCAGCCTGGAACCTGAGGAGGAGCCTGGGGACCAGAACGGAATGGCATCCAGTGAGGACCCGAACGGTAGCCGCAAGAGCCCAGGGCGTGAGGAGCAGGACCCCCTGGCGGACACTGAGGAGCATACACAGGGCCTGGGCGCGGCCCGCCATGGCCTCAGCCTTGGCCTCTCTCTCACCAATGGCCTAGCCCTGGGGCCCGACTCAAACATTCTGGAAGATTCTACGGAGTCCAGGCCCTGGGGGGCTGGCGGGCTGGCCGAGGGGGAAGATGCCTCCGGGAGCCTCTGTCCAGACGCTGAGGACCCTCAGCTGGGGCTGGATGGCCCGGGAGAGCCGGAT…
XLOC_013687|ARHGAP26|TCONS_00021195	ATGGGGCTCCCCGCACTAGAATTCAGCGACTGCTGCCTCGACAGCCCGCACTTCCGAGAGACGCTCAAGTCGCACGAAGCGGAGCTGGACAAGACCAACAAATTCATCAAGGAGCTGATCAAGGACGGGAAGTCACTCATCAGCGCGCTCAAGAACTTGTCTTCGGCGAAGCGGAAATTTGCAGATTCCTTGAATGAATTTAAATTTCAGTGCATAGGAGATGCAGAAACAGATGACGAAATGTGTATAGCAAGGTCTTTGCAGGAGTTTGCCACTGTCCTCAGGAATCTTGAAGACGAGCGGATACGGATGATCGAGAATGCCAGCGAGGTGCTCCTCACCCCCTTGGAGAAGTTTCGGAAGGAGCAGATTGGGGCTGCTAAGGAAGCCAAAAAGAAG…
XLOC_013715|ssc|TCONS_00021248	CTGGATGCAGAAGAAAACTCCGGCTGGTCCTTAGGGACATGGCAGGGCCTTGGGGCCGAAGGCCACTCTCTCACCTTGTCCTCACGGTCCAGTTTTCCCAGGAATCCCTTAGATGCTGAGATGGGGATTCCTGGAAATACTGTTCTTGAGGTCATGGCTTACCAGCTGGATGTGCCTCCTTCCCAGCCCAGGGCGGTCCCCACGCAGCTTCGGCTCGAGCGCAGCAGCAGGTCAAGTGGAAGGCCATGCGCTGGAGGTAAGAGGCCGGGGACTGTGTTTCTGACCTTTACGTTGCTTTTCTTTCCATTCCATCCATTTCGTAACATCCTGTGAGACTGGAATGGGAACTTCAAAACTGTCCTGCTCTTGGGAAATCTGTCCAGGCGCTCAGCTGAGCAG…
XLOC_013715|ssc|TCONS_00021249	CACCTTGTCCTCACGGTCCAGTTTTCCCAGGAATCCCTTAGATGCTGAGATGGGGATTCCTGGAAATACTGTTCTTGAGGTCATGG
XLOC_013836|ENSSSCG00000012925|TCONS_00021430	AGTGAGCAGCCGACGGTCTCCCTGGTCAGAAGCAGCTCTGGGCCTGGCTGGTGCAGGATGCTGAAGTTCCGAACTGTCCGCGGGGGCCTGAGGCTCCTGGGTATCCGCCGAACCTCTACTGCCCCTGCCGCCTCCCCGAATGTCCGGCGCCTGGAGTACAAGCCCATCAAGAAGGTCATGGTGGCCAATAGAGGCGAGATCGCCATCCGTGTGTTCCGGGCCTGCACGGAGCTGGGCATCCGCACGGTGGCCGTCTACTCAGAGCAGGACACCGGCCAGATGCACCGGCAGAAAGCCGATGAAGCCTATCTCATCGGCCGCGGCCTCGCCCCGGTGCAGGCCTACCTGCACATCCCAGACATCATCAAGGTGGCCAAGGAAAACAACGTGGACGCCGTG…
XLOC_013918|LGALS12|TCONS_00021583	ACCGCAAAAGAACAAGCCTCTGGGCTCCCTCTTCAAGGGGCAGTGAGCTTCAGCGTCTGGGGGCTGGTTAGTTGTTTGGTTAGTGCAAGCTTCGTGCTCCTCACCACGAATTTTTGCTGACACCCAGTCCAGCCGGTGGGGCTGCAGCTGGGGTGGGACCCTGGGGGCGGACAGCTGCCCTCCCAGCCGTGCTCCTAGCGTCATTAGGACCCTGCCAGGTACAGGTGAGACTAACAGCTGGGAGAGCTGCCTCAGGCACTTAGGATCGGGCTGGAAAGGTGAGTCAGTCCAGTGGGGGCAGGGCTCTGGAATTGGGATCTGCAGCCCAAGTTGGAGGTGCCCCCCCCATGTCACCTGGAGAGAAACTGGACCCGCTTCCTGACACCTTCATCCTGCAGC…
XLOC_013918|LGALS12|TCONS_00021585	GGGTCTTCTTTTCTCATTGCCCTTAACTTCAACAGCTGTCAACATCATGTGAGCGTGAATGGACTCCACTTTCTCCACTACCGCTACCGGCTCCCGCTGTCCCGTGTAGACACCCTGGGCATATACGGTGACATCTTGGTGACAGCCGTCGGGTTTCTGAACATCAACGTAAGTTCACTTGGGGCCAAAGCCTGGGTAGCAGTAGCCTCTGATTCATCTCTCGTGTTCCTTCAGGAGGTGCCCTGTTCGCGTGCCCTTCCCCGGGGTCTCTGGCCTGGACAGGTCATCATAGTGCGGGGACTGGTCTTGCCAGAGCCGAAGGATTTCACGCTCCGTCTGCGAGACGAGGCCGCCCACGTTCCTGTGACGCTCAGGGCATCCTTCGCAGACAGAACTCTA…
XLOC_013918|LGALS12|TCONS_00021584	GGGTCTTCTTTTCTCATTGCCCTTAACTTCAACAGCTGTCAACATCATGTGAGCGTGAATGGACTCCACTTTCTCCACTACCGCTACCGGCTCCCGCTGTCCCGTGTAGACACCCTGGGCATATACGGTGACATCTTGGTGACAGCCGTCGGGTTTCTGAACATCAACCCGTTTGTGGAGGGCGGTAGCGAGTATCCGGTTGGACACCCTTTCCTGCTGAAGAGCCCCAGGCTGGAGGTGCCCTGTTCGCGTGCCCTTCCCCGGGGTCTCTGGCCTGGACAGGTCATCATAGTGCGGGGACTGGTCTTGCCAGAGCCGAAGGATTTCACGCTCCGTCTGCGAGACGAGGCCGCCCACGTTCCTGTGACGCTCAGGGCATCCTTCGCAGACAGAACTCTA…
XLOC_013918|LGALS12|TCONS_00021586	ATGTCACCTGGAGAGAAACTGGACCCGCTTCCTGACACCTTCATCCTGCAGCCGCCAGTCTTCCACCCGTCAGTGACTGTTGGCTCACGGGTCCTTCACATTTTAAAAGTAGTAGGAATGCAAAAGACAAAAAAAAAAAAAAAAAAAAAATTTGGTCTTGACTTTAATATTTACAGCTTATGTAATAATACACCTTGGCCACCTCTTCCATTTCTATTTGTCTTACTGTTTTATCTGACACAGCCTAGAAGAATGTGTATAGTTCAATTCCCAGGTCTGAGATTTAAATATGTTTGTAATTCTTGTGGTCATATTTTTGTTTTATTACTTCCTCATACTTATGAATTTTTCCATGTCGTGAGCGTGAATGGACTCCACTTTCTCCACTACCGCTACCGG…
XLOC_013918|LGALS12|TCONS_00021587	GGGTCTTCTTTTCTCATTGCCCTTAACTTCAACAGCTGTCAACATCATGTGAGCGTGAATGGACTCCACTTTCTCCACTACCGCTACCGGCTCCCGCTGTCCCGTGTAGACACCCTGGGCATATACGGTGACATCTTGGTGACAGCCGTCGGGTTTCTGAACATCAACGTAAGTTCACTTGGGGCCAAAGCCTGGGTAGCAGTAGCCTCTGATTCATCTCTCGTGTTCCTTCAGGAGGTGCCCTGTTCGCGTGCCCTTCCCCGGGGTCTCTGGCCTGGACAGGTCATCATAGTGCGGGGACTGGTCTTGCCAGAGCCGAAGGATTTCACGCTCCGTCTGCGAGACGAGGCCGCCCACGTTCCTGTGACGCTCAGGGCATCCTTCGCAGACAGAACTCTA…
XLOC_013918|LGALS12|TCONS_00021588	ATGTCACCTGGAGAGAAACTGGACCCGCTTCCTGACACCTTCATCCTGCAGCCGCCAGTCTTCCACCCGTCAGTGACTGTTGGCTCACGGGTCCTTCACATTTTAAAAGTAGTAGGAATGCAAAAGACAAAAAAAAAAAAAAAAAAAAAATTTGGTCTTGACTTTAATATTTACAGCTTATGTAATAATACACCTTGGCCACCTCTTCCATTTCTATTTGTCTTACTGTTTTATCTGACACAGCCTAGAAGAATGTGTATAGTTCAATTCCCAGGTCTGAGATTTAAATATGTTTGTAATTCTTGTGGTCATATTTTTGTTTTATTACTTCCTCATACTTATGAATTTTTCCATGTCGTGAGCGTGAATGGACTCCACTTTCTCCACTACCGCTACCGG…
XLOC_013972|FAM111B|TCONS_00021675	CTCTGCAGCTTCCCGCCCGACGGTCTACTCCCTGGCGCATTGCTCGCTTTCACTTGCTAGGGTGAACATTCCAGGAAGCCTCAGCGAAGCGCCGTCATCGCCCCTCTTCTGGATCCCAGCAAGGCTGGCACAGACACTGTTGGGGCAGATTCACAGCTTCTACTGGAGGGTAAATCCGGTCCCTGGCACTTTATTTGGCCAGACGTCTAAGTGGCGGCAGTGGTTATATTCTCTTAGGAATCATCATGAATTTCATGAAGGCTGAAGAGAACAAGTCATTCAGCACTGTAGGAAATGACCTGAGTACCGGACCTGAAATTTCAAAGGATACTACCATGCAACAGACGTGTTCTGACACACCTGCTGATCAGTTGCTGGCTAACCTACAAGTGAGCATCA…
XLOC_013972|FAM111B|TCONS_00021676	TAAACATCCATTCTACTTCAAAAGGAAGGGTTACTCATCACCTACCAGTTCTATTTTCCCCTTCTTTGACCAGCTTCTCAAAAATAGCATCCAAAACGAAGGCACCCCCTCCTGTTCAGTTTCTTAAACGGTAAAATGTTTTCTCAAGCCCACTTTTTGGTCATCAGTTGGAAGATGGGTAACGCTGCAGCCCCCTTAGGACTGGAAATTTCTAATGCACGTTCTGGGAACCGAGAGGGCAGCTGCTGGTCTCTTCCTCCTGGTTGGAGAGTTTCTGTGCAACAGCCTCTAGATGAAGTTGTCACTTTTGCGGGGGACACCAAGTCTGCCGCCTGCTTTGGGCCACTTCATGCGCTGGAAGCTGGCGAAGTGTACGGCCACAACCCCGCAGGTTCCGGG…
XLOC_013972|FAM111B|TCONS_00021677	ATGAATTTCATGAAGGCTGAAGAGAACAAGTCATTCAGCACTGTAGGAAATGACCTGAGTACCGGACCTGAAATTTCAAAGGATACTACCATGCAACAGACGTGTTCTGACACACCTGCTGATCAGTTGCTGGCTAACCTACAAGTGAGCATCAGAACCATTAAGATTAAAAGTGAAGTCAGTGAGCAGAAGATATCCCCTGAAAGTCAGAACCCACATTTGAGCACCAGTAAAAAATATTTCACCTTTATGCTTCAGATAGGCTCCAGGAAGTCAGATCAAACTAGGAAAACAGCACACGGTGGACTCAATGAGAATATCGACTCAGCTCTGAAGAATAATGAACATTTCAGAAGACATGTGCAGGATCCGTTTAAATGGAACATTATGGCTTATGAA…
XLOC_014114|ENSSSCG00000013369|TCONS_00021916	TTCTTCTCTAAGGTTATGTCACAGTTTTCTGTTCACCTGATATCCTTTTTCCGTGTGCTTTCCTTTCCAGGGGCCAAAGACATGTGGAGAGCCTACTCGGACATGAGAGAAGCCAATTACAAAAATTCGGACAAGTACTTCCACGCCCGGGGCAACTATGATGCTGCCCAAAGGGGACCTGGGGGTGCCTGGGCTGCTAAAGTGATCAGCGATGCCAGAGAGAATGTCCAGAGAGTCACAGACTGGTTGAAGCATGGAGACAGTGGCCACGGAGTGGAGGACTCGAGGGCTGACCAGGCTGCCAATGAATGGGGCCGGAGTGGCAAGGACCCCAACCACTTCAGACCTCCTGGCCTGCCTGACAAGTACTGAGCTGCCTCTGCCTCTGCTCAGGAGATG…
XLOC_014130|XLOC_014130|TCONS_00021936	TTCAGCTGTTCATGCCAAGAGCCTGGTAGCCATCTTGCATCTGCTGGTTGCTCTGTCCCAGTATTTCCGGGCTCCAATCCGACTCCCAGACCATGTTTCCATCCAAGTGGTTGTGGTTCAGAAACGAGAAGGAATCCTCCAGTCTCGGCAAATCCAAGAGGAA
XLOC_014147|ADAMTSL5|TCONS_00021973	TCCTCTGCCAGGTACCAGACCCAGCCCCACCTGCCACACCAGAACCTCCTCCTGCTGTGGACCCTCCTGAACTCTGGTTTGGGGGGCAACGCTCAGGGTCCTGGCGAGTGGACTCCATGGGGTTCCTGGAGCCGCTGTTCCAGCTCTTGCGGACGAGGGCTCTCCGTGCGCAGCCGGCGATGCATCCGGTTTCCCCAGGAAGAGCTGTGCTGGGGGGACACCCATGAGTACCGCGTCTGCCAGCTGCCTGACTGTCCCCCAGGGGCTGTGCCCTTCCGAGACCTCCAGTGTGCTCTCTACAATGGCCTCCCAGTCCTGGGCACGCAGAAGACTTACCAATGGGTGCCCTTTTATGGTGCACCCAACCAGTGCGACCTCAACTGCCTGGCAGAGGGGCAT…
XLOC_014220|EMR1|TCONS_00022104	TATCTTCCTGGGACAGGCTCTTTCCATCAACCGCTTCCAGTTTTCCACCGGAAGAAACAACGTGTGGTCCAAGGCAAAGCCCATTGGCCAGTGTGCTTCTTTTTTTCCGGTCCAGATATAGATGAATGTTCTCAAAGCCCCCCAGCCTGTGGGCCTCACTCCGTCTGCAGAAACCTGCCAGGGAGCTACAAGTGCAGCTGTTTGCCTGGTTTCTCGTCTCCCACCGGAGATGACTGGATCCCGGCAAAGGGAGGTCGTTTCGCGTGTGTAGACATTAATGAATGCCTCCAGAGCGGGGTCTGCCCGGAGCATTCCCAGTGTACCAACTCCTTGGGAAGCTACAGCTGCAGCTGCCACGTTGGATTCACCTCTACCAACTCCATCTGTGAAGATGTGGAC…
XLOC_014220|EMR1|TCONS_00022105	GGGAATGAGTGTACAGATACCACCATGTGTCCGGCATATGCAACCTGCACCAACACTTCAGACAGTTACTACTGCAGTTGCAAAAGAGGCTTTCTGTCCACCAACGGACAGATGCAGTTCAAAGATGGCGGTCTCCAAACCACATATATAGATGAGTGTTCTCAAAGCCCCCCAGTATGTGGTCCTCACTCAATCTGCAAGAACCTGCCAGGGAGGTACAGGTGCAGCTGTTTGACTGGTTTCTCATCTCCCACTGGAAACAACTGGATCTTGGGAAAGAAAGGTCGTTTCATCTGTACAGACATTAATGAATGCCTCCAGAGCGGGGTCTGCCCGGAGCATTCCCAGTGTACCAACTCCTTGGGAAGCTACAGCTGCAGCTGCCACGTTGGATTCACC…
XLOC_014228|RETN|TCONS_00022114	CACATCCAAGATTTGGCCTGCTGAGCCCACAGAGAGGCACCTGCAGGATGAAGGCTCTCTCCCTCCTCTTCCTCCCAACCCTGGGGCTGCTGGTGTGGGGCAAGTCGCTGTGTCCCGTGGATGAAGCCATCAATGAGAAGATCCGGGATGTCGCCAGTTTCCTAATTCCTCAGGTAATTAGGAACATTGGCCTGGAATGCCGGAGTGTCACCTCCAGGGGGGACCTGGTCACCTGCCCCTCAGGCTTTGCTGTCACTGGGTGCACGTGTGGCTCCGCCTGTGGCTCTTGGGACGTGCGCGCTGAGACCACCTGCCACTGCCAGTGCGCTGGCATAGACTGGACCGGCGCTCGCTGCTGTCGCCTGAGGACGCCATAGCTAGAAGAATCTAAGTTTGCAT…
XLOC_014231|CLEC4G|TCONS_00022121	GGAGGAATGCGGCTTCATTTATATCTATGCCCAGAGCAGGGCACCTGCTTACCATGGACACTGCCGGGTACAGCAAGTGGGACAACAAGCTGGAGGAGGTCCCTGGAGGGCACTGGGGACACTGGGGACAGAGATCCCTCCTCCTGGCCTTTGGTCTGGTGGTCGTCACAGTCCTGTGGGCCCTCGTTCTGAGCATCCTATTTTCCAAGGCCTCCACAGAGCGCGGGGCGCTGCTTGGCCACCAGGATCTACTGAGGACAAACGCCTCGAAGCAGACGGCGACTCTGAAGGTCTTGAAGGAGGAGGTCCGAGCCTGCAACAGCTGCTGCCTGGGGGTGCAGGCGCAGCTGCAGACGGTGCACACCCAGCTTGGAGAGGCAAAGGCGAAGCTGTTGGAGC…
XLOC_014231|CLEC4G|TCONS_00022122	CTTCATTTATATCTATGCCCAGAGCAGGGCACCTGCTTACCATGGACACTGCCGGGTACAGCAAGTGGGACAACAAGCTGGAGGAGGTCCCTGGAGGGCACTGGGGACACTGGGGACAGAGATCCCTCCTCCTGGCCTTTGGTCTGGTGGTCGTCACAGTCCTGTGGGCCCTCGTTCTGAGCATCCTATTTTCCAAGGCCTCCACAGAGCGCGGGGCGCTGCTTGGCCACCAGGATCTACTGAGGACAAACGCCTCGAAGCAGACGGCGACTCTGAAGGTCTTGAAGGAGGAGGTCCGAGCCTGCAACAGCTGCTGCCTGGGGGTGCAGGCGCAGCTGCAGACGGTGCACACCCAGCTTGGAGAGGCAAAGGCGAAGCTGTTGGAGCAGGAGAGCGCCC…
XLOC_014232|ENSSSCG00000013579|TCONS_00022123	CCCCATCCTGTTCCTTATTCTCCCTGAGTTGAGAAGGAACAGATCTGAGGCGGGGCTACAAAGGGAAACACGTGAGGTTATAAAAACCACAGTCTAGAGAGGAGGTAGAGAGAGGAACAGAGAGGAGAGAAGGATGGCAGAGATATGTGACCCCAAGGAGCCAGAGGAGAAGACATGGACGGGGCCAGTATTGGTTGAGCGAGATCTTGGACTACTGCGCAGATTAAGGAACTCACCAGGGTGTCTGACTTGGCCCCTCCTTCTGCTGCTGCTCTTCGTCTCATTGGGTTTCTTCATGCTCCTGGTGACCACCCTGGTTCAAGTTTCCAGGATCCACCAGTCTCTGCAGAGAGAGAGAGAGACCAGCAGGAGACCCACAGCCCAGGAGAAGATACAATC…
XLOC_014232|ENSSSCG00000013579|TCONS_00022124	GAGAGAGGAACAGAGAGGAGAGAAGGATGGCAGAGATATGTGACCCCAAGGAGCCAGAGGAGAAGACATGGACGGGGCCAGTATTGGTTGAGCGAGATCTTGGACTACTGCGCAGATTAAGGAACTCACCAGGGTGTCTGACTTGGCCCCTCCTTCTGCTGCTGCTCTTCGTCTCATTGGGTTTCTTCATGCTCCTGGTGACCACCCTGGTTCAAGTTTCCAGGATCCACCAGTCTCTGCAGAGAGAGAGAGAGACCAGCAGGAGACCCACAGCCCAGAGTCCTCTCCCTCCACTTGATGTTGCACAGGAGAAGATACAATCAAGCCTGGATAAGTTCCTGCAGCAGATGACCTGGATGAATGCCACCCTGGCTGGCCTGTGCCATCCCTGCCCCTGGC…
XLOC_014246|MYO1F|TCONS_00022152	GCCTTCCTCCGGATGCTCTTTCCTGAGAAGCTGGATGTAGAAAAGAAAGGCCGCCCCAGCACTGCCGGCTCCAAGATCAAGAAACAAGCCAATGACTTGGTGTCCACGCTGATGAAATGCACACCCCACTACATCCGCTGCATCAAACCCAACGAGACCAAGAGGCCCCGTGACTGGGAGGAGAACAGGGTCAAGCACCAGGTGGAGTACCTCGGCCTGAAGGAAAACATCAGGGTGCGCCGGGCAGGCTTCGCCTACCGCCGCCAGTTCTCCAAGTTCCTGCAGAGGTATGCCATTCTGACCCCTGAGACGTGGCCGCGGTGGCGTGGGGACGAGCGTCAGGGGGTCCAGCACTTGCTGCGGGCTGTCAACATGGAGCCGGACCAGTACCAGATGGGG…
XLOC_014246|MYO1F|TCONS_00022153	AGGGCCTTCCTCCGGATGCTCTTTCCTGAGAAGCTGGATGTAGAAAAGAAAGGCCGCCCCAGCACTGCCGGCTCCAAGATCAAGAAACAAGCCAATGACTTGGTGTCCACGCTGATGAAATGCACACCCCACTACATCCGCTGCATCAAACCCAACGAGACCAAGAGGCCCCGTGACTGGGAGGAGAACAGGGTCAAGCACCAGGTGGAGTACCTCGGCCTGAAGGAAAACATCAGGGTGCGCCGGGCAGGCTTCGCCTACCGCCGCCAGTTCTCCAAGTTCCTGCAGAGGTATGCCATTCTGACCCCTGAGACGTGGCCGCGGTGGCGTGGGGACGAGCGTCAGGGGGTCCAGCACTTGCTGCGGGCTGTCAACATGGAGCCGGACCAGTACCAGATG…
XLOC_014252|CNN1|TCONS_00022159	TGTAGGTTCATCAATAAGCTCCAGCCAGGCTCCGTGAAGAAGGTCAATGAGTCCACCCAGAACTGGCACCAGCTGGAGAACATTGGCAACTTCATCAAGGCCATCACCAAGTATGGGGTGAAGCCCCACGACATCTTTGAAGCCAACGACCTGTTCGAGAACACCAACCACACACAAGTGCAGTCCACGCTCCTGGCCCTGGCCAGCATGGCCAAGACGAAAGGGAACAAGGTGAACGTGGGAGTGAAATATGCGGAGAAGCAGGAACGGAAATTTGAGCCGGAGAAGCTAAGAGAAGGGCGGAACATCATTGGGCTGCAGATGGGCACCAACAAGTTTGCCAGTCAGCAGGGCATGACAGCCTATGGCACCCGGCGCCACCTCTACGACCCCAAGCTG…
XLOC_014317|HOOK2|TCONS_00022255	TGGGAAGATCCTTGGCTACTGGGTGGAGAATGGAACTGAAGGGTGGAGAGTAGAAGAGGCTGGCAAGGGATGACGGTGGCTGGACCAGCTTGTGGTCTGTGGAATGGGGAGAAGTGGACAGATGGAGGGCTGGTCCAGGAGCCACCTGACAAAGGGTATGGCTGAGGTGGCTAAGGAGATGGTGGGGCCAGGGCATATTTGCTCCCAGGCTTGGGGCCAGGCAGAGAGGTCTACAGGGTTACTTCTGGATGGCTAGGCAGGCTGTGGCCACCACTGTGAGGAAGAGGAGTGGGCCCAGAGCTCAGCCTGCTGCCGCCTGTCCCACATTCATAGGCAGAAGCTGCATGAGGCGGAGCTGGAGCTGCAGCGGAAGCGCGAGTACATCGAGGAGCTAGAGCC…
XLOC_014317|HOOK2|TCONS_00022258	AGGTCGGGGCTGCGAGCGCTAGCTGGTGGCGGATCTGGACGCGGCTGCCGTGGCAGGGCTCCGCGGCCGGGGTCGAATCCGATCAGGAGTCATGAGCGTGGATAAGGCCGAGCTATGCGGGTCTCTGCTCACCTGGTTGCAGATGTTCCACGTCCCGCCCCCCTGTACCAGCCCCCAGGACCTGAGCAGTGGCCTTGCAGTAGCCCATGTGCTGAACCAGATAGACCCTTCCTGGTTCAACGAGGCATGGCTCCAGGGCATCTCAGACGACCCAAGTCCCAACTGCAGGCTGAAGGTCACCAATCTGAAGACAATCTTACAGAGCCTGGTGGAGTACTCCCAGGATGTCCTGGGGCATCCCATTTTGGAGCAGCACCTTCCAGATGTGAGCCTCATTGG…
XLOC_014317|HOOK2|TCONS_00022257	AGGTCGGGGCTGCGAGCGCTAGCTGGTGGCGGATCTGGACGCGGCTGCCGTGGCAGGGCTCCGCGGCCGGGGTCGAATCCGATCAGGAGTCATGAGCGTGGATAAGGCCGAGCTATGCGGGTCTCTGCTCACCTGGTTGCAGATGTTCCACGTCCCGCCCCCCTGTACCAGCCCCCAGGACCTGAGCAGTGGCCTTGCAGTAGCCCATGTGCTGAACCAGATAGACCCTTCCTGGTTCAACGAGGCATGGCTCCAGGGCATCTCAGACGACCCAAGTCCCAACTGCAGGCTGAAGGTCACCAATCTGAAGACAATCTTACAGAGCCTGGTGGAGTACTCCCAGGATGTCCTGGGGCATCCCATTTTGGAGCAGCACCTTCCAGATGTGAGCCTCATTGG…
XLOC_014317|HOOK2|TCONS_00022256	AGGTCGGGGCTGCGAGCGCTAGCTGGTGGCGGATCTGGACGCGGCTGCCGTGGCAGGGCTCCGCGGCCGGGGTCGAATCCGATCAGGAGTCATGAGCGTGGATAAGGCCGAGCTATGCGGGTCTCTGCTCACCTGGTTGCAGATGTTCCACGTCCCGCCCCCCTGTACCAGCCCCCAGGACCTGAGCAGTGGCCTTGCAGTAGCCCATGTGCTGAACCAGATAGACCCTTCCTGGTTCAACGAGGCATGGCTCCAGGGCATCTCAGACGACCCAAGTCCCAACTGCAGGCTGAAGGTCACCAATCTGAAGACAATCTTACAGAGCCTGGTGGAGTACTCCCAGGATGTCCTGGGGCATCCCATTTTGGAGCAGCACCTTCCAGATGTGAGCCTCATTGG…
XLOC_014340|LPHN1|TCONS_00022297	AGGTGTAACAACCGCACCCAGTGCGTGGTGGTCGCCGGCTCCGATGCCTTTCCCGACCCCTGTCCTGGGACCTACAAGTACCTGGAGGTGCAGTACGACTGTGTCCCCTACAAAGTGGAGCAGAAAGTCTTCGTGTGCCCAGGGACCCTGCAGAAGGTGCTGGAGCCCACCTCGACACACGAGTCAGAGCATCAGTCTGGCGCGTGGTGCAAGGACCCACTGCAGGCAGGTGACCGCATCTACGTCATGCCCTGGATCCCCTACCGCACGGACACGCTGACCGAGTACGCCTCGTGGGAGGACTACGTGGCAGCACGCCACACCACCACCTACCGTCTGCCCAACCGCGTGGACGGCACAGGTTTCGTGGTCTACGACGGCGCCGTCTTCTACAACAAG…
XLOC_014340|LPHN1|TCONS_00022296	AGGTGTAACAACCGCACCCAGTGCGTGGTGGTCGCCGGCTCCGATGCCTTTCCCGACCCCTGTCCTGGGACCTACAAGTACCTGGAGGTGCAGTACGACTGTGTCCCCTACATCTTCGTGTGCCCAGGGACCCTGCAGAAGGTGCTGGAGCCCACCTCGACACACGAGTCAGAGCATCAGTCTGGCGCGTGGTGCAAGGACCCACTGCAGGCAGGTGACCGCATCTACGTCATGCCCTGGATCCCCTACCGCACGGACACGCTGACCGAGTACGCCTCGTGGGAGGACTACGTGGCAGCACGCCACACCACCACCTACCGTCTGCCCAACCGCGTGGACGGCACAGGTTTCGTGGTCTACGACGGCGCCGTCTTCTACAACAAGGAACGCACGCGCAAC…
XLOC_014340|LPHN1|TCONS_00022295	AGGTGTAACAACCGCACCCAGTGCGTGGTGGTCGCCGGCTCCGATGCCTTTCCCGACCCCTGTCCTGGGACCTACAAGTACCTGGAGGTGCAGTACGACTGTGTCCCCTACATCTTCGTGTGCCCAGGGACCCTGCAGAAGGTGCTGGAGCCCACCTCGACACACGAGTCAGAGCATCAGTCTGGCGCGTGGTGCAAGGACCCACTGCAGGCAGGTGACCGCATCTACGTCATGCCCTGGATCCCCTACCGCACGGACACGCTGACCGAGTACGCCTCGTGGGAGGACTACGTGGCAGCACGCCACACCACCACCTACCGTCTGCCCAACCGCGTGGACGGCACAGGTTTCGTGGTCTACGACGGCGCCGTCTTCTACAACAAGGAACGCACGCGCAAC…
XLOC_014340|LPHN1|TCONS_00022298	AGGTGTAACAACCGCACCCAGTGCGTGGTGGTCGCCGGCTCCGATGCCTTTCCCGACCCCTGTCCTGGGACCTACAAGTACCTGGAGGTGCAGTACGACTGTGTCCCCTACAAAGTGGAGCAGAAAGTCTTCGTGTGCCCAGGGACCCTGCAGAAGGTGCTGGAGCCCACCTCGACACACGAGTCAGAGCATCAGTCTGGCGCGTGGTGCAAGGACCCACTGCAGGCAGGTGACCGCATCTACGTCATGCCCTGGATCCCCTACCGCACGGACACGCTGACCGAGTACGCCTCGTGGGAGGACTACGTGGCAGCACGCCACACCACCACCTACCGTCTGCCCAACCGCGTGGACGGCACAGGTTTCGTGGTCTACGACGGCGCCGTCTTCTACAACAAG…
XLOC_014409|PDE4C|TCONS_00022445	CTTGGGCCAGGCCTGAAGAGACCCAGTTTGGAGGGAACAACTGTGGGATCAGGGATGAGCCAGAGGGGAAGGACAAAGACCGAAGGAGGTCAGAGGGAGATCAGGGAGGGCGTCCTGAAAGAGGAGGCACTTGAGAGATGGATAGGGATTCAGAAGGAGAAAAGGCATAGGAACAGTGTGTGCCGCCACCCAGAGGCCGAGACCCTGACGGGGGGTGCGTCTGTAATGGACCAGGAACGGGACCTGCTCAAGACATTTCAGATCCCAGCAGACACGCTTGTCACCTACCTACTGACACTGGAGGGTCACTACCACAACGACGTGGCCTACCACAACAGCCTACACGCCGCCGACGTGGCCCAGTCCACACATGTGCTGCTGGGCACACCTGCACTTGAG…
XLOC_014409|PDE4C|TCONS_00022446	NNCCAGGAAGGCAAACTGGCCAAGGAGCTGGAAGACACCAACAAATGGGGGCTTGATGTGTTCAAGGTGGCGGAACTAAGTGGTAACCGACCCCTCACAGCCATCACATTCAACATCTTTCAGGAACGGGACCTGCTCAAGACATTTCAGATCCCAGCAGACACGCTTGTCACCTACCTACTGACACTGGAGGGTCACTACCACAACGACGTGGCCTACCACAACAGCCTACACGCCGCCGACGTGGCCCAGTCCACACATGTGCTGCTGGGCACACCTGCACTTGAGGCCGTGTTCACAGACCTGGAAGTCCTGGCTGCCATCTTTGCAAGCGCCATCCATGATGTGGACCATCCTGGGGTCTCCAATCAGTTTCTCATTAACACCAACTCAGAGCTT…
XLOC_014409|PDE4C|TCONS_00022447	NNCCAGGAAGGCAAACTGGCCAAGGAGCTGGAAGACACCAACAAATGGGGGCTTGATGTGTTCAAGGTGGCGGAACTAAGTGGTAACCGACCCCTCACAGCCATCACATTCAACATCTTTCAGGAACGGGACCTGCTCAAGACATTTCAGATCCCAGCAGACACGCTTGTCACCTACCTACTGACACTGGAGGGTCACTACCACAACGACGTGGCCTACCACAACAGCCTACACGCCGCCGACGTGGCCCAGTCCACACATGTGCTGCTGGGCACACCTGCACTTGAGGCCGTGTTCACAGACCTGGAAGTCCTGGCTGCCATCTTTGCAAGCGCCATCCATGATGTGGACCATCCTGGGGTCTCCAATCAGTTTCTCATTAACACCAACTCAGAGCTT…
XLOC_014564|ENSSSCG00000014167|TCONS_00022695	CTCCTCCTCCAGGGAGGTTCCTTTAAATGAAAGCCCGCTGGCTGGGGCCTCCGTTTTACACCCGAGCAATACCTTCTGTTGAGGTTTCCTCCGGGGAGGCAGCCGCCTGTCAGCATGGCTCAAGCATTTGTGAACAGCAAAATCCAGCCTGGGAAGGTGGTAGTTTTCATCAAGCCCACCTGCCCCTTCTGCAGAAAGACACAGGAGCTCCTCAGCCAATTGCCCTTCAAAGAAGGGCTTCTGGAATTTGTCGATATTACAGCCACCAGTGACACCAACGAGATTCAAGATTATCTGCAACAGCTCACAGGAGCCAGAACGGTACCTCGGGTCTTTATCGGTAAAGAGTGTATAGGTGGATGCACTGATCTAGAAAGTATGCACAAGAGAGGGGAGCTC…
XLOC_014564|ENSSSCG00000014167|TCONS_00022694	CTCCTCCTCCAGGGAGGTTCCTTTAAATGAAAGCCCGCTGGCTGGGGCCTCCGTTTTACACCCGAGCAATACCTTCTGTTGAGGTTTCCTCCGGGGAGGCAGCCGCCTGTCAGCATGGCTCAAGCATTTGTGAACAGCAAAATCCAGCCTGGGAAGGTGGTAGTTTTCATCAAGCCCACCTGCCCCTTCTGCAGAAAGACACAGGAGCTCCTCAGCCAATTGCCCTTCAAAGAAGGGCTTCTGGAATTTGTCGATATTACAGCCACCAGTGACACCAACGAGATTCAAGATTATCTGCAACAGCTCACAGGAGCCAGAACGGTACCTCGGGTCTTTATCGGTAAAGAGTGTATAGGTGGATGCACTGATCTAGAAAGTATGCACAAGAGAGGGGAGCTC…
XLOC_014564|ENSSSCG00000014167|TCONS_00022696	CTCCTCCTCCAGGGAGGTTCCTTTAAATGAAAGCCCGCTGGCTGGGGCCTCCGTTTTACACCCGAGCAATACCTTCTGTTGAGGTTTCCTCCGGGGAGGCAGCCGCCTGTCAGCATGGCTCAAGCATTTGTGAACAGCAAAATCCAGCCTGGGAAGGTGGTAGTTTTCATCAAGCCCACCTGCCCCTTCTGCAGAAAGACACAGGAGCTCCTCAGCCAATTGCCCTTCAAAGAAGGGCTTCTGGAATTTGTCGATATTACAGCCACCAGTGACACCAACGAGATTCAAGATTATCTGCAACAGCTCACAGGAGCCAGAACGGTACCTCGGGTCTTTATCGGTAAAGAGTGTATAGGTGGATGCACTGATCTAGAAAGTATGCACAAGAGAGGGGAGCTC…
XLOC_014565|ELL2|TCONS_00022697	AGTACGTCAGCAGCGGGATGGCCGTAGCTGTGGCGGCGGCTGCAGAAGCCCGAGCAGCCGCGGCCGCAGTGGAGGCTAGAGCCCGAGCGGCGTCGGCGGCGGCACCCGGGGGAGTTTAAGATGGCGGCAGGGGGGGCGGCGGGCCTGCGGGAGGAGCAGCGCTACGGGCTGTCGTGCGGGAGACTTGGACAGGACAACATCACCGTACTGCATGTGAAGCTCACCGAGACGGCGATCCGCGCGCTCGAGACCTACCAGAGCCACAAGAATTTAATTCCATTTCGACCTTCAATTCAGTTCCAAGGCCTGCAAGGGCTTGTCAAAATTCCTAAAAATGATCCCCCCAATGAAGTGCATACCTTTAACTTCTATTTATCAAATGTGGGTAAAGACAACCCT…
XLOC_014567|LIX1|TCONS_00022701	TCAGTGAACGTTGTGTCAATGTTACAGGAATTTTGGGAAAGCAAGCAGCAACAGAGGGCTGCGTTCCCAAGTGAAGGTGTGGTGGTCTATGAGTCGCTGCCATCTCCTGGACCACCCTTTGTGAGTTATGTGACCCTCCCAGGGGGAAGCTGTTTTGGCAACTTTCAGTGCTGCTTAAGTAGAGCTGAGGCCAGACGGGATGCAGCTAAAGTGGCCCTAATCAACTCCCTCTTCAATGAGCTGCCCTCTCGCAGGATCACCAAGGAATTCATTATGGAGAGTGTGCAGGAAGCAGTTGCCTCCACCAGTGGCACTCTGGATGATGCAGATGACCCCAGCACCAGCATCGGAGCCTATCACTACATGCTGGAGTCTAACATGGGGAAGACTATGCTGGAA…
XLOC_014567|LIX1|TCONS_00022702	TCAGTGAACGTTGTGTCAATGTTACAGGAATTTTGGGAAAGCAAGCAGCAACAGAGGGCTGCGTTCCCAAGTGAAGGTGTGGTGGTCTATGAGTCGCTGCCATCTCCTGGACCACCCTTTGTGAGTTATGTGACCCTCCCAGGGGGAAGCTGTTTTGGCAACTTTCAGTGCTGCTTAAGTAGAGCTGAGGCCAGACGGGATGCAGCTAAAGTGGCCCTAATCAACTCCCTCTTCAATGAGCTGCCCTCTCGCAGGATCACCAAGGAATTCATTATGGAGAGTGTGCAGGAAGCAGTTGCCTCCACCAGTGGCACTCTGGATGATGCAGATGACCCCAGCACCAGCATCGGAGCCTATCACTACATGCTGGAGTCTAACATGGGGAAGACTATGCTGGAA…
XLOC_014594|CDO1|TCONS_00022760	TTAAAAAGGGCCCAGGGAGGCTGAACCTAGCAGGTTTGGTCCCGATTTGCATGCTTGGCGGGTACCGAGGTCCGCCACGGCCAAGCTGCCAGGGTACCTCTTGATATCTTGACAAGGGTTTCTTTACGCTGTGGCACTCGTGCCTTTGGGGGCTTTGTGTCTGTGTGCAACTGTATAGCTAGCAGCTAGGGGACCCTCGCCTCCCAGCTCCTCGTTCTCTCAGCTCGTTCGTCGCAGCCCAGCAGCTAGACGCGCGTCAGCTGCTCAAGGGATGGAGCAAACCGAGGTGCTCAAGCCACGCACCCTGGCGGATCTGATCCGCATACTGCACCAGCTCTTCGCCAGCGAAGAGGTCAACGTGGAGGAGGTGCAGGCAGTCATGGAAGCCTATGAGAGCGA…
XLOC_014635|SEC24A|TCONS_00022831	ATTGCGCCTGCGCGGCCGGCGGCTGACAGGCAGTTCCGGCTGGGGCCTCCCTCGGTCTCTCTCCGCTCGGCTGCTTCCTCCCAGCCCGGCGTTCCCGGCCCGGCCGGCACGACTCTCGAGCCTCAGCACCCAGGCCAGGCCATGGCCGCCGGCGGGCTGGGGAGACTGTGGCGCCATGCCTAGGGCTTTATGCGCCTCCGGCTCTCTCTCCCTGCACCAGCCCTAAGTCGTTGGCCCCCTCCCTCCGCTTCCAGCAGTGGTCTTTCGGGTCGGCTTGGCGCTGTCGCAGACCCCGACCAGCCCCTTCCAGTCCCGACGAACACCGTCGTCATGTCCCAGCCCGGGATACCGGCCTCCGGCGCCGCCCCCACGGGCCTCCAGGCCCAGAACGGGGCCGCC…
XLOC_014635|SEC24A|TCONS_00022830	ATTGCGCCTGCGCGGCCGGCGGCTGACAGGCAGTTCCGGCTGGGGCCTCCCTCGGTCTCTCTCCGCTCGGCTGCTTCCTCCCAGCCCGGCGTTCCCGGCCCGGCCGGCACGACTCTCGAGCCTCAGCACCCAGGCCAGGCCATGGCCGCCGGCGGGCTGGGGAGACTGTGGCGCCATGCCTAGGGCTTTATGCGCCTCCGGCTCTCTCTCCCTGCACCAGCCCTAAGTCGTTGGCCCCCTCCCTCCGCTTCCAGCAGTGGTCTTTCGGGTCGGCTTGGCGCTGTCGCAGACCCCGACCAGCCCCTTCCAGTCCCGACGAACACCGTCGTCATGTCCCAGCCCGGGATACCGGCCTCCGGCGCCGCCCCCACGGGCCTCCAGGCCCAGAACGGGGCCGCC…
XLOC_014667|ENSSSCG00000014346|TCONS_00022877	AACCCCAGCACATGCTCACTGAGCCGGCTCCACGGACCATGAGGCTGTCACCGCTGCTGCTACTGCTGCTGGGGGCCTGTGCCATCCCAGGGGGCCTTGGGGACAGGGCCCCACTCTCAGCCACTGCCCCCCAGCTGGATGACGAGGAGAAGTACTCAGCTCACATGCCGGCTCACCTGCGCTGTGATGCCTGCAGGGCCGTGGTCTACCAGATGCAGCAACATCTGACAAAGGCAGAGGCCAAGCTTCACACCCTGGACTCCGAGGGCCATCACAGGCTGAGTGAGTCCGTATACACAGATGTTCTGGATCAGAGCTGTTCCCAGACCTGGCAGGACTACGGCGTTCGAGAAGTGGACCAGGTGAAACGACTCGTAGGCCCAGGACTTAGCAAGGGGC…
XLOC_014683|CD14|TCONS_00022905	CACTGCCTAGTGCCAAGGATTCTAGAGGCCTTGCAAGATCCTTCCGGTTAGGGCCCCACTCCTGCTGCGTCAGGCAGGCAACATCCCTCATTGCAAAATTTCGCAGAAGTGTAGCGAACGTGGGTGGTTGGGAGGAAGAGAGGTGGGAGGTGGCAGAGTTCAAAGAGTAGGGAACAGAGTGACACCCCCCGGATTACACAAACCCCCAAAGTCTGCCAAAGAGTGAGGACAGATAGCGTTTGTGGAGCCTGGAAGCCAGGGAGTGCCGCGGTTAAAGGAGCCACAGCCCTTTCGAGAGCCGGCGGGAGACGCAGAGGCTTTGAGGACCTTATCGACCATGGTGCGCTTGCCCTGCCCGTTGCTGCTGCTGCTGCCCCTGCTGCGTGTGTCTGCGGCCAC…
XLOC_014792|XLOC_014792|TCONS_00023080	CCCTGCCCCCCCCCGCCGAGGTGCTG
XLOC_014886|XLOC_014886|TCONS_00023174	CAATACTCTATCACTGGGGCTTAGAGTCACATCAGAATTGTTTAGAAGCAGCCCAGATAGATTCTGTCCTCAGGTGAGTAACAATCCATGTAAATTTCCCCCAAAGGCGATCACTAACCACTGCAAAGACGGGGGGTGGGGGGTGGCGGGGTGTCTTCCTTCTGCCAAACACACTTTCTGATATGGTTGTAGGGCTATAGTATTTTTGCTATGTTTTAGGAAAATAGTTACATAGAAAGTGTACAGGTGTGTATTTGAACCCACTCCTCAGTAAGCAAACAGATTAGATGTGCCCTCAACTGGCAACAGTTGTATCTGTGGTTTTCAAGTACAGATAGCTGTCAAGCATGAAGTTCTTGTGTGCACACAGTAACACTTGGTTCACGCATGAAGGACAGT…
XLOC_014961|XLOC_014961|TCONS_00023249	AGAAAGAAAGAAAGAAAGAAAGAAAGAAAGAAAGAAAGAAAGAAAGAAAGAAAAAAAGAAAGAAAGTGGAAACTCAGACAGGTTTATTAAGTCACTGGCTGAAGGTCACCGAGCCAGCAAACGGAGGGTCCAGGCTTTGGATCCAGGCACCTGCTTTAAGCCACTGCGTTCCTTTGCTGGTGTCGTGTGTCCAGGGGAAGATACAGAGGTCCGGGGTAGTTTCCCCTCTTGTCCCCTGATGGTACAGGCAGGAATCCATCAGCTCCACATCTGTCCCTTGTGGTCCCAGCAGCCCATGTCTGTCGGCCAGGGTCAGCTGTTTCGGGCAGGGCTGCCCCCATCCATCTTCCGTCTTCCTGCGTGTCAGCCTTGACCAGGGCACTGAGCAGAGCCCTTGCC…
XLOC_015019|XLOC_015019|TCONS_00023307	GTGCGCCAGGTCCGGCTTGTGCGGGGCTTGCAAGCAGTGGAGGCACAGGAGCAGGGTGTCGCCACAATGGAAGTAGAACTGTCTCATGCCGATGTGGAGGGCAGCTGGACTCGAGACGGCCTTCGACTCCAGCCAGGACCCACGTGCCAGCTGGCAGTGCATGGCCCCACCCATAGCCTCACACTGTCACAGCTGCAGCGGCAGGATGGAGGCCTTGTCACCTTCAGGGCAGAGGGCGTGCACACATCAGCGCAACTGG
XLOC_015032|XLOC_015032|TCONS_00023320	TTTAATAAGTTATAAAATCAAGGAGCCAAATTTTCCTATACAGAAAAACAAATGCAATGATTGCTGTCATCAGTAAGATACAAAATTGTGAATGTGAATTCAGCACCGTGATGATCCATGTGGCGGCTACCTGTCAGACAGGAGTACATAGTCATAATGCTTCATCTGAGAAAGACTTTGCTATTGAGCACCATTTATATACTCCAGACAAACAAACAAACAAAACCTTAGAGTACAATGAAAGGCTTATACATGAAATTCCATGGGTTTTCCAAAAGTTCAGAGAGCCAGGTCCCTAAATTCTAGCACAAGTCTCCCCACAAACATGAAGTGACTCTCAGAACCCCTTAGCTGACTTATTAGAGGTGTGGGCAGAGAGGACCTCTGAGTCTCAACCTG…
XLOC_015153|XLOC_015153|TCONS_00023441	TCCTTAGGTAATTTCTAGGCCTGAGATGAAAAGCCAAGGAAACAAAATCATATGGAATTGGATTTATTGCAGTTACACCACTGGCTATTGAAAAAAGGCATCAGAAGAAAGGTGCTTATCTCAGTTTCTTATTATTGAGAAATAAAAATACTTTGAAAATAGTTCCTATACTGTCCTAAGCAAGTGCCTTTACTTTCCTTTGTGAAACTCAGAACTCTGAACCCATCTTTGCCACCAGCAATTTACATTTAGGGACCTGTTCTCACCAACAAAGATTTCTGTGCAAGTCCCAGGCTTCAATGGGAACATGAGAGAGTTGCACAGTGCCATGCGTATAGCAAGAGCTCAATAAATGCCTGCTGCATGAATGAATGGTGCTCCTGCAAGCTAGCTGGAGGG…
XLOC_015210|XLOC_015210|TCONS_00023498	GCAACCTCCATTTTGCTTCCTGGCACCGCCGAGGAGCGGTCGTCTATTTCTCGTTCCTATCCGGTGCCCTTGCGTCAGGCTAGGTGCCGCTTTTCTTCACCTCCGACTGAACTGCAGGAAGACCGAGTCGCGGGGAAGAGAAACAGCGAGAGC
XLOC_015261|XLOC_015261|TCONS_00023549	GACACTCCCCGGATCGCCCCGCCTCCTCCTCCCAGCCCGTTGGCAGTTCCCCCAAAAGCCAGGAAAAGGAAACTGTAGAGAAATCGAAACTACTGGGGAAACAGAGCACCCCTGCACATCCCCTCTCCAGACCACAGCTTCTCCTGGGCACCATGAACTGCGCTTCCCAGCCCTTCTTCACTGGTGCCCATGGAGGACCCCCAACATATGAGATGCTCAAGGAGGAGCACGAGGTGGCCGTGCTGGGGGCTCCCCAGACCTCAGCCCCCGTGGCCACCACGGTGATCAACATCCGAAGCGAGACCTCCGTGCCCGACCACGTCGTCTGGTCCCTGTTCAACACCCTCTTCATGAACTGGTGCTGCCTGGGCTTCGTGGCTTTCGCCTACTCCGTGAAGG…
XLOC_015262|XLOC_015262|TCONS_00023550	TTTCTCTTTTCTGGGTCTGAGTCCCAAGGGTGAAGGAAGGGTTTAACTGCTCTAATTGGGCCGGGCAGGGGCAGGTCTCGGGAGGGTGGAGACACAGCCCCCCACCCCACCCCTGAGCCCGCCATCCCCATGGGCACCCACGCAGCCTCGCCCCGAACTCTCGCTGGGAAGGAGCCCCAAGCCACACACACACACACACACACACACACACACACACACACACACACACGGAAGGACACACGCATCAGCTCCCCACACACCTCATGGCACATCTGGGCAGGGGGCCTCTCCAGGCTCACACACACCTTCTTGGAGTCCCCCCCCCCCACGTCCCTCCTCCCCTGACGCCCACCCACCCTCACGGAGTAGGCGAAAGCCACGAAGCCCAGGCAGCACCAG…
XLOC_015329|AZGP1|TCONS_00023675	ACTGAGCACAGACTCCGCCATCTGGGCACCTCTCATTGGCCTGTGGATTCACCACCCCTGGACTGGGCTCAAAGCCCAGCCATTCCCATAACTACACCTGGCTCGATCTCCACATCATCTGCTCCGAGCTCCAGGCTCTGGGGAATTCTGGAAACTTCCAGCCAGGGACCGTGGGCACAATGGCACCTGTCCTGCTGCCCCTGCTGCTCCTTTTGGGCCCTGCAGTCCCCAAGGAGACCCAAACTGGGCCTTACACTCTGAGCTTCCTCTACACCGGGCTGTCCAGGCCCGGGAAAGGCTTCCCCAGCTTTCAGGCCATGGCCTACCTCAATGACCAGCCCTTCTTCCGCTACGAGAGCGATGGCAGGAAGGCTGAGCCCCTGGGCCCCTGGAGCCAGG…
XLOC_015356|ZP3|TCONS_00023722	CCACTAGGGAGGGGAGTGGCCTTGTGAGTGCCATGGCGCCGAGCTGGAGGTTCTTCGTCTGCTTTCTGCTCTGGGGAGGTACAGAGCTATGCAGCCCGCAGCCCGTCTGGCAGGACGAAGGCCAGCGCTTGAGGCCCTCAAAGCCACCCACCGTAATGGTGGAGTGTCAGGAGGCCCAGCTGGTGGTCATTGTCAGCAAAGACCTTTTCGGTACCGGGAAGCTCATCAGGCCTGCAGATCTCAGCCTGGGCCCTGCAAAGTGTGAGCCGCTGGTCTCTCAGGACACGGACGCAGTGGTCAGGTTTGAGGTTGGGCTGCACGAGTGTGGCAGCAGCTTGCAGGTGACTGATGATGCTCTGGTGTACAGCACCTTCCTGCGCCATGACCCCCGCCCTGCAG…
XLOC_015356|ZP3|TCONS_00023723	CCACTAGGGAGGGGAGTGGCCTTGTGAGTGCCATGGCGCCGAGCTGGAGGTTCTTCGTCTGCTTTCTGCTCTGGGGAGGTACAGAGCTATGCAGCCCGCAGCCCGTCTGGCAGGACGAAGGCCAGCGCTTGAGGCCCTCAAAGCCACCCACCGTAATGGTGGAGTGTCAGGAGGCCCAGCTGGTGGTCATTGTCAGCAAAGACCTTTTCGGTACCGGGAAGCTCATCAGGCCTGCAGATCTCAGCCTGGGCCCTGCAAAGTGTGAGCCGCTGGTCTCTCAGGACACGGACGCAGTGGTCAGGTTTGAGGTTGGGCTGCACGAGTGTGGCAGCAGCTTGCAGGTGACTGATGATGCTCTGGTGTACAGCACCTTCCTGCGCCATGACCCCCGCCCTGCAG…
XLOC_015392|PSPH|TCONS_00023780	CTTCTTCCCAGCCTTGCTCTGCAGGGAGGAGGTCTGCAGGCTCCAGTTTAGTTAAGTACATGCAAACCCCGCCCGTAGCCCCTGCACTTATCATCAGATCTCATATAATTGTTGGTAAAGACTCTGCGAGTCTGCACAGGTCAGTTCCCTCCGACCTCCGCGGCTGAAAGTCGGAGTCAGTCCTCCGCCCCCCAGCAGTCGGAAGGTTACGGCCTCGGGAGACCTGGAGGCGGTGGCCGCGGCCCAGGAAGGAGCAGCGGCGGCGCCGGGAAAGAAGCAGGAAGAGAAGACCGTCCTCTCTTAGGAATCCAGCACTGGAGAAACGAGGAAAATTCTCCCAAGGATGGTTTCCCATTCAGAGTTGAGGAAACTCTTCTGTTCTGCGGATGCAGTGTGCTT…
XLOC_015626|MAL|TCONS_00024244	AATCCGCGCGCGGTGGCTCCCTGGCCACTGGGCTCCGCCGAGCAAGCGAGCGGTCAGCGCAGAGCCAGAGCCGCGCGCGTCCCGTTGCGAGGCCGACGCCCAGCCCGCGAGCATGGCCCCCTCAGCTGTGTCGGGCGGCAGCAGCCTGCCTAGCGGTTTCGCGGTCTTCATCACCTTCCCGGACCTGCTCTTCATCTTCGAGTTTATCTTTGGAGGCCTGGTGTGGATCCTGGTTGCTTCATCCCATGTACCCATCCCCCTAGTTCAGGGCTGGGTCATGTTCGTGTCCGTGTTCTGCTTCATAGCCACCACTGCCCTACTCTTCCTGTATGTAATTGGTGCCCATGGCAGCAGGACTTTCTGGATCAACCTGGACGCAGCCTACCACTGTATCGCCTC…
XLOC_015652|IL1R2|TCONS_00024282	GATCACGCAGCCAGCACGGCCGCCAGGAGGGCGCTCCCAGTGAGGAGGGAAAAGGTGTGTTCACAGCCACCCAGGCGGAGGAGTGACACAGCCCGATTGGGAAATCCCTGGACACGAGAATATAAATTCCTGCCCAACTGCTGGGCTTCCACGGAGGGCGAAGGGCCTGGCAGCCTTCCCGGGAGAGAAGCCCCAGGTGAAAGATGCAGAGCTGCAGGCTACGGGGTCTTGGACCTGAGGTCTCCCCTTCCTGTGTCCTCCTGAAGTTTTGGGGAGCAATGGCCATCTGGTCCATGTTGACAGTGGGTGTTTCTGCCTTCGTCATTCAGCCTGAAGAACACACAGTGGCTGCAGGAAACTGCCATTTTCGTGGCAAGCATCCCCAAACCAGGCTCAAGG…
XLOC_015667|C2orf55|TCONS_00024306	GTCCCAGAGGGGGACCCGACCCTTCCAGACACAGGCACCGCCGCCACACCCGAGACGCCCTCTGGTCCAGGAGACCCCTCGGGCCTGCAGGACGGCCTGCGGCCGAGTCTGGATGTAACGGGTCCAGAGGGCCCAGGGCCAGAAGCCCCCGCCCCCAGCCCTCCGGTCCCCAAGAGCTGCTTGAAGCACAAGGCCTCGGCCGTGACCGTGAACGTGAGCCTCGGCGCGGCCCCCTCACCGCCCACCGCGCAGCCGGCTCCCGAGGAGCCTGCACCCCAGGCCCCGGACCGGGAGGCCGCCCCTGCGGAGCCCTCCAGGTCCGAGCGGGCGAAGTCCCCCGCGGCGGCCCTAGAGGCGGCGGCGCCGGAGCGGAGGGTGGAGAGAGGAGGCCGCGAGGCG…
XLOC_015679|ENSSSCG00000008206|TCONS_00024333	GATCAGGGCTCATCCGGGCACAGCTGACCATGAGGTTCCCTGCTCAGCTCCTGGGGCTCCTCCTGCTCTGGGTCCCAGGATCCAGTGGGGCCATCGTGCTGACCCAGACTCCACTCTCCCTGTCAGTCAGCCCTGGAGAGCCGGCCTCCATCTCCTGCAGGTCCAGTCAGAGCCTTGAGGAATATGGAAGCAATTTGTTGAGTTGGTACCAGCAGAAACCAGGCCAGTCTCCACAGCTCCTGATCTATGAGGCTACCAACAGGGCCTCTGGGGTCCCAGACAGGTTCAGCGGCAGTGGGTCAGGCACAGATTTCACCCTGAAAATCAGCAGGGTGGAGGCTGAGGATGCAGGCGTTTATTACTGCCAGCAATTTAAAGAATTTCCTCCCACAGTGATAC…
XLOC_015681|ENSSSCG00000008210|TCONS_00024338	GCCGGGTGCATTGCTCAGAAGATGGGCCTGCCCATCCGCCTGGTCGTGGCAGTGAATTGCAATGACATCATCCACAGGACTGTTCAGCGGGGAGACTTCTCTCTGTCCGAGACCGTCAAAGCAACCTTGGCATCAGCTATGGACATTCAGGTGCCCTACAATATGGAGAGGATCTTCTGGCTGCTCTCTGGCTCTGACAGCCAGATGACAAGAGCCCTCATGGAGCAATTTGAAAGGACCCAACGTGTCAATGTCCCCAAGGAACTGCACAGCAAGCTTTCAGAGGCAGTAACGTCTGAGTCCATGATGGATGAGGTCATCACCCAGACCATGCTCCGCTGCTGGGAAGAGAACCAGTACTTGCTGTGCCCTCACTCTGCCGTGGCCGTGAGCTACCAC…
XLOC_015693|GNLY|TCONS_00024357	AGCTTCCCCACCATGACCTCCTGGGCTGTCCTGCTCCTCACCTTGGTGCTCCTGGGCACCCCAGGGCTGGCCTTTTCCGGTCTGACCCCTGAGCACTCTGCCCTGGCAAGGGCCCACCCATGCGACGGAGAGCAGTTCTGCCAGAACCTGGCCCCGGAGGACCCCCAGGGTGACCAGCTGCTCCAAAGAGAGGAGCTGGGCCTCATCTGTGAGTCTTGTCGGAAGATAATCCAGAAGCTGGAGGACATGGTGGGACCACAGCCCAACGAGGACACTGTCACCCAGGCAGCCTCCCGGGTGTGTGACAAGATGAAGATACTGAGAGGTGTGTGCAAGAAGATCATGAGGACCTTTCTCCGTCGCATCTCCAAGGACATCCTGACTGGGAAGAAACCCCAG…
XLOC_015693|GNLY|TCONS_00024358	AGGAACTGAGAGCAAGTCTTCTCACTGACAGGGGTTCATTGCAGCCCCAGGGCAGAGTAGGGCTGGGGGCCTCCCGGATTCCTCACGAGGCCGCATCCCTGCCCCGCTCCATCTGCTCCATCTGCTCCATCCGGGCGCTCTGCTGGCTGAGAGAACTGACTTTTCCTCCCCCTCTGCCCTCGGGGATGGGAGTGCTAATGCTCTTTCTTTCCCAGGGCTGGCCTTTTCCGGTCTGACCCCTGAGCACTCTGCCCTGGCAAGGGCCCACCCATGCGACGGAGAGCAGTTCTGCCAGAACCTGGCCCCGGAGGACCCCCAGGGTGACCAGCTGCTCCAAAGAGAGGAGCTGGGCCTCATCTGTGAGTCTTGTCGGAAGATAATCCAGAAGCTGGAGGACAT…
XLOC_015797|EFEMP1|TCONS_00024526	TTTCTCCTCCTCCTGCCTCCGCGGCCGCTGCCAGACCTCGCCAGTTCAGACCCACGGGGCTGCCCTCCCCTGCTCTCTCCCCTCGCTGCCCGGGCCCGGAGCGCAGCACGGCCGCGCAGATTCACGATGTTGAAAGTCCTTTTCCTAACTATGCTGACTCTGGCGTTGGTCAAGTCACAGGACACCGAAGAAACCATCACATACACGCAATGCACAGATGGATATGAGTGGGATCCTGTAAGACAGCAGTGCAAAGATATTGATGAATGTGACATTGTCCCAGATGCTTGCAAAGGTGGAATGAAATGCGTCAACCACTATGGAGGATACCTCTGCCTTCCTAAAACAGCCCAGATTATTGTCAACAATGAACAACCTCAGCAAGAAACACCAGCAGCT…
XLOC_015797|EFEMP1|TCONS_00024528	TTTCTCCTCCTCCTGCCTCCGCGGCCGCTGCCAGACCTCGCCAGTTCAGACCCACGGGGCTGCCCTCCCCTGCTCTCTCCCCTCGCTGCCCGGGCCCGGAGCGCAGCACGGCCGCGCAGATTCACGATGTTGAAAGTCCTTTTCCTAACTATGCTGACTCTGGCGTTGGTCAAGTCACAGGACACCGAAGAAACCATCACATACACGCAATGCACAGATGGATATGAGTGGGATCCTGTAAGACAGCAGTGCAAAGATGCTTGCAAAGGTGGAATGAAATGCGTCAACCACTATGGAGGATACCTCTGCCTTCCTAAAACAGCCCAGATTATTGTCAACAATGAACAACCTCAGCAAGAAACACCAGCAGCTGAAGGTGTGGGTGCAGCTGCAAATGCA…
XLOC_015797|EFEMP1|TCONS_00024527	TTTCTCCTCCTCCTGCCTCCGCGGCCGCTGCCAGACCTCGCCAGTTCAGACCCACGGGGCTGCCCTCCCCTGCTCTCTCCCCTCGCTGCCCGGGCCCGGAGCGCAGCACGGCCGCGCAGATTCACGATGTTGAAAGTCCTTTTCCTAACTATGCTGACTCTGGCGTTGGTCAAGTCACAGGACACCGAAGAAACCATCACATACACGCAATGCACAGATGGATATGAGTGGGATCCTGTAAGACAGCAGTGCAAAGATATTGATGAATGTGACATTGTCCCAGATGCTTGCAAAGGTGGAATGAAATGCGTCAACCACTATGGAGGATACCTCTGCCTTCCTAAAACAGCCCAGATTATTGTCAACAATGAACAACCTCAGCAAGAAACACCAGCAGCT…
XLOC_015877|XDH|TCONS_00024667	CTCATGACAATGACAGCAGATGAGTTGGTTTTCTTTGTGAATGGCAAAAAGGTGGTGGAGAAAAATGCAGATCCAGAAACAACCCTTTTGGCCTACCTGAGAAGAAAGTTGGGGCTGCGAGGGACCAAGCTGGGCTGTGGAGAAGGGGGCTGCGGAGCATGCACGGTGATGTTTTCCAAGTATGATCGTCTCCAGGACAAGATCGTCCACTTTTCTGCCAATGCCTGCCTAGCCCCCATCTGCTCCTTGCACCATGTTGCTGTGACGACTGTGGAAGGCATAGGAAGTACCAAGACGAGGCTGCATCCGGTGCAGGAGAGAATTGCCAAAAGCCATGGCTCGCAGTGTGGCTTCTGCACCCCTGGCATTGTCATGAGCATGTACACGCTGCTTCGGAAC…
XLOC_015936|KCNS3|TCONS_00024754	ATGGTGTTTGGTGAGTTTTTCCATCGCCCTGGACCAGACGAGGAACTCGTCAACTTGAACGTGGGGGGCTTTAAGCAGTCCGTGGACCAGAGCACCCTCCTGCGGTTTCCGCACACCAGGCTGGGGAGGCTGCTCCGCTGCCACTCGGAAGAGGCCATCCTGGAGCTCTGCGATGACTACAGCGTGGCGGATAAGGAGTACTATTTTGATCGGAACCCCTCCCTATACGTTTTGAACTTTTATTACACGGGGAAGCTGCACGTCATGGAGGAGCTGTGTGTGTTCTCCTTCTGCCAGGAGATTGAGTACTGGGGCATCAACGAGCTCTTCATTGATTCCTGCTGCAGTAACCGCTACCAGGAGCGCAAGGAGGAAAACCACGAGAAGGACTGGGACCAG…
XLOC_015976|ENSSSCG00000008661|TCONS_00024821	ATGAGGTTCCCTGCTCTGCTCCTGGGGCTCCTCTTGCTCTGTGTCCCAGGATCCAGTGGGGCCATCGTGCTGACCCAGACCCCACTTCCCCTGTCAGTCAGCCCTGGAGAGCCAGTCTCCATCTCCTGTAAGTCCAGTCAGAGCCTCCTACACAGAGGTAGAAACAATTATCTGCATTGGTACCTGCAGAAACCAGGCCAGTCTCTACAAAACCTGATCTATTATGCTACCAACACAGCCTCTGGGGTCCCTGACAGGTTCAGTGGCAGTGGGTTAGGGACAGATTTCACCCTAAAAATCAGCAGCATGGAGGCTGAGGATGTGGGAGTTCATTACTGCCAGCAAAGC
XLOC_015976|ENSSSCG00000008661|TCONS_00024822	ATCGTGCTGACCCAGACCCCACTTCCCCTGTCAGTCAGCCCTGGAGAGCCAGTCTCCATCTCCTGTAAGTCCAGTCAGAGCCTCCTACACAGAGGTAGAAACAATTATCTGCATTGGTACCTGCAGAAACCAGGCCAGTCTCTACAAAACCTGATCTATTATGCTACCAACACAGCCTCTGGGGTCCCTGACAGGTTCAGTGGCAGTGGGTTAGGGACAGATTTCACCCTAAAAATCAGCAGCATGGAGGCTGAGGATGTGGGAGTTCATTACTGCCAGCAAAGCAGCTTCCTTCCTACTCCTTTAACATGGGCCAGGTCACAGTCTATACAAGCAGCCTTC
XLOC_016070|MLXIPL|TCONS_00024995	ATGGCCGGGGCGCTGGCAGGTCTGGTTGCGGGCTTGCAGGGCCCGCGGCTCGTCCCCAGCCCGGATTCAGACTCGGACACAGACTCAGAGGACCCGAGTACCCGGCGCAGCGCGGGCGGCCTGCTTCGCTCGCAGGTCATCCACAGCGGTCACTTCATGGTGTCGTCCCCGCACAGCGACTCCCTGACTCGGCGGCGCGACCAGGAGGGGCCCTTGGGGCTCGCTGACTTCGGGCCGCGCAGCATCGACCCCACACTCACCCGCCTCTTCGAGTGCATGAGCCTGGCCTACAGCGGCAAGCTGGTTTCTCCCAAGTGGAAGAATTTCAAAGGCCTCAAGCTGCTGTGCCGGGACAAGATCCGCCTCAACAACGCCATCTGGAGGGCCTGGTATATCCAG…
XLOC_016070|MLXIPL|TCONS_00024996	GCGGGCAGCTGCACCGAGCTCAGGCGAGGCGGCGGCGGCGATGGCCATGGCCGGGGCGCTGGCAGGTCTGGTTGCGGGCTTGCAGGGCCCGCGGCTCGTCCCCAGCCCGGATTCAGACTCGGACACAGACTCAGAGGACCCGAGTACCCGGCGCAGCGCGGGCGGCCTGCTTCGCTCGCAGGTCATCCACAGCGGTCACTTCATGGTGTCGTCCCCGCACAGCGACTCCCTGACTCGGCGGCGCGACCAGGAGGGGCCCTTGGGGCTCGCTGACTTCGGGCCGCGCAGCATCGACCCCACACTCACCCGCCTCTTCGAGTGCATGAGCCTGGCCTACAGCGGCAAGCTGGTTTCTCCCAAGTGGAAGAATTTCAAAGGCCTCAAGCTGCTGTGCCGGGA…
XLOC_016070|MLXIPL|TCONS_00024997	ATGGCCGGGGCGCTGGCAGGTCTGGTTGCGGGCTTGCAGGGCCCGCGGCTCGTCCCCAGCCCGGATTCAGACTCGGACACAGACTCAGAGGACCCGAGTACCCGGCGCAGCGCGGGCGGCCTGCTTCGCTCGCAGGTCATCCACAGCGGTCACTTCATGGTGTCGTCCCCGCACAGCGACTCCCTGACTCGGCGGCGCGACCAGGAGGGGCCCTTGGGGCTCGCTGACTTCGGGCCGCGCAGCATCGACCCCACACTCACCCGCCTCTTCGAGTGCATGAGCCTGGCCTACAGCGGCAAGCTGGTTTCTCCCAAGTGGAAGAATTTCAAAGGCCTCAAGCTGCTGTGCCGGGACAAGATCCGCCTCAACAACGCCATCTGGAGGGCCTGGTATATCCAG…
XLOC_016358|IL18RAP|TCONS_00025498	ACAGAAATGAAGAGGATTCTCAGGGTGGAGCTCTGAGTTACAATGTCCCTGATTCTGGCAATAGAACAAATGTCCTGAAGCGATGACAGGACCCAGGGAGAACTATGCTTTCGTTGGGCTGGATATTTCTTTGGCTTGTCGCAGGAGGGAGCATGAAAGAATTTAATATTTCAGATTGCTCCACGGAAAAGCTTCTTGGGACATATTCTGCAAGATGCGGGGAGGAGTTTGTCTTATTTTGTGATTTGCCAGAGCCTCAGAAATCCTCTTTCTACCACAGAAGTCAACTCTCACCAACCCAAGTCTCTGAACACCTGACTTGTGGTGGTAATAAGAAACGATCCGACGTCCAGTGGTATCTACAACATCAACAAGGAGACCCACCAGTTGAAATTACTC…
XLOC_016363|XLOC_016363|TCONS_00025506	TGTTGCAGGCTCGAGACTGACGATCCCATGTAAGGTGTTTCTGGGAGCTGGGATCCCCACGACCACTGTGCTATGGTGGATGGCCAACAACACTCACATAGATGATGCCTACCAGGGAGGCCGCGTGACTGAGGGGCAGCGCCAGGAATACTCAGAAAATAATGAGAACTACATTGAAGTGCCACTGATTTTTGAAAGAGTCATAAGAGAGGATTTGCATACGGATTTTAAATGTGTTGTCATTAATACCATGAGTTTCCAGACGCTTCGTACCACAGTCAAAGAAGCTGCCTCGTTCTCCTGGGGGATTGCGCTGGCCCCCCTCGCCCTCATCATCCTGGTTTTGGGAGGAATATGGATACACAGACGGTGTAAACGGAGAACTGGAAAAACCTATGG…
XLOC_016384|ENSSSCG00000008203|TCONS_00025557	ACTGATCAGGGCTCCTCCGTTCACAGCTGACCATGAGGTTCCCTGCTCAGCTCCTGGGGCTCCTCCTGCTCTGGGTCCCAGGATCCGATGGGGCCATTGTGCTGACCCAGACTCCACTCTCCCTGTCAGTCAGCCCTGGAGAGCCGGCCTCCATCTCCTGCAGGTCCAGTCAGAGCCTCCTACACACTGATGGAAAGAATTATTTGAATTGGTACCTGCAGAAACCAGGCCAGTCTCCACAGCGATTGATCTATCAGGCTACCAACAGGGATACTGGGGTCCCAGACAGGTTCAGTGGCAGTGGATCAGGCACAGATTTCACCCTGAAAATCAGCAGGGTGGAGGCTGAGGATGTGGGAGTTTATTACTGTTTTCAAGCTTTACAGAATGGTTTCGGCG…
XLOC_016384|ENSSSCG00000008203|TCONS_00025558	ACTGATCAGGGCTCCTCCGTTCACAGCTGACCATGAGGTTCCCTGCTCAGCTCCTGGGGCTCCTCCTGCTCTGGGTCCCAGGATCCGATGGGGCCATTGTGCTGACCCAGACTCCACTCTCCCTGTCAGTCAGCCCTGGAGAGCCGGCCTCCATCTCCTGCAGGTCCAGTCAGAGCCTCCTACACACTGATGGAAAGAATTATTTGAATTGGTACCTGCAGAAACCAGGCCAGTCTCCACAGCGATTGATCTATCAGGCTACCAACAGGGATACTGGGGTCCCAGACAGGTTCAGTGGCAGTGGATCAGGCACAGATTTCACCCTGAAAATCAGCAGGGTGGAGGCTGAGGATGTGGGAGTTTATTACTGTTTTCAAGCTTTACAATCTCCGAATGGTT…
XLOC_016385|ENSSSCG00000008205|TCONS_00025559	ATGGACATGAGGGTCCCCATGCAGCTCCTCAGCCTCTTGCTGCTCTGGCTCCCAGGTGCCAGGTGTGCCATCCAGCTGACCCAGTCTCCAGCCTCCCTGGCTGCATCTCTAGGAGACACAGTCTCCATCACTTGCCGGGCCAGTCAGAGCATTAACAAGTGGTTAGCCTGGTATCAACAACAACCAGGGAAAGCTCCTAAACTCTTGATCTATTCAGCATCCACTTTGCAAAGTGGGGTCCCATGCGGGTTCAAGGGCAGTGGATCTGGCACTGATTTCACCCTCACCATCAGTGGCCTGCAGGCTGAAGATGTTGCAACTTATTACTGTCAGCAGCATCATAGTGCACCTCCC
XLOC_016401|RETSAT|TCONS_00025589	GATCTCAATCCACTGAGACACCCAGACAGGGGCTGCAAAGGGACTCCAGACAAAAACTTTCTCACTGCTCGGTGGGGAAAATAGGAAACCAACTTGCCTCAGGTCATCCAGCGAGTTCTCAGCACAACCCAGGTCTCCTGTCTGCTAGTCGGGAGCCTCTCACTGTCCTGCAACGCTCAGCCTTACCTCCGCCCAGGAAGATCATTTCCACCCTACATTCCTCCTCCTCCTCCTCCGACCCTCGGGGCGGCCGGGCGGGTCCCCGAGTTCCCAGCGTTTTCGCAATTGGGGTCCGCAGCCCCGCTGCCCCCCACCTCCGCGCATGCGCACGGCCCTCCGCACAGCAGGCGAAGGAAGTACGAGGAGCGGGGAGGGTCAATCTGCGCTGGAGACTTGGTC…
XLOC_016401|RETSAT|TCONS_00025590	GATCTCAATCCACTGAGACACCCAGACAGGGGCTGCAAAGGGACTCCAGACAAAAACTTTCTCACTGCTCGGTGGGGAAAATAGGAAACCAACTTGCCTCAGGTCATCCAGCGAGTTCTCAGCACAACCCAGGTCTCCTGTCTGCTAGTCGGGAGCCTCTCACTGTCCTGCAACGCTCAGCCTTACCTCCGCCCAGGAAGATCATTTCCACCCTACATTCCTCCTCCTCCTCCTCCGACCCTCGGGGCGGCCGGGCGGGTCCCCGAGTTCCCAGCGTTTTCGCAATTGGGGTCCGCAGCCCCGCTGCCCCCCACCTCCGCGCATGCGCACGGCCCTCCGCACAGCAGGCGAAGGAAGTACGAGGAGCGGGGAGGGTCAATCTGCGCTGGAGACTTGGTC…
XLOC_016438|ACTG2|TCONS_00025654	CCCAGCCCACATGGGAGTCTGCTGCACTCATCCGACTTTTGTCCCAACCAGATCTGGCACCACTCCTTCTACAACGAGCTGCGGGTAGCACCTGAGGAGCACCCCACCCTGCTCACGGAGGCCCCCCTAAATCCCAAGGCCAACAGGGAGAAGATGACCCAGATCATGTTCGAAACCTTCAATGTCCCTGCCATGTACGTTGCCATTCAAGCTGTGCTCTCCCTCTATGCTTCCGGCCGCACAACAGGCATCGTCCTGGATTCCGGGGATGGCGTCACCCACAATGTCCCTATCTATGAGGGATACGCACTGCCCCACGCCATCATGCGCCTGGATCTGGCTGGCCGCGACCTCACGGACTACCTCATGAAGATCCTCACAGAGAGAGGCTACTCCTTT…
XLOC_016454|NAGK|TCONS_00025687	TGCCTGGAGCAAGCCACCTCTCTACAGGCAGGATGCCTTTCCTAGAGTGGGAGCATCAGGCCGGGGGTGGGGGGATGTAAGGCTGAGAGGCGAGCATCTAGTCCTGACTGAGACCTCTGCCAGCCACGGCTGCTCCCACGGCTGCTGCCCTGGGAATAGGTGAGGGCTTCCGAGACGCTCACCAGCTCCATTCCCTCCACCACCCCAGGTGCTCAGCAGGGAGACCCCCTCTCCCGCTATATCTTCAGGAAGGCAGGGGAGATGCTGGGCAGACACGTTGTGGCAGTGCTGCCTGAGATCGACCCGGTCTTGTTCCAAGGGGAGATTGGCCTCCCCATCCTGTGTGTGGGCTCTGTGTGGAAGAGCTGGGAGCTGCTGAAGGAAGGTTTCCTTTTGGCG…
XLOC_016454|NAGK|TCONS_00025688	AACAAACAAATAGAAACAAAGAAACCAAATGGATTTCTTAGTTAGGACTCCTCTGAGCCCTTGGTCTGTACCATGACTCTTCAGGGAGAGGTGCAGTGAGCGTAGCCCCCTGACATTCCTTCACCAAAGAAACCTTTCCCAGAGCACATCAGGGAACCGCAGACCACTCTGGTGAGCTTAGATGTGTGCTCTTTTGCGCCCAAGCTAACCTCAAAAGCAGTAGAAGCCATGCTGGGGAAACAGAACTCTTCTCACATGAAAACTCAACTCCTTGGACTCCAGAGCTTCAACAAAATCCAAACGTTATTCCAGCTTTTCAAATAGCAGAGGCATCGGGAAGGTCATCTGGGTGGGCAGACGGGGACATTTGCTTTGCTCCTGATGACTGTCTTGTGCCCT…
XLOC_016454|NAGK|TCONS_00025689	GGGGGCACTGACGGAGCTGAACTAATGGAGCTCTGGTGGTGGCTTTCAAGGACTAGGTGGTGGATAGGGTCTTGCAGGGTAAGTGAGACACCCCTAAGGGAAGCTGAATGGAAACTACATTTTGGAAGGCCAAGAGCACAGCAAACACCCGACCACAGAGGAAGGTTTGGGATGGTGATCTGGTTTGCTGAAGCTGTCTCCGTCACCCTGGGCTCTGCCTATGACAAGGACTACACAAGCTGAGCTGTATCTGCAGGTTTTTCCAAGCAAGACTGAGTGCCCCCTTGTGTTCTGTAGGGGAGGCACACGGTCCAAGGTCCTTTTACTCTCAGAGGATGGGCAGATCCTGGCAGAAGCGGATGGACTCAGCACAAACCACTGGCTGATCGGGACGGACAA…
XLOC_016454|NAGK|TCONS_00025691	GTGGCGGCAGGGGGTGGGGCGTGGCGGCAGGGGGTGGGCCACGACGCCACGCCCCGCGCTTGCGCACTGGGGTCAGCTGGACAGCGCAGGCGTTCACGTGACTCGGGGCGGTGCCGAGCGGCAGTAGGGAGGGGAGCGCCAGCGGGAGGGAAGCAAACGGCGGGACCAGCGGCGGCGGTAGCAGCAGTATGGCCGCGCTCTACGGGGGTGTGGAGGGGGGAGGCACACGGTCCAAGGTCCTTTTACTCTCAGAGGATGGGCAGATCCTGGCAGAAGCGGATGGACTCAGCACAAACCACTGGCTGATCGGGACGGACAAGTGTGTGGAGAGGATCAACGAGATGGTGAACAGGGCCAAACGGAAAGCAGGGGTGGATCCTCTGGTACCTCTACGAAGCT…
XLOC_016454|NAGK|TCONS_00025690	GTGGCGGCAGGGGGTGGGGCGTGGCGGCAGGGGGTGGGCCACGACGCCACGCCCCGCGCTTGCGCACTGGGGTCAGCTGGACAGCGCAGGCGTTCACGTGACTCGGGGCGGTGCCGAGCGGCAGTAGGGAGGGGAGCGCCAGCGGGAGGGAAGCAAACGGCGGGACCAGCGGCGGCGGTAGCAGCAGTATGGCCGCGCTCTACGGGGGTGTGGAGGGGGGAGGCACACGGTCCAAGGTCCTTTTACTCTCAGAGGATGGGCAGATCCTGGCAGAAGCGGATGGACTCAGCACAAACCACTGGCTGATCGGGACGGACAAGTGTGTGGAGAGGATCAACGAGATGGTGAACAGGGCCAAACGGAAAGCAGGGGTGGATCCTCTGGTACCTCTACGAAGCT…
XLOC_016454|NAGK|TCONS_00025692	CACGTGACTCGGGGCGGTGCCGAGCGGCAGTAGGGAGGGGAGCGCCAGCGGGAGGGAAGCAAACGGCGGGACCAGCGGCGGCGGTAGCAGCAGTATGGCCGCGCTCTACGGGGGTGTGGAGGGGGGAGGCACACGGTCCAAGGTCCTTTTACTCTCAGAGGATGGGCAGATCCTGGCAGAAGCGGATGGACTCAGCACAAACCACTGGCTGATCGGGACGGACAAGTGTGTGGAGAGGATCAACGAGATGGTGAACAGGGCCAAACGGAAAGCAGGGGTGGATCCTCTGGTACCTCTACGAAGCTTGGGCCTATCCCTGAGCGGTGGGGATCAGGAGGACGCGGTGAGGATCCTGATGGAGGAGCTGAGGGACCGATTTCCCTACCTGAGTGAAAGCTA…
XLOC_016576|XLOC_016576|TCONS_00025892	CAAGTGCTGACTGGTGCGGGAGGGGCCCGTGCGGCGGGGGAAGAAGGCGGAGTCCGCGGGGAAAACGAAACTGAGAGTGAGCGGCCCAGATCCCACCAGGCTTCACAGACTGCAGCAGCGCGGGTGAGTGGCGAGGGGCCGACAACCAGGAGCCACAAGGGCGCTCGCCATCCTGCATCCCCAGCCTGGGACTGGACCCTGTTTACTGGAGAAAGAAATGGCCAGTGGTCGTTCACCGTGTTTCTACATAGAAGAACTTAATAAATACCAACAAAAGAACGATGTCATACTTAAGTATCGTGAACTGTGTAAGACAGGACCTGCACATAACTTGAGGTTTACGTATCAAGTTGTAATAGATGAGAAAGAATTCCCCAAAGCTGAAGGTAGATCAAAGAA…
XLOC_016646|SDC1|TCONS_00026032	TGCCGAGCAGGATACTTGTGGCTACTCTTCCTGCCACCTGGCTGCCGGGTCCTCCCTTCCCCACCTGAAACCGTGGCCACAAATGTGCCCCCTGAAGATCAGGATGGCTCTGGGGATGACTCTGACAACTTCTCTGGCTCGGGCGCAGGTGCTCTGCCAGATGTCACTCTGTCACAGCAGACCCCCTCCACCTGGAAGGACACGGGGCTCCTGACGACCATGCCCACGGCTCCAGAGCCCACCAGCCCAGATACCGTTGCCACCTCCACCTCTGTCCTGCCGGCTGGCGAGCGGCCTGGGAGGGGAAGGGCAGTGCTCCTGGACTTGGATCCTGGCCTCACTGCCCAGGAGAAAGAGGCCACCCACTCACCCAGTGAGACCACGCAGCACCCAACCACC…
XLOC_016646|SDC1|TCONS_00026033	TGCCGAGCAGGATACTTGTGGCTACTCTTCCTGCCACCTGGCTGCCGGGTCCTCCCTTCCCCACCTGAAACCGTGGCCACAAATGTGCCCCCTGAAGATCAGGATGGCTCTGGGGATGACTCTGACAACTTCTCTGGCTCGGGCGCAGGTGCTCTGCCAGATGTCACTCTGTCACAGCAGACCCCCTCCACCTGGAAGGACACGGGGCTCCTGACGACCATGCCCACGGCTCCAGAGCCCACCAGCCCAGATACCGTTGCCACCTCCACCTCTGTCCTGCCGGCTGGCGAGCGGCCTGGGAGGGGAAGGGCAGTGCTCCTGGACTTGGATCCTGGCCTCACTGCCCAGGAGAAAGAGGCCACCCACTCACCCAGTGAGACCACGCAGCACCCAACCACC…
XLOC_016675|XLOC_016675|TCONS_00026070	ACAAGCAGGCTGGGCTGGGGCTGCGTGTCCCCGGAGCTCCCAGCCCACCAGTCTCAGGCACCCCTCACAGAGCTGGGACTCCTGGACCCCAATGGAGCAACAGCCACTTACAGTTGGACTCAGCACAACGTCTCAATCCTTTGGACTTAGGCCAGGCATGGCTGCCCTTCTGTTCTGTTTCCTGCTGATCTTCATGCAACAGCTGCTTTACTCTCAGCCGTCTTCAAAAACCCCAGCCCCACCAAGTTCTTCCAGATGATTCTGTTGCCTGGATTAATTTAAGCATCATTTCCTCCTGATGACGCAGCAAAATGGAGAGCCTCGTGCTCCAGAGCACAAAGTCTGCAGAAAATGTTGGAGTGTATTAACATCAACCTCAGTATTTGCTTTTTCGTGATA…
XLOC_016825|XLOC_016825|TCONS_00026226	CCCCCAAAAAAAGAACCTAATTCTAAGGGAGTAGGGGACAGGGTTTGGTCCAAGGCCTGTGCCAGCTGTTGGCCAACCCTTGAGGCTGGGTGCCATGACCCCATTTCCTGGCTTGTGCCACGGTGGCCACTGCCCTGCCTGAATGACAAGAATGGATCCAGGGCATCTGGACTGCTTTGGACCAGTGCCATTGCCAGAACACCTAGGTGGTGGGTCCGAGGGGGAGAGGTGGGCTCTTGAAGCCGCCTTTCCTAGCAGGCGCATGGAGACACTGGTGCAATGGCAGCAATGTGGGGAGGGCTGAAAGGATCACCAGGGGCTGACCCTCCCCTTTGTGACCCACTTGATGCCACCACTGTTCTGTGTCTTCTGAGGCCTGGGCTCTAGCCCTTCTATGGC…
XLOC_016904|XLOC_016904|TCONS_00026305	CCCTCCTCTTCCTCATCCAGTCCTGGCCTTAAGAAAGCAGGGGGTGGAGTTCCCGTTGTGGTGCAGTGGTTAGTGAATCCAACCAGGAACCATGAGGTTGCAGGTTTGGCCCCTGCCCTTTCTTGGCTCAGTGGGTTAAGGATCCAGCATTGCCATGAGCTGTGGTTTAGGTCGCAGACGCGGCTTGGATCCTGCGTTGCTGTGGCTCTGGCTTAGACTGGCGGCTACAGCTCCGATTAGACCCCTAGCCTGGGAACCTCCATGTGCCACGGGAGCAGCCCCAGAAAAAGCCAAAAAGACAAAAAAAAAAGAAAAAAGAAAAGAAAGAAAGCAGGGGGTATGCAGCTGGGAAGAAGGAGAGGGAACACTGGGTCCAAGCTTCCAGTGTTTTCATCCTCC…
XLOC_016912|XLOC_016912|TCONS_00026313	GGGTGAAATCGGTCCCTGACCTACTGCCACTGAACCTGCCTGGGACCCCAGAGGCCCTGTTGGTAGCCCAATAGATCAAGAGCTTTGGAGACTGGCCTGGTTTCTGCAGGTACCAATTCAAATAATTCTTTCCATAACTACCTCGGAGGCTCTGAGTGGACCTGCAGGAGATGGAGGCCGGCTCTCCAGGGCTGACTGACAGCGAGAGTGGAGTCTGGGTCAGCACAATGGCCCCACTGGA
XLOC_016963|XLOC_016963|TCONS_00026364	AAATACGTTTTCAGTTTCTCCAGCCCTTTGAACTGTAGCAGAACACTTGATGGATACAGCCTAGGCACCTGCAGCTCTGGGTCTTTGGACAAGTTTTCCACCACAGCATTTGATTTTGGGGATCCTATAAGGTCAGACCCAAAAAGATGGTAAGAAAAAGGCTCGACTTTTGCAACACCTTTAGTTTCCCAAATCAAAACAGCCAGGATCTCTTTAATTACAGTTACAGTACTAAATGTCTTTAGTGAAATAATCAGCATTTTTCAAATTGTGTATTGCCGTAATGTCAAAGTTCTGTCTTGATTTTGGAGAGGCTGGGAAGTAAGGTCAGTCAAACACTCTGACCTCAGAGTGGAATTTAGTACATGTCAAGAGAGGGAAGTTGTGTGAAGAGGCAGC…
XLOC_016964|XLOC_016964|TCONS_00026365	CGGACAGGGGTTCGTGCGCACAGAGGCACGCTGGACCTCAGAAACCTGAAGATGCCAGACGCTTTCTCTGCCTGCAAACAACAGGCTCCCAAGAAACTCTAGAATCACACCTCCTCCTTCCCCAGTGTGTGTGGGGGAATGTCAATTCCACCTTCTCCTCCCACGGGAAAATAGATTCTGGGGACATTCCGCCCTGTCCTCTGCTGGCCACTATGACAAGCTCCTATCTGGCTTGCTTACACGTGACGTGGGTCCCGAAGTGTCTCCCAGATACAACAGGCTGCTATATAACCTTCCATCTAGAAGACGATGTTTCCGGCCAGTATGCTTAAGGAAGTCACAGCCCATGAAGCAGTGNGAGAATCCAGGCTCCATAAAAGATGTGGAAGCACTCCCTCC…
XLOC_016997|XLOC_016997|TCONS_00026398	GGCGGGGCGGGGTGGCGCAGGGGGCGGGGATTTCTGGCACTTTCTGGGCGCCGAGAACGCTGCGATCCCGGGCTCGCAGGCCGGAAACGTCGGCTACGGAGCCGCACCGCAGCCGCGGCCCTTCCTTGTTCTCCGCTGAGGCCGCGCCGCTGTGCAGACATGGCCAAGTGGGGCCAGGGGGACCCGCGCTGGATCGTGGAGGAGCGGGAGGACGGGACCAACGTGAACAACTGGCACTGGTGCGGCCGGG
XLOC_017056|XLOC_017056|TCONS_00026457	ATATAGTGCCCCTTGGAAGCTTTTATTTTATTGTAAGTATATATTTTCTCAGCCTAAAAACTATAGTAAATAAAAAATATCCTCTTAATCAGAGGAGGAGCAGGGCAAAGGCCCGGGGCTTTATTTGCCAATTAAAACACATACACAAGAATTCGCATCATGGCTCAGTGGGTTTAGAACCCGAATAGTATCCATGAGGATGTGCTCACTCAGTGGGTTAAGGATCCGGTGTTGCCACAAGTTGTGGCATAGGTTGCAGATATGGCTCGGATCCATAGTTGCTGTGGCTGTGGTGTAGGCCAGCAGCTGCAGCTCTCATTTGACCCCTAGCCTGGGAACTTTCATATGCCACAGGTGCCGCCCTGAAAAGGAAAAAAAAAAAAAAAACCACAGAGTTTC…
XLOC_017115|XLOC_017115|TCONS_00026516	CTTCAGCTGCTGGCCTACACCACAGCCACAGCAATGCCAGATCCTTAACCCACTCAGGGAGGCCAGGGATTGAACCCACATCCTCAAAGACACTATGTTGGGTTCTTAACTCCCTGAATCACAATGGGAACTCCTGATTTATTTTGTTTCTAATATCTCAGTCCCTGGAAATCTTCTCTTATGAGGGGCACCTTCCAGCCCCTTCTGAGGCAGGGAGGGTTGGGAGAAGCAAAGGGGCCCGAGGGGCATGTCCTGTACTGGCGTCGCTTCCCAACCATAGACCTTTTCCTGGCACTGCCCTTCGCCTTCCTGGGGATTTGGCACATCCTCTCTTCCCTGTTAATATTGACAAAAAGTATTACAAACCTCTAAGTGCTAATCGCCAGATGAGGCATGTAG…
XLOC_017351|ENSSSCG00000006210|TCONS_00026889	GGGCCGCGTGCGCAGATTCAAACGGCGGCTCTTGAGGGAGGCTGGGCGCGAGATTCGGCGGTGCGGACAAAACCCTGCAGGAGGCTGCGAGCCCTGCAGAGCGGCTCGCTGCGGGGAGAGGGCGGGGGTCGGCTCCCGCGGCGGAGCCGCGCTGGGACCGCGGCAAGGAGGTTGAGAGGCAGGGGGAGCGGCCAGCGGAGGGCAGGAGCGCGCCTGCTGACATGTTGGGGGTATCCCTGACCGGGCCAGGCCGGGGCTAGGAGCGGCGCTGCGGGCCGGGGGCGGGTCTCGGTCCGCCCCTCCGTCCTGCTCTGCCGGGAACTTGAGTTCCGCACTCGGTCGCCTCGGAGCGTGAGCGAGTGAAGCGGCGGGAGGGTTGGGGAGAAGGAGCATTCGCCT…
XLOC_017351|ENSSSCG00000006210|TCONS_00026890	GGGCGGGGGTCGGCTCCCGCGGCGGAGCCGCGCTGGGACCGCGGCAAGGAGGTTGAGAGGCAGGGGGAGCGGCCAGCGGAGGGCAGGAGCGCGCCTGCTGACATGTTGGGGGTATCCCTGACCGGGCCAGGCCGGGGC
XLOC_017372|PENK|TCONS_00026925	GAATTATAAAGTGGCTCCGGCCGCCGCAACCCGGCCGGCGAGGGAGGCAGGCGAGGCAGGCGCCCGGACCCTGGGCTGCAGCCGCGGCGACGCCGAGGACCGCGACGGTCAGCCCCGGCTGCCTCCAGCCTGCTCGCCTCTCCTCTCCGTCCAGAGTCCGCCCGGGACGTGCGCTCTCTGACCATCCTGCGCTCCGAGCAGCCTCATCCCCCATGGCGCNGTTCCTGCGACTCTGCACTTGGCTGCTGGCGTTCAGCCCCGGGCTCCTGGCGACCGTGAGGGCAGAATGCAGCCAGGACTGTGCGACGTGCAGCTACCGCCTGGCGCGCCCAACCGACCTCAACCCTCTGGCTTGCACACTGGAATGTGAGGGGAAACTGCCTTCTCTTAAGACCTGGG…
XLOC_017374|SDR16C5|TCONS_00026929	TTTTTAAACATCTCTGGGTGATTCTTATGTGCTGCGGAACCGGGCGCCCGGATTCCCGTGCAAGAATTTCCAGTTACTTAATCTGGCCGCCTGAGGGAAAAAAAAAAAAAAAAAAGACGAGCGCGCTCACGTGGGGCGCGGGGCCCCTGGCGCCCCACCCCTGCTCGGGCGCGGCCCTCCGCCCACTGCCGGGATAAACTGAGGTAGAGAGTTGGTGGCGCGGTGCCCCTGGCAGACCAGGCTCGGCGGCAGCGAGGGCAGTGCATCTCTGGTGCAACCTGACCATGGCGCCCATCCTGGGCTTGGCCCAGGAACTGTTGGTCTTCTTAGGAAAATCAATTCTTGTTGTTGTGGAGTCTCTGGTTTTCACCTTCATCCCAGTGCCTCGGAAGAAGGTTG…
XLOC_017374|SDR16C5|TCONS_00026928	TTTTTAAACATCTCTGGGTGATTCTTATGTGCTGCGGAACCGGGCGCCCGGATTCCCGTGCAAGAATTTCCAGTTACTTAATCTGGCCGCCTGAGGGAAAAAAAAAAAAAAAAAAGACGAGCGCGCTCACGTGGGGCGCGGGGCCCCTGGCGCCCCACCCCTGCTCGGGCGCGGCCCTCCGCCCACTGCCGGGATAAACTGAGGTAGAGAGTTGGTGGCGCGGTGCCCCTGGCAGACCAGGCTCGGCGGCAGCGAGGGCAGTGCATCTCTGGTGCAACCTGACCATGGCGCCCATCCTGGGCTTGGCCCAGGAACTGTTGGTCTTCTTAGGAAAATCAATTCTTGTTGTTGTGGAGTCTCTGGTTTTCACCTTCATCCCAGTGCCTCGGAAGAAGGTTG…
XLOC_017393|CEBPD|TCONS_00026961	CGGGAGCAGAGGCCCCGACCCACCAGCAGGAAGGAGGCGCGGCCGAGGGAGGGTCGTTCCCGGCAGCGCCGCGCGGGCCGGGCCGGCGGGCAGGAAGCGCGGGGGAGGCGCTCGGGCGGGGGTCCCGCGGTCCGCGGCCGGGGCGGAGCGTGCGCGTCAGCCGGGCTAGAAAAGGCTGCGCCCGGACCGCCAGGGGACCGCGCTCGCTGTCGGCTCGACGCCGCCATGAGCGCCGCGCTCTTCAGCCTAGACGGCCCAGCGCGCGGCGCGCCCTGGTCTGCGGAGCCCGCCGCCTTCTACGAGCCTGGCCGCGCAGGGAAGCCTGGTCGCGGAACTGAGCCGGCCGCTCCCGCCATGTACGACGACGAGAGCGCCATCGACTTCAGCGCCTACATAGAC…
XLOC_017393|CEBPD|TCONS_00026962	ATGAGCGCCGCGCTCTTCAGCCTAGACGGCCCAGCGCGCGGCGCGCCCTGGTCTGCGGAGCCCGCCGCCTTCTACGAGCCTGGCCGCGCAGGGAAGCCTGGTCGCGGAACTGAGCCGGCCGCTCCCGCCATGTACGACGACGAGAGCGCCATCGACTTCAGCGCCTACATAGACTCCATGGCCGCCGTGCCCACCCTGGAGCTGTGTCACGACGAGCTCTTCGCTGACCTCTTCAACAGCAACCATAAGGCTGGCGCCCTGGAGCTGCTGCCCGGGGCCCCCGCGCGCCCTGCGGGCCCCGGCCCCGCACCGCGACCGCTCAAGCGCGAGCCGGACTGGGGCGACGGCGACGCGCCCGGCTCGCTGCTGCCCGCGCAGGTGGCCGCGTGCGCACAGACG…
XLOC_017406|DPT|TCONS_00026993	TATTTTTTGCCAGAATTCCAGGCAGCATGGACCTCACTCTTCTGTGGGTGCTTCTGCCACTGGTCACCGTGGCCTGGGGACAGTACGGTGACTACGGGTACCCATACCAGCAGTACCACGACTATAGCGACGACGGGTGGGTGAATCTGAACCGGCAGGGCTTCAGCTACCAGTGTCCCCATGGGCAGGTGGTGGTGGCTGTGAGGAGCATCTTCAACAAGAAGGAAGGATCTGACAGACAGTGGAACTACGCCTGCATGCCCACGCCGCAGAGCCTCGGGGAGCCTTCGGAGTGCTGGTGGGAGGAGATCAACAGGGCTGGAATGGAATGGTACCAGACATGCTCCAACAATGGACTGGTGGCAGGGTTCCAGAGCCGCTACTTCGAATCAGTGCTGG…
XLOC_017422|RXRG|TCONS_00027018	GGCAGCGCCGGTGGTGGCAGTGTGGCAGCGGCGGCGGCGACGGCGCATTATGCGTGATTACTGACAGGCACCAGCTGCTGCCGCCACCGCCGGCTCAACGCACGATGTGGACTCGCAGATCGAGAGGCAGATTCCTGACTAATCCCAGAGGGCTGGCCCAGCCCGAGCTGCCCGGGCTGCTAGGAAGCGATGACCACTCTTGTTAGCCCAAGTTGAAGGGAGCCCCGGCTGCGCTCCGGAGCCGGGAGAGGCCGAGCGATTGAGCAGACGCGCCACGGCGGACTATGAACTGAAGAGTCAACATGTATGGAAATTATTCTCACTTCATGAAGTTTCCCACAGGCTTCGGCGGCTCCCCTGGCCACTCTGGCTCCACGTCCATGAGCCCATCAGCAGCCT…
XLOC_017439|PVRL4|TCONS_00027043	GCAGCTCTGGGGGAGCTCGGAGCTCCCGAGCACGGCTTCTTGGGGGTAGCCACAGCTGGGTGGGTGGAACGGGGCCTGGTCCCCCCGTGGAGACCCCAGTGGGATAGGCAGGTGTGTCAGTGCCTGAGGACTCTGTGACTTCCTGCCTTCTGGGTCAGTTGCCCTATCCAGCTCTAAAGCCGGCTCCCAGGGAGAACTCAGCGGAACTTCAGAAACACGGGTAGCTCTGCCTTTTGACCAATGCCTCTGTCCCTGGGAGCCGAGATGTGGGGGCCTGAAGCCTGGCTGCTGCTACTGCTCCTGGCATCATTTACAGGCCTGTACTCGGCAGGGGAGCTGGAAACCACGGACCTGGTGACAGTGGTGCTGGGCCAGGACGCAAAGCTGCCCTGCTTCTAC…
XLOC_017444|CD244|TCONS_00027051	GGGGACTGGAGCTTCCTCAACGGCCTTGTTAGCATTCTGCTGATGAGAACAGCCTCAAGTTGAGGAAATTGTGGCTGGAGCCTGAGAGCGAGGCAGTTCTGCTCCCCGTCACCCTCCTGCTGATGGGTGGCTGCTGAGCCTGTGCAAGGCAGAGCGTCTGGTGGGAGACGAGCCGAGGGACCCCTCTGTCCTGTGGGGATGTTGGGGCAAGCACTGGCCCTCATACTCCTCCTGGTCGTCAAGGGCCATCAGGGCCAAGGTTTTGCTGAACATGTGGTTGGAATCTCAGGAGATTCTGTCTGGTTACGGCCCCCCAGCATACAGACAAAATTATACTCTGTTAAATGGAAGATGCAGCCACACTCAAGTTCAAGCTTTTTTCGGATACTGCTTTGGAAG…
XLOC_017444|CD244|TCONS_00027050	GGGGACTGGAGCTTCCTCAACGGCCTTGTTAGCATTCTGCTGATGAGAACAGCCTCAAGTTGAGGAAATTGTGGCTGGAGCCTGAGAGCGAGGCAGTTCTGCTCCCCGTCACCCTCCTGCTGATGGGTGGCTGCTGAGCCTGTGCAAGGCAGAGCGTCTGGTGGGAGACGAGCCGAGGGACCCCTCTGTCCTGTGGGGATGTTGGGGCAAGCACTGGCCCTCATACTCCTCCTGGTCGTCAAGGGCCATCAGGGCCAAGGCAGCTCAGCCATGGGACAGCGGCCTCTACTGCTTGGAGATCACCAATGACTCTGGGAAGATTTGGAAATTTGAGTTCCAGGTTTCTGTATTTGATCATGTTGAGAAGCCCCACCTGCAGGAGCAGTGGAAGACACTGGA…
XLOC_017444|CD244|TCONS_00027049	GGGGACTGGAGCTTCCTCAACGGCCTTGTTAGCATTCTGCTGATGAGAACAGCCTCAAGTTGAGGAAATTGTGGCTGGAGCCTGAGAGCGAGGCAGTTCTGCTCCCCGTCACCCTCCTGCTGATGGGTGGCTGCTGAGCCTGTGCAAGGCAGAGCGTCTGGTGGGAGACGAGCCGAGGGACCCCTCTGTCCTGTGGGGATGTTGGGGCAAGCACTGGCCCTCATACTCCTCCTGGTCGTCAAGGGCCATCAGGGCCAAGGTTTTGCTGAACATGTGGTTGGAATCTCAGGAGATTCTGTCTGGTTACGGCCCCCCAGCATACAGACAAAATTATACTCTGTTAAATGGAAGATGCAGCCACACTCAAGTTCAAGCTTTTTTCGGATACTGCTTTGGAAG…
XLOC_017444|CD244|TCONS_00027052	GCTGAACATGTGGTTGGAATCTCAGGAGATTCTGTCTGGTTACGGCCCCCCAGCATACAGACAAAATTATACTCTGTTAAATGGAAGATGCAGCCACACTCAAGTTCAAGCTTTTTTCGGATACTGCTTTGGAAGAATGGTTCTGCTCCGAGTTACTTAGAGGAGTCTTCAAATTTGACTTTGAATCATCTCAAGGATAGGCTCACTTTTACAACTGAGGACTTAACTCTTCTCATCAAGGCAGCTCAGCCATGGGACAGCGGCCTCTACTGCTTGGAGATCACCAATGACTCTGGGAAGATTTGGAAATTTGAGTTCCAGGTTTCTGTATTTGATCATGTTGAGAAGCCCCACCTGCAGGAGCAGTGGAAGACACTGGACAGAGGGGTATGCCAAGTG…
XLOC_017453|IGSF8|TCONS_00027079	CCGCTCCGCTCAGCTCCGCGCACCCACGCCTCGCTGCTCCGCTTGGTGCCCCTCACCCGGGCATGCGCCCCCTGAGCCCCCGGCCACCCAGAACCCGAGCCGCCCCCCAGAGCCTCCCCAGAGCTCGTTGCGCAGGATGGGCGCCCTCGGTCCCAAGCCGCCGCCGCCGCCGCTGCTGCTGCTAATGCTGGGAGTCGGGTGCTGTGCCCGGGAGGTGCTGGTCCCTGAGGGGCCCCTGTACCGCGTGGCTGGCACAGCCATCTCCATCCCCTGCAATGTCAGTGGCTATGACGGTCCTGCCCAGCAGGATTTCGAGTGGTTCCTGTACAGGCCCGAAGCCCCAGAGGCTGCCCTGGGCATTGTCAGTACCCGGGACGCCGGGTTCTCCTACGCTGTCTT…
XLOC_017455|SLAMF8|TCONS_00027082	GAGTCCGGCTGGCCACCTAGCCCACATAGCCATGCCAAGTCCAACACATGAAAGTATGGAATAGGTAGTTCTAAGAAGAGGTAGATCTGGCTTGGCATGGCTGGAGAGCAGAGTGGCCATGGGACACGGGGCTGGAGAAGCAGCTGGAGCTGGACTTGGAAGAATCTTGGATGCTACGCCAAGAGTTTAGTCTTTATCCTGAGAGTGGTGTGAGGCCACGGAAGAATCTGAAGCAGAGGAGAAGTAATGATGGGAATTGCAGTTTAGAGGGGTCTCTGTGGCTGCAACGGGAATGCCAGGAGGCAGCAGGGCAGAGCGGGATGCAGAGAGGCCCTACCGGGAGTCAGAGAGGAAGATGTGGGCTTGTGTGTGGGCGCCGGTCGCTTGCATTGGCCAACC…
XLOC_017455|SLAMF8|TCONS_00027085	GAGTCCGGCTGGCCACCTAGCCCACATAGCCATGCCAAGTCCAACACATGAAAGTATGGAATAGGTAGTTCTAAGAAGAGGTAGATCTGGCTTGGCATGGCTGGAGAGCAGAGTGGCCATGGGACACGGGGCTGGAGAAGCAGCTGGAGCTGGACTTGGAAGAATCTTGGATGCTACGCCAAGAGTTTAGTCTTTATCCTGAGAGTGGTGTGAGGCCACGGAAGAATCTGAAGCAGAGGAGAAGTAATGATGGGAATTGCAGTTTAGAGGGGTCTCTGTGGCTGCAACGGGAATGCCAGGAGGCAGCAGGGCAGAGCGGGATGCAGAGAGGCCCTACCGGGAGTCAGAGAGGAAGATGTGGGCTTGTGTGTGGGCGCCGGTCGCTTGCATTGGCCAACC…
XLOC_017455|SLAMF8|TCONS_00027084	GAGTCCGGCTGGCCACCTAGCCCACATAGCCATGCCAAGTCCAACACATGAAAGTATGGAATAGGTAGTTCTAAGAAGAGGTAGATCTGGCTTGGCATGGCTGGAGAGCAGAGTGGCCATGGGACACGGGGCTGGAGAAGCAGCTGGAGCTGGACTTGGAAGAATCTTGGATGCTACGCCAAGAGTTTAGTCTTTATCCTGAGAGTGGTGTGAGGCCACGGAAGAATCTGAAGCAGAGGAGAAGTAATGATGGGAATTGCAGTTTAGAGGGGTCTCTGTGGCTGCAACGGGAATGCCAGGAGGCAGCAGGGCAGAGCGGGATGCAGAGAGGCCCTACCGGGAGTCAGAGAGGAAGATGTGGGCTTGTGTGTGGGCGCCGGTCGCTTGCATTGGCCAACC…
XLOC_017455|SLAMF8|TCONS_00027083	GAGTCCGGCTGGCCACCTAGCCCACATAGCCATGCCAAGTCCAACACATGAAAGTATGGAATAGGTAGTTCTAAGAAGAGGTAGATCTGGCTTGGCATGGCTGGAGAGCAGAGTGGCCATGGGACACGGGGCTGGAGAAGCAGCTGGAGCTGGACTTGGAAGAATCTTGGATGCTACGCCAAGAGTTTAGTCTTTATCCTGAGAGTGGTGTGAGGCCACGGAAGAATCTGAAGCAGAGGAGAAGTAATGATGGGAATTGCAGTTTAGAGGGGTCTCTGTGGCTGCAACGGGAATGCCAGGAGGCAGCAGGGCAGAGCGGGATGCAGAGAGGCCCTACCGGGAGTCAGAGAGGAAGATGTGGGCTTGTGTGTGGGCGCCGGTCGCTTGCATTGGCCAACC…
XLOC_017455|SLAMF8|TCONS_00027086	AGAGACTCATGATGCACTCATCAATCCATACAGGCAAGATGCAGTGCCCAGGCCCGTGGTGCAAGTGTTCATTGCCATATCAGGGGATGCTCAGCCCCTCAAGACCTGTCAAGTGTTCCTGTCCTGTTGGGCCCCCAACATCAGCGACATAACCTATAGCTGGCGACGGGAGGGGACTCTTGACCTTGGTGTCGAGCCAGGTGAACTTTTCATGGATAGACAGCTGCTGAGCGTCTCACTGGGACCAGGAGACAAAGGCGTGGCCTATTCCTGCATCGTCTCAAACCCTGTCAGCTGGGACTTGGCCACCGTCACCCCCTGGGAGAGCTGCCATCGGGAGGCAGCCCCAGGGAAGGCCTCCTACAAAGATGCACTGCTGGTGGTGGTGCCCGTCTTGCT…
XLOC_017487|CD5L|TCONS_00027119	ATTGGTTTCTGGTCATCTGATAAAGCCTCCACTGCCCAGGGGCCTTCCTCCCTCCCTCCACGCAGCACGCTTGCAGCCAGAGCTGAATATTGCTGTTCTGGGGCCTTCCTCCAGCCTCAAATTTCAACTCACCGTCTTCAGTTACCAGGGTCATGGCCCTGCTAGTCTTCTTGCTCCTTGCCTTTTTCACCGGACCTGCTCAATTTGAGTCTTCATCCACAGTGCGACTGGTGGGAGGTCCCCATCGCTGTGAAGGCCGGGTGGAAGTGCAACAGAATGGCGAGTGGGGTACCGTGTGCGATGATGGCTGGGGCATGGAAGACGTGGCTGTGGTGTGCCGGGAGCTGAACTGTGGAGAAGCCAAGTGGACACCGAGTGGTACTCTATATACACCATCGA…
XLOC_017487|CD5L|TCONS_00027120	CCAGCCGATATCTCATTTCTTTGCAGAACCTTCACTCACAGTGCGACTGGCAGGAGGTCCCCATCGCTGCGAAGGCCGGGTGGAAGTGCAGCAGAATGGCGAGTGGCATACCATGTGCCATGCTGGCTGGGGCATGGAGGAAGCGGCTGTGGTGTGCCGGGAGCTGAACTGTGGAGAAGCCAAGGGGACACCACGTGGTACTGCATATGAACCATCAACAGGCACAGACCAAAAAGTCCTCATGCAAGAGGTCATCTGCCAAGGGCATGAATTGAACCTGACTGCGTGTGAGCCAGTGGATATTTTTGATTGTTTCCATAATGAAGGTGCAGGGGTGCAGTGTGAAAAACCTTCACTCACAGTGCGACTGGCAGGAGGTCCCCATCGCTGCGAAGGCCG…
XLOC_017503|CRABP2|TCONS_00027168	CAGCTTTGGGGCTGTCCTCGGACCTGTCCTGGTTCCCGAGTCTCACGATCCTGCAAAGGCCGCGGAGACACCTCTTTTTGACTAAAGGACTCAGCGTCCAGTGCTCCAGCCGAAGAATCTAAAGGGACCTCCACTCGTGCCGCCACCATGCCCAACTTCTCTGGCAACTGGAAGATCATCCGATCGGAAAACTTCGAGGATTTGCTCAAAGTGCTGGGAGTGAACGTGATGCTGAGGAAGATTGCTGTGGCTGCGGCATCCAAGCCAGCTGTGGAGATCAAACAGGACGGAGACACTTTCTACATCAAAACCTCTACCACCGTGCGTACCACGGAGATCAACTTCAAGATCGGAGAAGAGTTTGAGGAGCAGACTGTGGACGGGAGACCCTGTAAGAGC…
XLOC_017513|PAQR6|TCONS_00027182	TGGCCCAGCCCCTCCACTTGTGCCAAGGAATGTGCCTGGGAGAGGCAGCTCAAGAGACAGGCGGGGCAGCAGAGCCGTGGCCACCGGAGGCAGCACACAGGTCAACGTGGAGGTACCGGGTCACCATGCTCAGTCTCAAGCTGCCCCAACTCCTTCGCGTTCACCAGGTCCCCAGGGTGTTCTGGGAAGACGGCATCATGTCTGGCTACCGCCACCCCACCAGCTCGGCCTTGGACTGTGTCCTCAGCTCCTTCCAGATGACCAACGAGACCGTCAACATCTGGACTCACTTCCTGCCCACCTGGTACTTCCTGTGGCGCCTCCTGGCACTGGCGGGAGGCCCCGGCTTCTGGTCGGAGCCCTACCACTGGCCGCTGCTCATCTTCCTGCTGCCTGCCT…
XLOC_017533|ENSSSCG00000006522|TCONS_00027220	CCCGCGCCCTTCTTCCGAGTAGACCCCGGAATAGGTTTGCGTCCTCCTTGGGCCACGGCTGGTCAGCGGAAACAGTCCGTCCCCAGCATGACCAATAAGAAGTGCGGAAAGGGGCCCCGTCCCGCCTCCTGATGATTAGAGGGTCTCCCTTCTCGAGCGAGGTCCCGCCTCAGCCCCGCCCTGTGGGCCCTGAGGGTCTCGCGGCTGCGCGTGGTGGGGCTGCAGCCTCGCTCCGGCGCGGGCTCCGCTGACCCCTTTCTGCCGCCCCGCCCACCCCGCTTTGCAGGCTGCGCTGGGATTTCCCTTCGCCTCCGGTTGGGGCTGCTGTTTCGCTTTGCCGACGGTTTGGGATCCCTGCAGTCTTCTCATCTGGTGATGGAGCTCTCAAGTCCTTCCAGA…
XLOC_017533|ENSSSCG00000006522|TCONS_00027221	CTCCTTGGGCCACGGCTGGTCAGCGGAAACAGTCCGTCCCCAGCATGACCAATAAGAAGTGCGGAAAGGGGCCCCGTCCCGCCTCCTGATGATTAGAGGGTCTCCCTTCTCGAGCGAGGTCCCGCCTCAGCCCCGCCCTGTGGGCCCTGAGGGTCTCGCGGCTGCGCGTGGTGGGGCTGCAGCCTCGCTCCGGCGCGGGCTCCGCTGACCCCTTTCTGCCGCCCCGCCCACCCCGCTTTGCAGGCTGCGCTGGGATTTCCCTTCGCCTCCGGTTGGGGCTGCTGTTTCGCTTTGCCGACGGTTTGGGATCCCTGCAGTCTTCTCATCTGGTGATGGAGCTCTCAAGTCCTTCCAGAGAGGAGTGTCCCAGACCCCAGGGCAGAGTAGGTATCATGGCCG…
XLOC_017533|ENSSSCG00000006522|TCONS_00027222	GGTTCCCATCTTCTGGGATTCAGGAGCCTTATTCCCAATTCTCCATTGATATATTTCATCTAGATTCTCCCTAAAGTTGTCATCCATACGTACGTTCCAGAATTTCACAGGGTGTATAATTACCAACAGCCCCGAGGAAGCCAGTCGCCCTTTACAAGTATGGTTGTGATTGCCTCACTTCCTGTGTCATGTGACTCTCCCATTGTTATCACATGACCCATCCATTCCATTATGCCGGTATTGACTGGTAGGGCTAACCTGGTGTGTATAGCTACCACTGGTGCTTGCAAGCCGGTTTTTATTTAGTTGATCCTCTCTCCCTCTGAGGTTTGGGATCCCTGCAGTCTTCTCATCTGGTGATGGAGCTCTCAAGTCCTTCCAGAGAGGAGTGTCCCAGAC…
XLOC_017566|S100A9|TCONS_00027282	CTCCTTGCTGTCCAACCCCTCTGTGTGGCTCCTGGGCTTGGTGATAGGAGGTGTCGGGGAAGCTCTCCTTCTGAACGTGCAAACCCTTGCTTCTCCATTGCTCAGACAGAGTGCAGGAAGATGGCGGACCAAATGTCGCAGATGGAATGCAGCATAGAAACCATTATCAACATCTTCCACCAGTACTCGGTGCGGCTGGGGAACCGGGACACCCTGAACCAGAAAGAATTCAAACAGCTGGTGAAAAAAGAGCTGCCAAACTTTCTCAAGAAGCAGAAGAGGGATGAGAAAGCCATAAACCACATCCTGGAAGACCTGGACACTAATGTGGACAAGCAGCTGAGCTTCGAGGAGTTCTCCATGCTGGTGGCCAAGCTGACGGTAGCTTCTCACGAGGAG…
XLOC_017566|S100A9|TCONS_00027283	TTGGACAGAGTGCAGGAAGATGGCGGACCAAATGTCGCAGATGGAATGCAGCATAGAAACCATTATCAACATCTTCCACCAGTACTCGGTGCGGCTGGGGAACCGGGACACCCTGAACCAGAAAGAATTCAAACAGCTGGTGAAAAAAGAGCTGCCAAACTTTCTCAAGAAGCAGAAGAGGGATGAGAAAGCCATAAACCACATCCTGGAAGACCTGGACACTAATGTGGACAAGCAGCTGAGCTTCGAGGAGTTCTCCATGCTGGTGGCCAAGCTGACGGTAGCTTCTCACGAGGAGATGCACAAGACCGCCCCCCCGGGAGACGGCCACCACCACGGGCCAGGCTTCGGGAGCAGCAGCTCAGGCCCATGTGCCGGCCAGGAGAGCCAGACCCCCGG…
XLOC_017566|S100A9|TCONS_00027284	GATAGGAGGTGTCGGGGAAGCTCTCCTTCTGAACGTGCAAACCCTTGCTTCTCCATTGCTCAGACAGAGTGCAGGAAGATGGCGGACCAAATGTCGCAGATGGAATGCAGCATAGAAACCATTATCAACATCTTCCACCAGTACTCGGTGCGGCTGGGGAACCGGGACACCCTGAACCAGAAAGAATTCAAACAGCTGGTGAAAAAAGAGCTGCCAAACTTTCTCAAGAAGCAGAAGAGGGATGAGAAAGCCATAAACCACATCCTGGAAGACCTGGACACTAATGTGGACAAGCAGCTGAGCTTCGAGGAGTTCTCCATGCTGGTGGCCAAGCTGACGGTAGCTTCTCACGAGGAGATGCACAAGACCGCCCCCCCGGGAGACGGCCACCACCACGGG…
XLOC_017600|CTSS|TCONS_00027341	CTCATTGTGGATACCTCATGTGACAAGTTCCAATTTCTTTTTAAAGTCTCTTTAACTGAAGTCTCTTTGCTGCCTTTGGAATCTTTGGAGAGAGCCCACTGTCACGCATTCTTTGTATAGGAGCACCTGCTGGTTCTATCATAATGAAATGCCTGGTTTGGGTGCTCCTCCTGTGCTCCTCAGCGATGGCACAGCTGCACAGAGACCCCACCTTGGATCGTCACTGGGATCTCTGGAAGAAAACCTATGGAAAACAATACAAGGAAAAGAATGAGGAAGTAGCACGGCGTCTCATCTGGGAAAAGAACCTAAAAACTGTAATGCTTCACAATCTGGAGCATTCGATGGGAATGCATTCATATGATCTAGGCATGAACCACCTGGGAGACATGACCAGTG…
XLOC_017680|ENSSSCG00000006769|TCONS_00027469	CGGAAGGCCCGACTCCGCCTCCTGTGCGCATGCTCCGGCCCGAGGGTATAAGGCAAGCCTCGCGGGCCCGGCCCGACAAAGTGCTGGAGAGCTGCGACGTGACTGGCGCGGCGCGTGGGTGCCGGGGCAAGCGAACAAGGCAGCCGGCGAAGGACGCGACCTGAATCCTGGGCCCCGCGGAACTGCAGCCGCGCCGCCGCGTCACGCTCACGCCTGGCGCCGCGAGCCGCGCATAACGATACTTGGATTTGAACTGCATTCTGGAACTTACCTACACTTACAATGCCACCGGCAGTTGGAGGTCCAGTCGGATACACCCCCCCAGATGGAGGCTGGGGATGGGCGGTAGTAGTTGGAGCTTTCATTTCCATCGGCTTTTCTTATGCATTTCCCAAATCT…
XLOC_017680|ENSSSCG00000006769|TCONS_00027470	ACAAAGTGCTGGAGAGCTGCGACGTGACTGGCGCGGCGCGTGGGTGCCGGGGCAAGCGAACAAGGCAGCCGGCGAAGGACGCGACCTGAATCCTGGGCCCCGCGGAACTGCAGCCGCGCCGCCGCGTCACGCTCACGCCTGGCGCCGCGAGCCGCGCATAACGATACTTGGATTTGAACTGCATTCTGGAACTTACCTACACTTACAATGCCACCGGCAGTTGGAGGTCCAGTCGGATACACCCCCCCAGATGGAGGCTGGGGATGGGCGGTAGTAGTTGGAGCTTTCATTTCCATCGGCTTTTCTTATGCATTTCCCAAATCTATTACTGTGTTCTTCAAAGAAATTGAAGGTATATTTAATGCCACGACTAGTGAAGTGTCATGGATATCTTCCATC…
XLOC_017680|ENSSSCG00000006771|TCONS_00027471	CCGGCGGAGGGGTATAAGGCGGCTGCGCCCACCCGTCCGAGCAGGGTCTGGCGACCTCCCGGGGCATGCGGTCCGCGTGGTGCTGAGAGGCGCGCCGCTCCGTCACGTCACGTTGCCCCGGCGCTGCGAGCGCGTGCAAAGGTTAGATACGTGGATTTGAACGACATTTTATAACTCATCTATACCTACAATGCCACCATCCAATGGAGGTCCACTTGGATACATGCCCCCAGATGGAGGCTGGGGGTGGGCAGTGGTTGTTGGAGCTTTCATTTCCATTGGCTTCTCCTGTGCATTTGGCAAATCCATTACTGTATTTTACAAAGAAATTGAAGAAATATTTAAAGCCAGCAGTAGTGAAGTTTCATGGTTATCTTCCATCGCATTTGCTGTCATGTA…
XLOC_017722|ENSSSCG00000006854|TCONS_00027542	GATTATAAATACTTGCCGGGAAGACCGTTGACAACCTCAGAGCAAAATGAAGTTGTTTCTGCTGCTTTCAGCCTTTGGGTTCTGCTGGGCCCAGTATGCCCCACAAACCCAGTCTGGACGAACGTCTATTGTCCATCTGTTTGAATGGCGCTGGGTTGACATTGCTCTTGAATGTGAGCGGTATTTGGGCCCCAAAGGATTTGGAGGGGTACAGGTCTCCCCCCCCAATGAAAATATAGTAGTCACTAACCCTTCAAGACCTTGGTGGGAGAGATACCAACCAGTGAGTTACAAGTTATGTACCAGATCAGGAAATGAAAATGAATTCAGAGACATGGTGACTAGATGTAACAACGTTGGCGTGCGTATATATGTGGATGCTGTCATTAATCATATGTG…
XLOC_017770|ENSSSCG00000006924|TCONS_00027624	GTCTATTACAGAGGTTGCTTTGCTTCTGACTCGGCTCTAGAGGGAATCAGTAAAGCTCCTCGACACTGGCTGTGTGGACTAACAGTCAAACCCTCCCGTGAAACAGAGAAGTTACAGAGAAGTCCACTCGTCTCACTGAGAAGAGGAAAGAACTCTCAATGAGACCCGGGGACATGGCCTCAAAGGTGCACATGCCCGAACCACAGTGCCTCATTGAGAACATCAATGGGCGACTGGCGGTGAACCCGAAAGCGCTGAAGCTCCTGTCTGCCATCAAGCAGCCCCTGGTGGTGGTGGCTATCGTGGGCCTGTACCGCACAGGCAAATCCTACCTGATGAACAAGCTGGCTGGGAAGAACAAGGGCTTCTCTCTGGGCTCCACGGTGCAGTCTCACACAA…
XLOC_017770|ENSSSCG00000006924|TCONS_00027625	GTCTATTACAGAGGTTGCTTTGCTTCTGACTCGGCTCTAGAGGGAATCAGTAAAGCTCCTCGACACTGGCTGTGTGGACTAACAGTCAAACCCTCCCGTGAAACAGAGAAGTTACAGAGAAGTCCACTCGTCTCACTGAGAAGAGGAAAGAACTCTCAATGAGACCCGGGGACATGGCCTCAAAGGTGCACATGCCCGAACCACAGTGCCTCATTGAGAACATCAATGGGCGACTGGCGGTGAACCCGAAAGCGCTGAAGCTCCTGTCTGCCATCAAGCAGCCCCTGGTGGTGGTGGCTATCGTGGGCCTGTACCGCACAGGCAAATCCTACCTGATGAACAAGCTGGCTGGGAAGAACAAGGGCTTCTCTCTGGGCTCCACGGTGCAGTCTCACACAA…
XLOC_017770|ENSSSCG00000006924|TCONS_00027626	GTCTATTACAGAGGTTGCTTTGCTTCTGACTCGGCTCTAGAGGGAATCAGTAAAGCTCCTCGACACTGGCTGTGTGGACTAACAGTCAAACCCTCCCGTGAAACAGAGAAGTTACAGAGAAGTCCACTCGTCTCACTGAGAAGAGGAAAGAACTCTCAATGAGACCCGGGGACATGGCCTCAAAGGTGCACATGCCCGAACCACAGTGCCTCATTGAGAACATCAATGGGCGACTGGCGGTGAACCCGAAAGCGCTGAAGCTCCTGTCTGCCATCAAGCAGCCCCTGGTGGTGGTGGCTATCGTGGGCCTGTACCGCACAGGCAAATCCTACCTGATGAACAAGCTGGCTGGGAAGAACAAGGGCTTCTCTCTGGGCTCCACGGTGCAGTCTCACACAA…
XLOC_017804|GPT|TCONS_00027680	CCCTCTCCTTCTTCAGCCTGTTCTCCGGCTCAGTGGAGCCAACAGGCTGTGGTGAGGCGGGGCCCCTCTTACTCTGACCCCTTCCCAGGCTCCCCCTTTCCCAGCCCTGGCCCACCAAGCCTGGACCCAGCTTCCCTCATCCCCACTTCCGGATCCTGCGGCCTCCTGAGCCTGCTTCCTGCCCGGTCTGAGCAGGGTCATGGCCTTGAGGGCAGGTGGCCACAGCCAGGCTGCCATGAACGGGCTGAAGGAGAAGGTGCTAACGCTGGACTCCATGAACCCCTGCGTTCAGAGGGTGGAGTACGCGGTGCGCGGCCCCATCGTGCTACGCGCCCTGGAGCTGGAGCAGGAGCTGCGCCAGGGGGTAAAGAAGCCCTTCACTGAGGTCATCCGAGCCAA…
XLOC_017864|MAL2|TCONS_00027786	CCCACCCGGCGCGGGCGCTCCCGGACCCCGCGGACCCGACAGGCGACGGCGGCTTCGCGAGCCCGGGAGGCGAAGGCGGGCGGAGGGAGGCGGCGGCGGTGCGCGGAGACGCAGCAGCGGCAGCGGCAGCATGTCGGCCGGCGGAGCGGCGGTCCCGCCGCCCCCAAATCCCGCCGTGTCCTTCCCTGCTCCGCGGGTCACCCTGCCCGCCGGCCCCGATATCCTGCGGACATACTCCGGCGCCTTCGTCTGCCTGGAGATTGTGTTGGGGGGACTCGTGTGGATCCTAGTCGCCTCCTCCAATGTTCCTCTACCTCTGTTGCAAGGATGGGTCATGTTCGTGTCTGTGACAGCTTTTGTCTGCTCCCTCCTCTTCCTGGGCGTGTTCCTCTCTGGCGT…
XLOC_017961|CA2|TCONS_00027917	GGCGTTCTCCCCGCCCCCGGAGCCTCGCCCTCCTGGCCCGCCCCGAGCGCGGGGAGATCACCTCCGCCCGTCACCTCCTCCCCCAGTCGCCCAGGTCCACCCAGGGCCCCTTCCCCCCGGCCGCCCCCGAGCACGAAGTTGGCGGGAGCCTATAAATACCAGCGACGGCGCGACCCGCGGACATACGGTGCAGGCGCTCCAGCAGCCGCCGCTAGACCGGCGCCAACTCCTGCCCTGCCCCTACCAGCGGCACGACCATGTCCCATCACTGGGGATACGACAAGCACAACGGACCTGAGCACTGGCATAAGGACTTCCCCATCGCCAAGGGAGATCGCCAGTCCCCTGTTGACATCAACACCAGCACAGCTGTTCACGACCCTGCCCTGAAGCCTCTGT…
XLOC_017962|CA3|TCONS_00027918	AGCTGTGCAGCTCTTGGAATTCATTGGCTTCCCCCACCCCGCCTCCCAAATACCACCCCAATCCTGTTTAGCCCCCCGCCCCACCCTCGCTGACCTAATAAGGCCATGCAAGTGTGTGGGGGGAACCTATATAAAAGGTGTGGGTTCGCGGGGACAGTGCACGGCGTGGAAGAGAAAGCAGCAGCCGTCCAGTGCCCACGAAGACGACCATGGCCAAGGAGTGGGGCTACGCCGACCACAATGGTCCTGACCACTGGCATGAACTTTACCCAATTGCCAAGGGAGACAACCAATCGCCCATTGAACTGCACACTAAGGACATCAAGCATGACCCTTCTCTGCTGCCCTGGACAGCATCTTATGACCCTGGCTCTGCCAAGACCATCCTGAACAATGGGA…
XLOC_017982|PI15|TCONS_00027946	TTGCAGAGTTTTGCTCTCTGAGAGTTTGTAATAAGACACACTCCTCTCTTACAAGTGTTCATGCTACAACCTAGCAGAGAACTTTAAATTTTTGGAAGAATACTATATTCATTTTGGCATTGTGCAGAGGCAAGGTAAACCCGGTGGCCTCTCCCCTCCGCCCCTCAAAATGATAGCAATCTCTGCCGTCAGCAGTGCACTCCTGTTCTCCCTTCTCTGTGAAGCAAGTGCCGTCGTCTTACTCAATTCCACTGACTCATCCCCGCCAACCAATAATTTCACTGATATTGAAGCAGCTCTAAGAGCACAACTAGATTCTGCGGATATCCCCAAAGTGAGGCGGAAGCGCTACATTTCGCAGAATGACATGATCGCCATTCTTGATTATCATAATCAAGT…
XLOC_017982|PI15|TCONS_00027947	GAGTTTTGCTCTCTGAGAGTTTGTAATAAGACACACTCCTCTCTTACAAGTGTTCATGCTACAACCTAGCAGAGAACTTTAAATTTTTGGAAGAATACTATATTCATTTTGGCATTGTGCAGAGGCAAGGTAAACCCGGTGGCCTCTCCCCTCCGCCCCTCAAAATGATAGCAATCTCTGCCGTCAGCAGTGCACTCCTGTTCTCCCTTCTCTGTGAAGCAAGTGCCGTCGTCTTACTCAATTCCACTGACTCATCCCCGCCAACCAATAATTTCACTGATATTGAAGCAGCTCTAAGAGCACAACTAGATTCTGCGGATATCCCCAAAGTGAGGCGGAAGCGCTACATTTCGCAGAATGACATGATCGCCATTCTTGATTATCATAATCAAGTTCGGG…
XLOC_018006|ADHFE1|TCONS_00027980	GGGCCCCGAGGAGGGAAACGGTGCAGCCATGGCCGCTGCCGCTCGCGCCCGGGTAGCACACTTGCTGAGGCAACTGCAGCGCGCAGCATGCCAGTGTCCAAGTCATTCTCATACTTATTCCCAAGCTCCTGGATTTTCACCTTCTGGGAAAACAACAGATTATGCCTTTGAGATGGCTGTTTCAAATATTAGATATGGAGCAGGAGTTACAAAGGAAGTGGGCATGGATCTCCAAAACATGGGTGCTACAAATGTTTGTTTGATGACAGACAAGAACCTCTCCCAACTCCCTCCTGTACAGACAGTCATGGATTCCCTAGTGAAGAATGGCATAAACTTCAAGGTTTATGATAACGTGAGGGTGGAACCCACCCAGAGAAGCTTCATGGAAGCTATTGA…
XLOC_018016|XLOC_018016|TCONS_00027994	TGTATGAGCCAGCGGAAAATGAAGGAACAGAAAGTTCAGATAATGCTGTAGACGATTCACACACAATTTTAGAAGAAGTGCACGTGCCCCCTGCAGAGGAACAGCAGGAAGTACCACCAGATACTTAAAGCTTCAAAAAGACTGCCCCTACTACAAGAGGACCAGCTTAACCATACGCTCCAAAAGATGGCTGTGATAGATCTTGTGAAGTAATTTCTGAGCAGACCAAGATCTTTGGGAATGAACACTAAAGATGTTTCAAATGAACCATAGTCCACTGGCATTTTAGTGTGTGTGTGTGGTTTTTTTTTTTTAGAAACAAAAATCACACGTAATGTTACATTCCTGCATGTCCTTTTTTGATAGCATTAGTGGATCCATTGGGTTTCTTTTCTTTTT…
XLOC_018017|XLOC_018017|TCONS_00027995	CGGAGGCCCAGAGAAGGGCCCGGGCGTGCCCAGCAGCTGAAGTGGGTGAGGACCTGCAGCAAGAACAGGATGCACCAGCAGGAGAACTGCAGCTGGAAGATGCTCTCCTCACAGGAAGGGATGAAGATGAAAGAATTGAGTCCATGGGAACTGAAGCAATCCATGAAGAAACTGAAGATAGCTACCATGTAGAAGAGACAGCCTCACCAGCCTATAATCAAGATACAGAAGACATGATGTATGAACAAGAAAATCCAGGTCTGTGAT
XLOC_018017|XLOC_018017|TCONS_00027996	AATGCAGGCCTTAAAGAAAGATCTGCTCCAAAGCCAACAATCCCACCAGAAGAGGCCGAGCCGTACCCTTGGCTGGAGGATCAGGTTCTGGAGGGGCCAGGGCCTCAGAATATTGAAGATGAACTGCAAGACCAAATTCAGTCACTTCTTGATGAAACCGTGTACCCAGAACATGGTGAGGACCTGCAGCAAGAACAGGATGCACCAGCAGGAGAACTGCAGCTGGAAGATGCTCTCCTCACAGGAAGGGATGAAGATGAAAGAATTGAGTCCATGGGAACTGAAGCAATCCATGAAGAAACTGAAGATAGCTACCATGTAGAAGAGACAGCCTCACCAGCCTATAATCAAGATACAGAAGACATGATGTATGAACAAGAAAATCCAGGTCTGTGAT
XLOC_018054|ENSSSCG00000006298|TCONS_00028060	GTTCAGCAGGAGCTCAGCCATGAGACTTCTCATCTTGGCCTTCCTCGTGATCTGCTGTCTCACTGCATACACTGTGGAAGCTGTGGGGAGCGAAGTCCTAGAGAAGAGCATCTGTGTGAGTCTAACTACCCGGCGACTGCCAGTTAAAAACATCAAGACCTACACCATCAAGGAGGGCTCCATGAAAGCAGTGATATTTATTACCAGGCGTGGCCTTAAAGTCTGTGCTGATCCACATGTTGAATGGGTGAAAAAAGCAGTGCAAACAATAGACAAATCCAACAGAGGAAACCAGGCCAAACCTACAGGAGCCCAGCAAACTACCAATACAGCTGTAACCCTGACTGGGTAGTGGCTTTCTGGCACCTTGTCCCCTCACTGCCAGCCAGCTCATTTCCC…
XLOC_018092|MPZ|TCONS_00028122	ACTCTCCCAACCCCGCAAGCGCTCTGGGCCCTAGCCCCTGCCCCAGCTATGGCTCCTGGGGCTCCCTCATCCAGCCCCAGTCCTGTCCTGGCTGTACTACTCTTCTCCTCTTTGGTGCTCTCCCCCGCCCAGGCCATTGTGGTTTACACGGACAGGGAGGTTCACGGTGCTGTGGGCTCCCGGGTGACCCTGCACTGCTCCTTCTGGTCCAGTGAGTGGGTCTCGGATGACATCTCCTTTACTTGGCGCTACCAGCCCGAAGGGGGCCGCGATGCCATCTCGATCTTCCACTATGCCAAGGGACAGCCCTACATCGATGAGGTGGGGACCTTCAAAGAGCGCATCCAGTGGGTAGGGGACCCTCAATGGAAAGATGGCTCCATTGTCATACACAACCTG…
XLOC_018092|MPZ|TCONS_00028123	CCGCAAGCGCTCTGGGCCCTAGCCCCTGCCCCAGCTATGGCTCCTGGGGCTCCCTCATCCAGCCCCAGTCCTGTCCTGGCTGTACTACTCTTCTCCTCTTTGGTGCTCTCCCCCGCCCAGGCCATTGTGGTTTACACGGACAGGGAGGTTCACGGTGCTGTGGGCTCCCGGGTGACCCTGCACTGCTCCTTCTGGTCCAGTGAGTGGGTCTCGGATGACATCTCCTTTACTTGGCGCTACCAGCCCGAAGGGGGCCGCGATGCCATCTCGATCTTCCACTATGCCAAGGGACAGCCCTACATCGATGAGGTGGGGACCTTCAAAGAGCGCATCCAGTGGGTAGGGGACCCTCAATGGAAAGATGGCTCCATTGTCATACACAACCTGGACTATAGTGAC…
XLOC_018196|DCST1|TCONS_00028299	CTCACCCACAGGTGCTTCTCCTACGTGGACAATTATAACGGGGACATCCGCTTCGACAACATCTATATCAGCACCTACTTCTGCCAGATCGATGATCGCAGGAAGAAGCTGGGCAAGCGGACTCTGCTGCCGCTCCGCAAAGCTGAGAAGAAAACTGTCATCTTCCCCAGGGATCCCATGATCCAGGCCTCAGAAATGAAAAATGTGATACGGGAGCTCTTGGAGACCCTGCCTGTGCTGCTGCTGCTGGGGGTGCTGTGTGGCCTGGACGGGGCCCTCTACTCCATCTTCGACACCATCCGCCACCACTCCTTCCTGCAGTACTCCTTCCGCAGCAGTCATAAACTGGAGGTGAAAGTCGGGGGAGACTCCATGCTGGCCCGGCTTCTTCGGAAAACT…
XLOC_018228|S100A12|TCONS_00028357	CACCAGTGCTGGCTTCTTGCTACAGCTCCACACTCCTTTGCATTGAAGGGTGAACGCAAGGTTGGAAAGATGACTAAGCTGGAAGACCATCTGGAGGGGATCATCAACATCTTCCACCAGTACTCAGTTCGGTTGGGGCATTATGACACCCTTATCAAGCGGGAGCTGAAGCAGCTGATCACCAAGGAACTGCCCAACACCCTCAAGAACACCAAAGATCAAGGTACCATTGACAAAATATTCCAAAACCTGGATGCCAATCAAGACGAACAGGTCAGCTTTAAAGAATTCGTGGTCCTGGTGACTGATGTGCTGATAACTGCCCACGACAACATCCACAAGGAGTAGGAAGCTCTAAGGGGCTTCCCCCCAACGTGGCCCCAAGAAGACTTTCCCTGT…
XLOC_018229|S100A8|TCONS_00028358	AGAGGCTGTAGCAACCGTGGAAGGGAGCTGCTGCCTCTGAGTGGCCCGAGGCCCTGGGCAGCGGGCCAAGCCTTGCTGCTATAAAAGGGAGCGGATGCTCAGCCCTGCATGTGCTTTGTCAACTCTGTTTCGGGGAGACCTGCTGGGACAAATCCTTGGGCACCATGCTGACGGATCTGGAGAGTGCCATTAACTCCCTCATCGAAGTCTTCCACAAGTACTCCCTGGAGAAAGGGAATTACCACGCCATCTACGCGGATGACTTGAAGAGATTGTTAGAGACGGAGTGTCCTAAGTATATGAAGAAAAAGGACGCAGAAACCTGGTTCAAAGAGCTGGACATCAACAAGGATGGTGCAGTTAACTTCGAGGAGTTCCTCATACTGGTGATCAAGGTGG…
XLOC_018301|FAM46C|TCONS_00028486	CCGCTGCTTGGGGGCTGTAGTGACCGCGCCGCTCCTGCTGGGGGGCTGCCCACGCCAAGGACCTGCCTCTGTGGTCTCCTCCGCCGCCGCCGCCCAGTGTCCCTGGCAAGACCATCGCCCAAGATGGCAGAGGAGAGCAGCAGTGCCAGGGACTGCGTGTCCTTCAGCGTGCTCAACTGGGACCAGGTGAGCCGGCTGCACGAGGTCCTGACCGAGGTGGTCCCCATCCACGGGCGAGGCAACTTCCCCACCTTGGAGATCACGCTGAAGGACATCGTCCAGACTGTCCGCAGCCAGCTGGAGGAGGCGGGCATCAAAGTGCAGGACATCCGGCTGAACGGCTCTGCGGCCGGCCACGTCTTGGTCAAAGACAACGGGTTGGGTTGCAAGGACCTGGAC…
XLOC_018301|FAM46C|TCONS_00028487	ATGGCAGAGGAGAGCAGCAGTGCCAGGGACTGCGTGTCCTTCAGCGTGCTCAACTGGGACCAGGTGAGCCGGCTGCACGAGGTCCTGACCGAGGTGGTCCCCATCCACGGGCGAGGCAACTTCCCCACCTTGGAGATCACGCTGAAGGACATCGTCCAGACTGTCCGCAGCCAGCTGGAGGAGGCGGGCATCAAAGTGCAGGACATCCGGCTGAACGGCTCTGCGGCCGGCCACGTCTTGGTCAAAGACAACGGGTTGGGTTGCAAGGACCTGGACCTCATCTTTCACGTGGCCCTTCCCACGGAGGCGGAGTTCCAGCTGGTCAGGGATGTGGTTCTGTGCTCCCTCCTGAACTTCCTGCCAGAGGGCGTGAGCAAGCTCAAGATCAGTCCAGTCACC…
XLOC_018335|CHI3L2|TCONS_00028540	TCCTTTCCAAAAGACAGGCTATCGAAATCTCCAGGGCATAAAAGGCCCAGAGGATGTGTGTCCTAGCTGGCCAGGGATATGGGAGCAATCACCATGGACCAGAAGTCTCTCTGGGCAGGTTTAGTGGTCTTGCTGCTTCTTCAGGAAGGATCTGCCTACAAACTGGTTTGCTACTTTACCAGCTGGTCACAGGACAGGCAGGAACCGGGGAAGTTCACTCTTGAGAGCGCTGACCCGTTCCTATGTTCTCACCTCATCTACTCATTCGCCAGCATCAGTGACAACAAGGTCGTCATCAAGGACAAGAATGATGCGATGCTTTACCAGACCATCAAGAGTCTGAAAACCAAGAACCCCAAACTGAAAATTCTCTTGTCCATTGGAGGATATCTCTTTGGT…
XLOC_018335|CHI3L2|TCONS_00028541	TCCTTTCCAAAAGACAGGCTATCGAAATCTCCAGGGCATAAAAGGCCCAGAGGATGTGTGTCCTAGCTGGCCAGGGATATGGGAGCAATCACCATGGACCAGAAGTCTCTCTGGGCAGGTTTAGTGGTCTTGCTGCTTCTTCAGGAAGGATCTGCCTACAAACTGGTTTGCTACTTTACCAGCTGGTCACAGGACAGGCAGGAACCGGGGAAGTTCACTCTTGAGAGCGCTGACCCGTTCCTATGTTCTCACCTCATCTACTCATTCGCCAGCATCAGTGACAACAAGGTCGTCATCAAGGACAAGAATGATGCGATGCTTTACCAGACCATCAAGAGTCTGAAAACCAAGAACCCCAAACTGAAAATTCTCTTGTCCATTGGAGGATATCTCTTTGGT…
XLOC_018388|PALMD|TCONS_00028637	ACATTACAACAAAGAGCTGGCAGCTCCTGAAGGAAAAGGGCTTGTGCCGCTGCCGTTCAAACTTGTCAGTCAGCCCTTGCCAGCAGCCGCAGCGTCTGCCTCCCCAGCACACACACCCTCATTACATGTGTCTGTCTGGCCTGATCTGTACATCTGCTCAGAGACGCTCCTGCCGAGTCGGGGATTTCTGCTTCCTCCCCCGGTGCAAGAGGGGATTTCTCCCTGCTCCTCCTCTGTCACCTCCACTCCTCTCCCCAAGGAGGCTCCTGCTGTATGGTAGTTCTGGACGTCCCTCGCTAGCTGCCTGTCCTTGACTTCTAGAATGGAAGAAGCGGAGCTGGTGAAGGAGAGACTCCAGGCCATCACAGACAAAAGAAAAATACAAGAAGAAATCTCACA…
XLOC_018397|TMEM56|TCONS_00028649	GACGCCGTTTGGAAGGGGTTCGGGAGGAGGGCGGGCTCGTTTGCCCCGCGGCTCTGCCGCGCTGCCGAGCGCAGCACGCGGGCAGGGGCGCCGCGGCTTCCCGCCCCCGGCCTAGCGCGGCCGAGGGCTCTGGCGCCCGGAGACTGGGTGGGCGTCCCCAGCGCGGGAGGCGGCCCGGGGCTCCCGGGAGGGCTCCAGCAGGTGTGTGCGGCCGGCGCAGCATCCTCCCGGCCCGGCGGGCTCCGGCGCCGCTCTGCGCGCAGAGGGTGCCCCGGGGCCCGCGGCCCCCAGAGCCGCCCTGCCGCCCCGCGTTCCCCTCGGGTTTCCCGGGCTGTGCGACTCCAGCTGCAGGGGCTGCCTGGCGGTGCCTCCCCGATCTCAGCTCAAAGGGATGGGTGT…
XLOC_018397|TMEM56|TCONS_00028650	CCCGGGCGCCGCGGCCCCTTTAAGGAGCCGCTCTGCGGTAACCCGAGCCCGCAGTCCGGGCGGGCGCGGCGGCCGCGGCGGCGGCGGCGGCAGCAGCAGCAGTAGCCTCCGTGGCTGTTCCTCCCCGCGGCCCGGAGCCCGCGGCTCTCCCGGCTCCCGCCGAGCATCTCCAGGGGCGGTTCTGGCTAGCACCAGCCCTCGGGCCGGGCCGGATGACCAGGCGCCCATAGCCGCGCGCCGCCCTCTCCCGGCCCGGCGCACAGCCGCCCGCGCGCGAGTCGCCCCGGGACCCGGCACAGGTTGAAGAAATATGGATACCAACTCCACACTGGTCATCAGCATTGTTATCATCGGCTTTTTCACCTTTCAGCTTCTTTTCCACTTTGTAAGTTGTTGGTT…
XLOC_018445|XLOC_018445|TCONS_00028738	GAGGACACCCGGAGAGCAGACACGGCAGGATGAAGGCGCTGGTGGCTGTCCTGCTCTCCGTGCTGCTGTGTGGGCAGCCAGGGAGGGGGCGGGCGCAGGAGGACGAGAACAACGTGGACTTGGAGCCAGAAGATTACGACGACGACGACGAGGACAATGATGACAACGACGACGAGGAGGAAGACGAGGCCAGCATGGCTGCGGGCAGCAAAGGCAGCGTGCTGCTGCAGTGCTACGCCTGCCAGTCCCTGCACAGGGATGAGAGCTGCAAGAAGCTGCAGAACTGCATCCTTGCCCACACCTGCAAAACCATCATCTCCCACTGGAATACTGAGTCAGGTCACCAGACCACGTACTCAGGGTGGTGTGCAGACATGTGTCAACCCATCTCCAAGACAG…
XLOC_018543|XLOC_018543|TCONS_00028836	TCACAAGTTGTCTTTTATTGGTAAATCAAGGCCTCATAGCACATTGTTAAATAAAATGATTGACTAGTCTATGTAACAGCTCACCAAGCTACTATCTAACTCCTTATAATGTTGCGTCATTAAAGGTCAAGGGATCATGATATTAATCTCATCGCTGTAGACCATTAACATGACTGAACTTTTCCACAAAGTACTTATGTTTACAATGCTATAACCCTTTGACTGCTGCGGCAACCTTTAACCACACAAATGTCACAAGCTAGAATCATCAGCATGGTTCTTGCCATGGCAATCAAAGAGTTAAGGGCTGTGCAGTGATTTGTTTTGTATTTATTAATTTATATTTATTTCGTTTCCATTCAAGGAGGGGATTTTGGGTGGGGCAGTTTTTGTCTGCTG…
XLOC_018565|XLOC_018565|TCONS_00028858	AGAGAAAACAATGTAGCAGAGCTCAGAAAGCTACACTTGTTATGCTTTATAAAGACAGAGGTTTACACAGGTTTTTTGTATGTACACATTCATGACATTATATCACAACATCAAAGGCACTTTTACTCCCACAGGTAATGAATAA
XLOC_018566|XLOC_018566|TCONS_00028859	ATTATCTCTAATTGTCAGAATATTATGGTACCAAAATTCTGTCTGTCAAATAACAAAACACAAGATACTGTAATCTATAACCAAGCACCAAAGTCAGTATTTAATGCTCCATCAAACTAAGAGGATTCTAACACATGCAAAGTGAAATGGGTGTTTAAGATAACAACTGAAATACTTTTAGAGTTTAACTTTTTTTGTCTTTAATTAGCTGGTTATTTTAGAGAAAATGGGGAACACTAGATGATTTAGATCAGTTTTTTCTAATGATTTAATATAATCCTAGGGCTCTCAGAAGAAACTTCCAAGGCACCGAGGAAAGTTTGGGGAATAAGTAGGTCCATTTTACGGGTATCATATTTTAGAGCTTTGTATGTGATTGAAGTCATACAAAGGGTTCTG…
XLOC_018692|XLOC_018692|TCONS_00028985	GGCTGGTGAGAGAGGAGCCTTTAATGAAAGATGAGTTGCAGGCCTGGCCCACTACTCTTGCGCCCCTGTTGGAGGGTAGGCAAGGGTGAGAAGGTGGGGAGGGAACAGCGGGATGAAGGGGAAGCAGGGTGAAGAGGCAGGTATGGCAGGGTGGAGGGGAAGGGCGCTGCCCAATGGGACCATCTGCTCAACTGTTCTCCCAGAAGAAGTTGTTACAGGCCACTGTGAGGGCAGCCACCAGCACCACGTACTCCTGGAAGTCCACCTCCCCATCTCCATTCTCGTCGAGCTCCTTCATCACCTTGTCCACAGCATCCGCATCCTTCTGGGCCTGTGAAGCGAAGAAATGGTGAGGTAGGTGGACAGGGAGATGAATATCACAGAGTCAGGGGCATGGGA…
XLOC_018714|XLOC_018714|TCONS_00029007	TGGCTGTGTGGCTTTGGCTGGCCCCAGTCTCGGTGATCCTGCTGCCCCTCATCTGTAGGAGGTGGGACTAGACTTAGATGATGCTGACTCGCCCCCCGCCCCTTTTCTCATCAAGTAAATGAAACAAAAACTGAATAGGAGGACCTCCCTGTCCTCTTCTTCCTACAACAGGCTGTTTGTACATGTGCATGTTTCATACCAAGCACGTCTTGTCCTGGGAGATCACAAAAGCCATCCTTTTTCTCCAAAGTGAATTGGAGAGTGACCTGGTCCCTGAAGGGGGAGCATAGCATCCAGCCACCTGATGTGCAGTGGCTTTGAGCAGAGGTATCGCCACAGGAGGCGGTGGGAAGCTTTTCCTCTGACCTGTGGCACCAGGCGCTCCTCCAGACCTCAGCA…
XLOC_018836|XLOC_018836|TCONS_00029129	TCCGGCCTCCTCCGCCCTCCCCTCCTCCCCGCTCTCATTGCCCTGAGTCACACGGGCTTCCCTGCTCCTCCACCAAACACGCTCCTGCCTCAGAGCCTTTGCAGCTGTTGATCCCTCTGCCTGCAGTGACTTCTGTGGGAGGTCCTCCCTCCCTCCATCCAGGTCTCCCCCAAATGGTACCTCCTCAGAGAGCTGCACCCCGACCGCTTTACCCGAAGTCATACCCCGACACTACCTGTTCATTCCTTTTGCTTTATTTCTCTTCAGTGGACATCTGACTATTGAAGATTACATTAGATGTGTATCTGTTTGTTTATGTGGCACCATCAACACCCCCAAGTACCATAACCTCACCTGGCAGAATAGGTCTGGCCCGTGCAGGTGCTTCATGCATATTTG…
XLOC_018938|CKAP4|TCONS_00029307	GCACGGTAGGGGCGGCCTCCGCGGCGCCAATCCTCCTTCGGTTGCCGCGCCCGCCGCAGCTGTTGCCGCCTCGTCTTCGGGGTCCTGTTCGCGCAGGCTCGGCAGGGCGCTCAACATTCTCTTCTACCTCGCGCTGGTGGCGGCGGCCGCCTTTCTTGGGATGGTGTGTCCACCACGTCCTGGAGGAGGTCCAGCAGGTCCGGCGCAGCCACCAGGACATCTCCCGGCAGAGGGAGGAGCTGGGTCAGGGCTTGCAGGGCGTCGAGCAGAAGAGGGCTTACTCATTTATTGTACACAGGGGCCTATTTCAGGCCCTGTGGAGGCTCCCAAGGTGCAAAAGACAAATCCTGCTTGTGGAGCAGCCCACAGGTAGGTTTCAGTTAAGGGAAACCACTGTGC…
XLOC_018938|CKAP4|TCONS_00029308	GCAGCTGTTGCCGCCTCGTCTTCGGGGTCCTGTTCGCGCAGGCTCGGCAGGGCGCTCAACATTCTCTTCTACCTCGCGCTGGTGGCGGCGGCCGCCTTTCTTGGGATGGTGTGTCCACCACGTCCTGGAGGAGGTCCAGCAGGTCCGGCGCAGCCACCAGGACATCTCCCGGCAGAGGGAGGAGCTGGGTCAGGGCTTGCAGGGCGTCGAGCAGAAGAGGGCTTACTCATTTATTGTACACAGGGGCCTATTTCAGGCCCTGTGGAGGCTCCCAAGGTGCAAAAGACAAATCCTGCTTGTGGAGCAGCCCACAGGTAGGTTTCAGTTAAGGGAAACCACTGTGCGAGTGCAGAAGATGGAATGTGGAGTTTGCCCAGACCTGTATCCTGGCGGTCAGGG…
XLOC_018982|ENSSSCG00000000252|TCONS_00029374	ACCGAGAAGCAGCTCTCGACTCCTTGAATCTCTGCTCCGGCCTACTCGCCTCCTCTCCAGCCTCCACCATGTCCATCCGGGTGACCCAGAAGTCCTACAAAGTGTCCACCTCCGGCCCCCGGTCCTTCAGCAGCCGCTCCTACACCAGCGGGCCGGGCACCCGCATCAGCTCCTCGGCCTTCTCCCGGGTGGGCAGCAGCAGCAGCAGCTTCCGGGGTGGCCTGGGCTCTGGCATGAGTCTGGTTGGAGGTTACGGTGGGCCCTCAGGCTTGGGAGGCATCACAGCTGTCACAGTGAACCAGAGCCTGCTGAGCCCCCTTAAGCTGGAGGTGGACCCCAACATCCAGGCCGTGCGCACCCAGGAGAAGGAGCAGATCAAGACTCTCAACAATAAGTTTG…
XLOC_019034|ENSSSCG00000000360|TCONS_00029452	TATGTGGCTGCCTCTGCTGCTGGGAGTCTTGCTCTGGGCACTGCTATGGTTGCTCAGGGACCGGCAGAGCCTGCCCACCAGCGATGCTTTTGTCTTTATCACCGGCTGCGACTCGGGCTTCGGACGGCTTTTGGCACTGAGGCTGGACCAGAGAGGCTTCCGAGTCCTGGCCAGCTGCCTGACCCCCTCTGGAGCCGAAGACCTACAGCGTGTGGCTTCCTCCCGCCTCCACACCACCCTGCTGGATGTCACTGATCCCCAAAGCATCCAGTGGGCAGCCAAGTGGGTGGAAACACATGTTGGGGAAGCAGGGCTTTTTGGTCTGGTGAATAATGCCGGCGTGGCTGGCATCATCGGGCCCACCCCTTGGCAGACACGGGAGGATTTCCAGCAGGTGCT…
XLOC_019059|ENSSSCG00000000414|TCONS_00029502	CCCCCGCAAAGCCATGTGGGTGTACCTGGCGGTCCTCGTGGGCCTGTACTACCTCCTGCGCTGGCAGCGGGAGAGGCAGGTGGTGAGCCACCTGAGGGACAAGTATGTCTTCATCACGGGCTGTGACTCGGGCTTCGGGAACCTGCTGGCCAGGCAGCTGGACCTGCGGGGCTTGAGGGTCCTGGCTGCATGTCTGACGGAGCAGGGGGCCCAGCAGCTGAGGAAGCAGACGTCAGACAGGCTGGAGACGGTGCTCCTGGACGTGACCAAGACAGAGAGCGTCGCTGCGGCCAAGGAGTGGGTGAAGGAGCGTGTGGGGGACAGAGGACTCTGGGGCCTGGTGAACAATGCTGGCATCTCCGTAATCTCTGCTCCCAATGAGTGGCTGACCAAACAGGA…
XLOC_019059|ENSSSCG00000000414|TCONS_00029503	ATGTGGGTGTACCTGGCGGTCCTCGTGGGCCTGTACTACCTCCTGCGCTGGCAGCGGGAGAGGCAGGTGGTGAGCCACCTGAGGGACAAGTATGTCTTCATCACGGGCTGTGACTCGGGCTTCGGGAACCTGCTGGCCAGGCAGCTGGACCTGCGGGGCTTGAGGGTCCTGGCTGCATGTCTGACGGAGCAGGGGGCCCAGCAGCTGAGGAAGCAGACGTCAGACAGGCTGGAGACGGTGCTCCTGGACGTGACCAAGACAGAGAGCGTCGCTGCGGCCAAGGAGTGGGTGAAGGAGCGTGTGGGGGACAGAGGACTCTGGGGCCTGGTGAACAATGCTGGCATCTCCGTAATCTCTGCTCCCAATGAGTGGCTGACCAAACAGGACTTCGTGAAGATA…
XLOC_019062|ENSSSCG00000000419|TCONS_00029507	TGGGTTGGATGAACGTGCAGTGTCATATGTTGGAAATGGTGTAACACGCATGTTTGACCAGAAGCAAGGGTGCTCAGCAAGAATGATGATCGGGAAAGACTTGAGGACTCCCTGCCAGAGAGCCTGAGGCTGACCGGCCAACCAATAGCCTGTCTGTTCGTAAGTCCTCCTGTTTGGGCAGCAGCCAAACTCCAGTCTGACCCCAGCCTGTCTGTTTCTGTCCCCCGCAAAGCCATGTGGCTGTACCTGGTGGTCCTCGTGGGCCTGTACTACCTCCTGCGCTGGCAGCGGGAGAGGCAGGTGGTGAGCCACCTGAGGGACAAGTATGTCTTCATCACGGGCTGTGACTCGGGCTTCGGGAACCTGCTGGCCAGGCAGCTGGACCTGCGGGGCTTGAGG…
XLOC_019175|GYS2|TCONS_00029679	ACGTCATGATCAGCCTCTGAGGATTCCATTCTCCTCATGGGTGCTTACCTAAGCCCCAAAACCGGGGGGTTTTTACTTGTGACTGTTCTGGGCTGTTTGGGTAGATATTGATTGGAGATCGTGTCCTCACTGGACCTTCCCAGAAAGACTGTATAAGGAACAGAGAATTCCACCTTCAATTGGGAATTCTGTGGGAAGCCCAGCGGATTTCTTTCTGCTGGTTTATTCCTCTGAGAAGCTACCAAAGCTTGTGATCTACCAGCTCTGAATCCCTGCATCAAGTGCACCTAGGATTGCAGTTCCTTGAAAGAGGGCTTCCAGCGTCAGAGAACTGAAGGAAGAATGCTTCGAGGCCGGTCCCTATCGGTGACATCCTTGGGTGGGCTGCCTCGGTGGGAA…
XLOC_019216|ENSSSCG00000000640|TCONS_00029736	CTTATCTTAGAGCACAGTTCTTGACATCACTTGGCCACAAAGATGAATAACCAAGGAGTTACTTATGCAGAACTGAACGTAGCCAACAACTCTAAGAGGCGACAAATAAAACTTAAGGACACTAAAAGTTCCATTTCAATAACTGAGCAGGAAATAGTCTATACAGAACTGAATCTTCAGAATGCTTCTAAGAATCTTCAAGGGAATGATAAGAACCACCACTGCCAAGAGAAGCTTGTTGCTGGGACCCTGGGAATCATCTGTCTTGGCTTGATGTTCGCTGTGGTAGCAATGATAGTTGTTACTCCCGCTACTGTAATACCAGAGCAGAATGACTCCTCTCCAATCACAAGGCTCCAGAAAGAATTTCATTGTGGTAATTGTCCAAAGGAATGGTTT…
XLOC_019216|ENSSSCG00000000640|TCONS_00029737	AGCACAGTTCTTGACATCACTTGGCCACAAAGATGAATAACCAAGGAGTTACTTATGCAGAACTGAACGTAGCCAACAACTCTAAGAGGCGACAAATAAAACTTAAGGACACTAAAAGTTCCATTTCAATAACTGAGCAGGAAATAGTCTATACAGAACTGAATCTTCAGAATGCTTCTAAGAATCTTCAAGGGAATGATAAGAACCACCACTGCCAAGAGAAGCTTGTTGCTGGGACCCTGGGAATCATCTGTCTTGGCTTGATGTTCGCTGTGGTAGCAATGATAGTTGTTACTCCCGACTGTAATACCAGAGCAGAATGACTCCTCTCCAATCACAAGGCTCCAGAAAGAATTTCATTGTGGTAATTGTCCAAAGGAATGGTTTACATATTCCAAT…
XLOC_019216|ENSSSCG00000000640|TCONS_00029738	ATGAATAACCAAGGAGTTACTTATGCAGAACTGAACGTAGCCAACAACTCTAAGAGGCGACAAATAAAACTTAAGGACACTAAAAGTTCCATTTCAATAACTGAGCAGGAAATAGTCTATACAGAACTGAATCTTCAGAATGCTTCTAAGAATCTTCAAGGGAATGATAAGAACCACCACTGCCAAGAATCATGGCTTCCAGAGAAGCTTGTTGCTGGGACCCTGGGAATCATCTGTCTTGGCTTGATGTTCGCTGTGGTAGCAATGATAGTTGTTACTCCCGCTACTGTAATACCAGAGCAGAATGACTCCTCTCCAATCACAAGGCTCCAGAAAGAATTTCATTGTGGTAATTGTCCAAAGGAATGGTTTACATATTCCAATAATTGCTATTATGCT…
XLOC_019217|KLRK1|TCONS_00029739	GGAAATACTGTGGTTTGTGCTGTGCTCTTTAATCAAAAAAGTTGTGATTAGTATAACATTTGTCATATCTTTTTCAGGGATGAAAATGACTGGATATCTCTAGCATCAACTCTAAATCAAGAATTCAGGACATGCTTAATTTTTAAGGAGGCTTTTATCTAGAAGAATCAGGATCTTCCACCACTGATCAGGAATCCTTTGTAAAAAATGAAGACTTTTGATTCATCTTTGTGGTAGATGAACAGGCATAATTATAAGATGGGACTGGTCCGAGATCGGTGGGCTCCTTCCAGCATGGAGATAAGGGAATTGCATAATCGTGATGTGATAAACCGTGGTGCTTTTAAGTCGCGGCAGAAGAGAACGCAGACATTAATCACAAGCAAATGTGGAGAAAAC…
XLOC_019217|KLRK1|TCONS_00029740	AGGGATGAAAATGACTGGATATCTCTAGCATCAACTCTAAATCAAGAATTCAGGACATGCTTAATTTTTAAGGAGGCTTTTATCTAGAAGAATCAGGATCTTCCACCACTGATCAGGAATCCTTTGTAAAAAATGAAGACTTTTGATTCATCTTTGTGGTAGATGAACAGGCATAATTATAAGATGGGACTGGTCCGAGATCGGTGGGCTCCTTCCAGCATGGATAAGGGAATTGCATAATCGTGATGTGATAAACCGTGGTGCTTTTAAGTCGCGGCAGAAGAGAACGCAGACATTAATCACAAGCAAATGTGGAGAAAACCCATCTCCATTTTTCCTTGCCCGATCCATCGCTATAGCTATGGGGATCCGTTTCATTGTAATGGTAATGATATACAG…
XLOC_019217|KLRK1|TCONS_00029743	CTAGCATCAACTCTAAATCAAGAATTCAGGACATGCTTAATTTTTAAGGAGGCTTTTATCTAGAAGAATCAGGATCTTCCACCACTGATCAGGAATCCTTTGTAAAAAATGAAGACTTTTGATTCATCTTTGTGGTAGATGAACAGGCATAATTATAAGATGGGACTGGTCCGAGATCGGTGGGCTCCTTCCAGCATGGAGATAAGGGAATTGCATAATCGTGATGTGATAAACCGTGGTGCTTTTAAGTCGCGGCAGAAGAGAACGCAGACATTAATCACAAGCAAATGTGGAGAAAACCTGTTATTCAACCAAGAGGCTCCAAGTCCTTTGAAAGAAAGTTACTGTGGTCCATGTCCTAAAAACTGGATATGCTATCGAAATAGCTGCTACCAGTTT…
XLOC_019217|KLRK1|TCONS_00029742	CTAGCATCAACTCTAAATCAAGAATTCAGGACATGCTTAATTTTTAAGGAGGCTTTTATCTAGAAGAATCAGGATCTTCCACCACTGATCAGGAATCCTTTGTAAAAAATGAAGACTTTTGATTCATCTTTGTGGTAGATGAACAGGCATAATTATAAGATGGGACTGGTCCGAGATCGGTGGGCTCCTTCCAGCATGGAGATAAGGGAATTGCATAATCGTGATGTGATAAACCGTGGTGCTTTTAAGTCGCGGCAGAAGAGAACGCAGACATTAATCACAAGCAAATGTGGAGAAAACCCATCTCCATTTTTCCTTGCCCGATCCATCGCTATAGCTATGGGGATCCGTTTCATTGTAATGGTAATGATATACAGTGGCATGATCATAAATTTGTTA…
XLOC_019217|KLRK1|TCONS_00029741	CTAGCATCAACTCTAAATCAAGAATTCAGGACATGCTTAATTTTTAAGGAGGCTTTTATCTAGAAGAATCAGGATCTTCCACCACTGATCAGGAATCCTTTGTAAAAAATGAAGACTTTTGATTCATCTTTGTGGTAGATGAACAGGCATAATTATAAGATGGGACTGGTCCGAGATCGGTGGGCTCCTTCCAGCATGGAGATAAGGGAATTGCATAATCGTGATGTGATAAACCGTGGTGCTTTTAAGTCGCGGCAGAAGAGAACGCAGACATTAATCACAAGCAAATGTGGAGAAAACCCATCTCCATTTTTCCTTGCCCGATCCATCGCTATAGCTATGGGGATCCGTTTCATTGTAATGGTAATGATATACAGTGGCATGATCATAAATTTAATG…
XLOC_019220|OLR1|TCONS_00029746	AGTCATTCCATTAGATAGCAGCAGCTATTTAAACGCTCCAGTGGGAGCTCAGACATTTCTGCTTGTAGAAGTCCTTGGCTGCTCCACTCCCTCATTCTTGGAATAAATTCAGAAATGACACTTGATGACCTCAAGAGCAACAGTATGAAGGATCAACCTGACGAGAAATCAAATGGAGATAAAGCTGAAGGTCCTCAGAGTCTTTCCACTTGGCGGTGGCGCCCTGCTGCCCTGATTCTAGGGTTACTGTGCCTGGGATTACTGGTGACCGTTATACTGCTGATAATACAGTTGTCCCAGGTGTCTGATCTCCTGAAGCAACAGAAAGTGAAACTTACTCACCAGGAAGACATCCTGGAGGGACAGGCTTTAGCCCAGCGCCAGGCGGAAAAATCTTCC…
XLOC_019221|CLEC7A|TCONS_00029747	AGATCCTCTTTTGTCTAGAGGCACTTGTCTTAGGAGAAGAGAGGGATGAGCTCGCAAATGCTGTGTCAGTTTAGAAACTCACTTGAACCATGGAATACCAGTCTCCTTTAGAAAATGTGGATGAAGATGGATACACTCAGTTAGACTTCAGCTCTCACAACCTCACCAGGAGATCTGTGGTCTCCGAGAAAGGACCTTGTGCTGCATCCCCTTATTGGCGACCCATTACTGTGACTTTGGGAATTTTATGCTTGTTAATGTTGGTGATAGCTGTGGTCCTGGGTACCATGGCTATTTGGAGATCAAGTTCAGGGAACAACATGTTGAAGAATGACAGCTTCCCATCAAGAAATAAAAACAACCCGAGTCAACCCACACAATCATCTTTAGAAGAGGGTG…
XLOC_019221|CLEC7A|TCONS_00029749	AGATCCTCTTTTGTCTAGAGGCACTTGTCTTAGGAGAAGAGAGGGATGAGCTCGCAAATGCTGTGTCAGTTTAGAAACTCACTTGAACCATGGAATACCAGTCTCCTTTAGAAAATGTGGATGAAGATGGATACACTCAGTTAGACTTCAGCTCTCACAACCTCACCAGGAGATCTGTGGTCTCCGAGAAAGGACCTTGTGCTGCATCCCCTTATTGGCGACCCATTACTGTGACTTTGGGAATTTTATGCTTGTTAATGTTGGTGATAGCTGTGGTCCTGGGTACCATGGCTATTTGGAGATCAAGTTCAGGGAACAACATGTTGAAGAATGACAGCTTCCCATCAAGAAATAAAAACAACCCGAGTCAACCCACACAATCATCTTTAGAAGAGGGTG…
XLOC_019221|CLEC7A|TCONS_00029748	AGATCCTCTTTTGTCTAGAGGCACTTGTCTTAGGAGAAGAGAGGGATGAGCTCGCAAATGCTGTGTCAGTTTAGAAACTCACTTGAACCATGGAATACCAGTCTCCTTTAGAAAATGTGGATGAAGATGGATACACTCAGTTAGACTTCAGCTCTCACAACCTCACCAGGAGATCTGTGGTCTCCGAGAAAGGACCTTGTGCTGCATCCCCTTATTGGCGACCCATTACTGTGACTTTGGGAATTTTATGCTTGTTAATGTTGGTGATAGCTGTGGTCCTGGGTACCATGGCTATTTGGAGATCAAGTTCAGGGAACAACATGTTGAAGAATGACAGCTTCCCATCAAGAAATAAAAACAACCCGAGTCAACCCACACAATCATCTTTAGAAGAGGGTG…
XLOC_019221|CLEC7A|TCONS_00029750	TCTTTTGTCTAGAGGCACTTGTCTTAGGAGAAGAGAGGGATGAGCTCGCAAATGCTGTGTCAGTTTAGAAACTCACTTGAACCATGGAATACCAGTCTCCTTTAGAAAATGTGGATGAAGATGGATACACTCAGTTAGACTTCAGCTCTCACAACCTCACCAGGAGATCTGTGGTCTCCGAGAAAGGACCTTGTGCTGCATCCCCTTATTGGCGACCCATTACTGTGACTTTGGGAATTTTATGCTTGTTAATGTTGGTGATAGCTGTGGTCCTGGGTACCATGGCTATTTGGAGATCAAGTTCAGGGAACAACATGTTGAAGAATGACAGCTTCCCATCAAGAAATAAAAACAACCCGAGTCAACCCACACAATCATCTTTAGAAGAGGGTGAGGATA…
XLOC_019221|CLEC7A|TCONS_00029752	AGAGGCACTTGTCTTAGGAGAAGAGAGGGATGAGCTCGCAAATGCTGTGTCAGTTTAGAAACTCACTTGAACCATGGAATACCAGTCTCCTTTAGAAAATGTGGATGAAGATGGATACACTCAGTTAGACTTCAGCTCTCACAACCTCACCAGGAGATCTGTGGTCTCCGAGAAAGGAGTTCTTTCTGGCTCTTGTCCCCCTAACTGGATCACACATGAGAATAGCTGTTATCTATTTAGCACATCATTAGCTTCCTGGAATAGAAGTAAAAGACAATGCTCTCAACTGGGTTCTTATCTCCTGAAGATAGACAGCTCCAAAGAGCTGGAATTTATATCAAGGCATGTGTCTTCCCAACCTGATCATTCATTTTGGATAGGGCTTTCTCACAGCCAGAC…
XLOC_019221|CLEC7A|TCONS_00029751	AGAGGCACTTGTCTTAGGAGAAGAGAGGGATGAGCTCGCAAATGCTGTGTCAGTTTAGAAACTCACTTGAACCATGGAATACCAGTCTCCTTTAGAAAATGTGGATGAAGATGGATACACTCAGTTAGACTTCAGCTCTCACAACCTCACCAGGAGATCTGTGGTCTCCGAGAAAGGACCTTGTGCTGCATCCCCTTATTGGCGACCCATTACTGTGACTTTGGGAATTTTATGCTTGTTAATGTTGGTGATAGCTGTGGTCCTGGGTACCATGGGAGTTCTTTCTGGCTCTTGTCCCCCTAACTGGATCACACATGAGAATAGCTGTTATCTATTTAGCACATCATTAGCTTCCTGGAATAGAAGTAAAAGACAATGCTCTCAACTGGGTTCTTATCT…
XLOC_019221|CLEC7A|TCONS_00029753	ATGGAATACCAGTCTCCTTTAGAAAATGTGGATGAAGATGGATACACTCAGTTAGACTTCAGCTCTCACAACCTCACCAGGAGATCTGTGGTCTCCGAGAAAGGACCTTGTGCTGCATCCCCTTATTGGCGACCCATTACTGTGACTTTGGGAATTTTATGCTTGTTAATGTTGGTGATAGCTGTGGTCCTGGGTACCATGGCTATTTGGAGATCAAGTTCAGGGAACAACATGTTGAAGAATGACAGCTTCCCATCAAGAAATAAAAACAACCCGAGTCAACCCACACAATCATCTTTAGAAGAGGGTGAGGATACCACCAAGGCTCTCCCAACCACAGGCCTGATTCTTTCTGGCTCTTGTCCCCCTAACTGGATCACACATGAGAATAGCTGTTAT…
XLOC_019226|ENSSSCG00000000654|TCONS_00029763	TGCCGGAGAGCGTGTCTAAGAAAAAAGAGGAAGTGGTTCATAGCAATGGCTGGAGATATAGTCTATGCTGACATCAACATTGCCAGGACTCTTTCTTCGGAACATTCCTCTTCAGTACAGAGATCCGATTCTCACCACCATGGAATTTTCTTGAGAGTTGGATGTGCAATGATTGTCATTCTTCTTGTAATAGTAATTGTGCTGAGCATTTTTGTTATCCAGTTCAAATCTGCAAGACATATTAAAGGGGATAATGAATCAAAGGAGAAAAACTGTGCCAGGCAAAATGAATCTGAAACACTCACCTCAACAGTTTCTTCCAATTCTTCTACCACTCATAAACCATGCCCCTTCAAAGACTGGAAGCTACATGGGGGGAAATGTTACTGGGTTGCAGAA…
XLOC_019226|ENSSSCG00000000654|TCONS_00029764	GGCGGAATACTAACTGTAGAGCAAAAAACTACGGCTTAAATAGTCCTTTTCTTCTATGACATGCAAGGGTTCAAAAATCTATTACCTTGATTAATAAGGCTGAACACATTGCTTTTGAGTGTTATTCATCGGAGAAACAAACCAAACTCGGGAGAGGGGAAGAAAATCATCCTTATCAATTTATCTAACTTACAGGAAGTTTGCCAACATATGGGACTCCCTTCAGCAGAATATCACTAGTGGGCTTCTCTCTCGTTTTAACATAGGCAATGGCTGGAGATATAGTCTATGCTGACATCAACATTGCCAGGACTCTTTCTTCGGAACATTCCTCTTCAGTACAGAGATCCGATTCTCACCACCATGGAATTTTCTTGAGAGTTGGATGTGCAATGATTG…
XLOC_019233|MFAP5|TCONS_00029784	TCTGACTCTTCTCGCCTGGCCGTCTTCCCCCACCCCTCTCTCTCTTTCTCGCTCTCCCTCATCTCATTGTTTCAGGAGGCCAAATTGGAAGTCCTTTCCAGGGAGGGGCCCTGTTCAACTTGCTCTCCAGCCAAAGTGGAACAGAGTGAGAAGGAGAGCGACACAACCAGAGGGCTCGGTGGGAAAGCGCAGAGAACCATAAAGAATATGCTGCTGTTGGGACCCAAAGTGCTGCTGGTGCTCACTGCCCTCATCATCCCCTCTGGTTGGACACCCCTAGGGGTCAGTGGTCAACGAGGAGATGATGTGACTCCAGTAATTCTAGAAACATTCACGGAAGACCCTAATCTGGTCGATGAACCTGCTACAGATGAAACAGTTCTGGCCGATATGGAACCT…
XLOC_019233|MFAP5|TCONS_00029785	GGCCCTGTTCAACTTGCTCTCCAGCCAAAGTGGAACAGAGTGAGAAGGAGAGCGACACAACCAGAGGGCTCGGTGGGAAAGCGCAGAGAACCATAAAGAATATGCTGCTGTTGGGACCCAAAGTGCTGCTGGTGCTCACTGCCCTCATCATCCCCTCTGGTTGGACACCCCTAGGGGTCAGTGGTCAACGAGGAGATGATGTGACTCCAGTAATTCTAGAAACATTCACGGAAGACCCTAATCTGGTCGATGAACCTGCTACAGATGAAACAGTTCTGGCCGATATGGAACCTTCCACAGATGACCTGGCCTCGCTCAGTGATAAAAATACCACAGCTCTGGGGTCTCCAGAGTGCCGAGATGAGAAATTCGCTTGCACAAGACTCTACTCCGTGCATC…
XLOC_019263|FGF23|TCONS_00029839	CTCAGGCCAGAAACCGGTGAGGAAGAGAAATAGGTCTGCAAGGTCTCCAAGGAGCTGGGGAGGCAGGGTCAGATTTCAAATTCCGCGCCAGCCAGTCAGAGAGCGGCGATGCTGGGGGCCCGCCTCGGGCTCTGGGTCTGCACCCTGTGCTGTGCGGCCAGAGCCTATCCCGACACCTCCCCGCTGCTGAGCTCTGGCTGGGGCGGCCTGACCCACCTGTACACGGCCACGGCCAGGAACAGCTACCACCTGCAGATCCACAAGGATGGCCACGTGGATGGCTCACCCCAACAGACCATCTACAGTGCCCTAATGATCAGGTCGGAGGACGCAGGCTTCGTGGTCATAACAGGCGTGATGAGCAGGAGATACCTCTGCATGGACTTAAGGGGCAACATT…
XLOC_019263|FGF23|TCONS_00029840	ATGCTGGGGGCCCGCCTCGGGCTCTGGGTCTGCACCCTGTGCTGTGCGGCCAGAGCCTATCCCGACACCTCCCCGCTGCTGAGCTCTGGCTGGGGCGGCCTGACCCACCTGTACACGGCCACGGCCAGGAACAGCTACCACCTGCAGATCCACAAGGATGGCCACGTGGATGGCTCACCCCAACAGACCATCTACAGTGCCCTAATGATCAGGTCGGAGGACGCAGGCTTCGTGGTCATAACAGGCGTGATGAGCAGGAGATACCTCTGCATGGACTTAAGGGGCAACATTTTTGGATCGCTGCACTTCAGCCCCGAGAGCTGCAGGTTCCGGCAGCGGACGCTGGAGAACGGCTACGACGTGTACCACTCGCCGCACTACCGCTTCCTCGTCAGCCTG…
XLOC_019269|NRIP2|TCONS_00029854	GTTATTTATTTCTTTCCTTTCTTCCTGCTGAGACCCTCCAGTCAGGCGAGCCGCAGCGCGGGAAGCTGCAGGGACACGGAGGCTGAAAGGATGGAGGGCAAGGCTGCTCCGAAGCCCCCAGCCTGCCCCGCAGGGGCCAGGAGCACCAGGCCAGAGGCCCCAAAGGAGGCAGGCAACGCCGGGAGCAGGGCACAGGAGGCAGAGCTGCTGGGCCCAGCCCAGCTGAGCCAGCAGCGGCGGCTCAGACAGGCCACCCAGTTCCTGCACAAGGACTCGGCCGACTTGCTCCCGCTGGACAGCCTCAAGAGGCTCGGCACCTCCAAGGACTGGCAGCCACACAGCGTGATCCAGAGGCGCCTGGTGGAGGGGAGCCAGAGCCGGCCTGCAGGGGAATCTCCC…
XLOC_019331|ENSSSCG00000000849|TCONS_00029966	GTAATTTCAGGTTGAAAAAACTGTCTGGGACTGGGAACTTATGAATGATATCAAACCAATATGGCAGAGACCATCAAAGGAAGTAGAAGATGATGAATACAAAGCTTTCTACAAATCATTTTCAAAGGAAAGCGACGACCCCATGGCTTATATCCACTTCACTGCTGAAGGGGAAGTTACCTTCAAGTCAATTTTATTTGTACCCACATCTGCCCCACGTGGGCTATTTGATGAATATGGATCTAAGAAGAGTGATTACATTAAGCTGTATGTGCGCCGCGTGTTCATCACAGACGACTTCCATGATATGATGCCCAAGTACCTGAACTTCGTCAAGGGCGTTGTGGACTCAGATGATCTCCCCTTGAATGTTTCCCGTGAGACTCTGCAGCAACATAA…
XLOC_019332|XLOC_019332|TCONS_00029967	CGCGAGTAGTGGGGGTGAAAAGCGGCCCGACCTGCTTGGGGGGTAGTGGGCGGATCGCACGGCTTGTGGTTGTGAGGTTCTGAGCCCAGGGGAGGGGGGGCGGAGGTGGCTCCTTCGATCAAAGGGGACTTGAGACTCACCGGCCGTGCGACATGAGGGCCCTGTGGGTGCTGGGCCTGTGCTGCGTCCTGCTGACCTTCGGGTCTGTCCGCGCTGAGGATGAAGTGGATGTGGATGGGACAGTGGAAGAAGATCTGGGTAAAAGTAGAGAAAGTTCCAGGACAGACGATGAAGTAATACAGAGAGAGGAAGAAGCTATTCAATTGGATGGATTAAATGCATCCCAAATAAGAGAACTTAGAGAGAAATCAGAAAAATTTGCCTTCCAAGCTGAAGTTA…
XLOC_019338|IGF1|TCONS_00029975	GTTTCCTGTCTACAGTGTCTGTGTTTTGTAGATAAATGTGAGGATTTTCTCTAAATCCCTCTTCTGTTTGCTAAATCTCACTGTCACTGCTAAATTCAGAGCAGATAGAGCCTGCGCAATGGAATAAAGTCCTCAAAATTGAAATGTGACATTGCTCTCAACATCTCCCATCTCCCTGGATTTCTTTTTGCCTCATTATTCCTGCTAACCAATTCATTTCCAGACTTTGCACTTCAGAAGCAATGGGAAAAATCAGCAGTCTTCCAACCCAATTATTTAAGTGCTGCTTTTGTGATTTCTTGAAGGTAAAGATGCACATCACATCCTCTTCGCATCTCTTCTACTTGGCCCTGTGCTTGCTCTCCTTCACCAGCTCTGCCACGGCTGGACCTGAGACCC…
XLOC_019338|IGF1|TCONS_00029977	GTTTCCTGTCTACAGTGTCTGTGTTTTGTAGATAAATGTGAGGATTTTCTCTAAATCCCTCTTCTGTTTGCTAAATCTCACTGTCACTGCTAAATTCAGAGCAGATAGAGCCTGCGCAATGGAATAAAGTCCTCAAAATTGAAATGTGACATTGCTCTCAACATCTCCCATCTCCCTGGATTTCTTTTTGCCTCATTATTCCTGCTAACCAATTCATTTCCAGACTTTGCACTTCAGAAGCAATGGGAAAAATCAGCAGTCTTCCAACCCAATTATTTAAGTGCTGCTTTTGTGATTTCTTGAAGGTAAAGATGCACATCACATCCTCTTCGCATCTCTTCTACTTGGCCCTGTGCTTGCTCTCCTTCACCAGCTCTGCCACGGCTGGACCTGAGACCC…
XLOC_019338|IGF1|TCONS_00029976	GTTTCCTGTCTACAGTGTCTGTGTTTTGTAGATAAATGTGAGGATTTTCTCTAAATCCCTCTTCTGTTTGCTAAATCTCACTGTCACTGCTAAATTCAGAGCAGATAGAGCCTGCGCAATGGAATAAAGTCCTCAAAATTGAAATGTGACATTGCTCTCAACATCTCCCATCTCCCTGGATTTCTTTTTGCCTCATTATTCCTGCTAACCAATTCATTTCCAGACTTTGCACTTCAGAAGCAATGGGAAAAATCAGCAGTCTTCCAACCCAATTATTTAAGTGCTGCTTTTGTGATTTCTTGAAGGTAAAGATGCACATCACATCCTCTTCGCATCTCTTCTACTTGGCCCTGTGCTTGCTCTCCTTCACCAGCTCTGCCACGGCTGGACCTGAGACCC…
XLOC_019383|DCN|TCONS_00030043	CACACAATAAAACAAATTCCAAGTCGTTGCTCCACTACTATACTCCAGAAGCAGTTTAGAATCTTAAGCAGATGCAAGAGGAATAAAGCACTTAAATAGGGAGAAAAAAGACCGATAAAGTTTCTGGCTACAATACAAGAGACATATCATTACCATATGATCTAATGTGGGTGTCAGCCGGATTGCGTTCATTGAGGGAAACCTTATTTTTTAACTGTGCTATGGAGTAGAAGCAGGAGGTTTTCAACCTAGTGACAGTCAGAGCAGCACCTACCCCCTCCTTCTTTCCACACCTGCAAACTCTTGCTTGGGCTGAATATTTAGTGTAATTACATCTCAGCTTTGAGGGCTCCTGTGGCAAATCCCCGGATTAAAAGGTTCCTTGGTTGTGAAAATACA…
XLOC_019383|DCN|TCONS_00030044	GAGAATCTGCACCATTTTAACCAGAGTAAACAAATATAAATGAAAATATTCCTCTGAGGTCATGTTCCTTGGTTGTGAAAATACATGAGATAAATCATGAAGGCAACTATCATCTTCCTCTTGCTTGCACAAGTTTCCTGGGCTGGACCATTTCAACAGAAAGGCTTATTTGACTTTATGCTAGAAGATGAGGCTTCTGGGATAGGCCCAGAAGACCGCTTTCCTGAAGTTCCTGAATTAGAGCCTCTGGGACCCATGTGTCCCTTCCGCTGTCAATGCCATCTTCGAGTTGTCCAATGTTCTGATTTGGGTCTGGACAAAGTGCCCAAAGATCTTCCACCTGACACTGCCCTGCTGGATCTGCAAAACAACAAAATAACTGAAATCAAAGATGGAGAC…
XLOC_019383|DCN|TCONS_00030045	GTTCTTTAAAAGAGGTAAGAGCAACGTGCTTCGGGAGCACAGAAGAGGGGGAAAGCAGCATCCTGCCTGGATGAGCCAGGGAGTACACAAAGGAAGCCCATTATCTCATTTAGTCTTCAGGACACTCTTACAAGGTTCCTTGGTTGTGAAAATACATGAGATAAATCATGAAGGCAACTATCATCTTCCTCTTGCTTGCACAAGTTTCCTGGGCTGGACCATTTCAACAGAAAGGCTTATTTGACTTTATGCTAGAAGATGAGGCTTCTGGGATAGGCCCAGAAGACCGCTTTCCTGAAGTTCCTGAATTAGAGCCTCTGGGACCCATGTGTCCCTTCCGCTGTCAATGCCATCTTCGAGTTGTCCAATGTTCTGATTTGGGTCTGGACAAAGTGCCCA…
XLOC_019384|LUM|TCONS_00030046	AAAGGGCTTTGTAAGAGAAATGTTCTCACTGTAGATGCCTCATTTGCAGCAGGACTCAATTTGGGGTTAAAAGCTATGGTATTTGGGCTAGTTCCAGACACATGTATCTCTCCCTTATTCCATAGGGAGGGAGCTGGGCTGTCCTTGCTCACCAAGTCCACCTGCACTTCGTTAGAGAGCAGTGTTGGCATGCCACACCGCAAGATCCCCACAATGACATAACTCCATTCAGAGACTGGCGTGACTGGGCTGGGTTTCCCCCCCCCCCTCAGCTCTTGTATCACTGAAGAATCTGGCAGCCAGTTCCGTCCTGACAGAGTTTACAGCATATATTGGTGGATTCTTGTCCATAGTGCATCTGCTTTAAGAATTAACGAAAGCAGTGTCAAGACAGTAAGG…
XLOC_019384|LUM|TCONS_00030047	ATGCATCTAGGCGTGTTTACTCTCCTCTTGGCGACAATCGGCAGCGCCAGTGGCCACTACTATGATGACGACGATTATTACTTCCCCCTCTCGATTTATGGGCGATCATCGCCCAACTGTGCCCCGGAATGCAATTGCCCTGAGAGCTACCCAACGGCCATGTACTGCGATGAGCTGAAATTGAAAAGCGTGCCAATGGTGCCTCCTGGAATCAAGTACCTTTACCTGAGAAACAACCAGATCGACCATATCGACGACAAGGCCTTTGAAAATGTGACTGATCTAGAGTGGCTCATTCTAGATCATAACCTTCTAGAAAACTCCAAAATAAAAGGAAGAGTTTTCTCTAAACTGAAGCAACTGAAGAAGCTGCATATAAATTACAACAATCTGACCGAG…
XLOC_019402|XLOC_019402|TCONS_00030071	TCTTTTTACATCAGTGTGTTCTGGATCTCTTATCAAGTAAAGGAGGGAATCCGCCCGTCTGCTTTGTGAACTACGCAGCACTTCAGAAGATGGACTCTCTGGACGCCATGGAAGGTGACGTTGAGCTCGAATGGGAAGAAACCACCATGTAAGCATTCGGCCAGAGCTGCCGCTGGAGGCACCTTTGAGTCCCAGGGCCCAATCACCCTTCGCGCTTCTGAATGGAATTGTGCAACCTAAAATAAATCGCTGTGCTTCCCTCACTGTGCCTTACTAAATGGGTTGACATGTTATGAAGAGTTCTAGGAAATAGCTCATTCAGGATGTTATCCCCTTATACAGAACACATTTAAAATGTTTAAGAGAAGACACCCCAGAGACTTTTGGAGGCTTGTGTAT…
XLOC_019430|GTSE1|TCONS_00030128	CTCCCCGCAGGTGTCGTCCTTTTGGCCGATGAGAAGTTCGACTTCGACCTTTCCTTGTCGTCTTCGAGCGCGAATGAAGACGACGAGGTCTTTTTTGGACCCATTGGGCATAGAGAACGGTGCGTCGCCGCCAGCTTGGAATTAAAAGAATTAAACGGCCAGATTCCCAAGGAGCCGCCGCCGCCGCCATCTGAAAGCCGCCTGGCTTGGAGCCCTCTCACGGGGGAGAAATTTGTGGAGGTTTATAAAGAAGCTCACTTGCTGGCCTTGCAGATACAAAGCAGCAGCAAAAACCAGGCGGCCCAGGCTGCCAAGCCCGAGGGCCCTGGGAGCCAGGGGGCGGATGGATTCATCCAGGAGTCAGCGTTAAAAATAAACCTCTTCGAGAAGGAAAACGAA…
XLOC_019430|GTSE1|TCONS_00030130	AACTAGCCAATCCTCAGCCCGCGCCGCAGTTGCCGCGGCGCGTTTAAACCCGGGGCGGAGGCGCGTCGGCCGGGACCGCTCCGGTGACTTCTGACAGCTCTCGCCGCGGCGGGAGGAGCCGGCAGCGACGCGCCTTCGGCCAGCCAGGCCCAGCGGCGGCGATGGAGGTTCCCGAGGACGGTGTCGTCCTTTTGGCCGATGAGAAGTTCGACTTCGACCTTTCCTTGTCGTCTTCGAGCGCGAATGAAGACGACGAGGTCTTTTTTGGACCCATTGGGCATAGAGAACGGTGCGTCGCCGCCAGCTTGGAATTAAAAGAATTAAACGGCCAGATTCCCAAGGAGCCGCCGCCGCCGCCATCTGAAAGCCGCCTGGCTTGGAGCCCTCTCACGGGGGAGA…
XLOC_019430|GTSE1|TCONS_00030129	AACTAGCCAATCCTCAGCCCGCGCCGCAGTTGCCGCGGCGCGTTTAAACCCGGGGCGGAGGCGCGTCGGCCGGGACCGCTCCGGTGACTTCTGACAGCTCTCGCCGCGGCGGGAGGAGCCGGCAGCGACGCGCCTTCGGCCAGCCAGGCCCAGCGGCGGCGATGGAGGTTCCCGAGGACGGTGTCGTCCTTTTGGCCGATGAGAAGTTCGACTTCGACCTTTCCTTGTCGTCTTCGAGCGCGAATGAAGACGACGAGGTCTTTTTTGGACCCATTGGGCATAGAGAACGGTGCGTCGCCGCCAGCTTGGAATTAAAAGAATTAAACGGCCAGATTCCCAAGGAGCCGCCGCCGCCGCCATCTGAAAGCCGCCTGGCTTGGAGCCCTCTCACGGGGGAGA…
XLOC_019460|CYP2D6|TCONS_00030182	TGGTCAAGCCTTCAGAGTGCTCTGCATGGCCTGGTCTTAGGTGCTTGGTGCGGTGAGGAGCCCAGTGTGCACTGAGGCAGCCATGGGTCTGCTGACTGGGGGTTTACTGGGGATCCTGGCCTTGGCCATGGTCATCTTCCTGCTCCTAGTGGACTTGATGCACCGGCGCTCACGCTGGGCTCCACGCTACCCACCGGGCCCCATGCCACTGCCTGGGCTGGGTAACCTGCTACAAGTGAACTTCCAAGACCCACGTCTCAGCTTTATCCAGCTGCGGCGCCGCTTCGGGGATGTATTCAGCCTACAGCAGATCTGGAGGCCCGTGGTCGTGCTCAATGGGCTGGCGGCTGTGCGGGAGGCGCTGGTGTCCCACAGCCATGAAACCTCCGACCGCCCACC…
XLOC_019460|CYP2D6|TCONS_00030183	TCCCTTTATAAAGAGGGCCTAGGCTGGTCAAGCCTTCAGAGTGCTCTGCATGGCCTGGTCTTAGGTGCTTGGTGCGGTGAGGAGCCCAGTGTGCACTGAGGCAGCCATGGGTCTGCTGACTGGGGGTTTACTGGGGATCCTGGCCTTGGCCATGGTCATCTTCCTGCTCCTAGTGGACTTGATGCACCGGCGCTCACGCTGGGCTCCACGCTACCCACCGGGCCCCATGCCACTGCCTGGGCTGGGTAACCTGCTACAAGTGAACTTCCAAGACCCACGTCTCAGCTTTATCCAGCTGCGGCGCCGCTTCGGGGATGTATTCAGCCTACAGCAGATCTGGAGGCCCGTGGTCGTGCTCAATGGGCTGGCGGCTGTGCGGGAGGCGCTGGTGTCCCACAG…
XLOC_019505|H1F0|TCONS_00030266	GGGAAGGCCCGGGCCGGGNTCCAGAAGTACATCAAGAGCCACTACAAGGTGGGTGAGAACGCCGACTCCCAGATCAAGTTGTCCATCAAGCGCTTGGTCACCACCGGGGTCCTCAAGCAGACCAAAGGGGTGGGTGCCTCGGGGTCTTTCCGCCTGGCCAAGAGCGACGAGCCCAAGAGGTCAGTGGCCTTCAAGAAGACGAAGAAGGAAGTCAAGAAGGTGGCCACGCCAAAGAAGACGGCCAAGCCCAAGAAGGCTGCCTCCAAAGCCCCAAGCAAGAAGCCCAAAGCCACCCCGGTCAAGAAGGCCAAGAAGAAGCCGGCTGCCACGCCCAAGAAAGCCAAAAAACCCAAGACTGTCAAAGCCAAACCAGTCAAGGCATCCAAGCCTAAGAAGGCC…
XLOC_019552|GPD1|TCONS_00030347	NNCCCGAGCTTCATCCTGTGCCCAGGGGGTAGACGAGGGCCCCGACGGGCTGAAGCTCATCTCTGAAGTGATTGGGGAGCGCCTTGGCATCCCCATGAGCGTGCTGATGGGGGCCAACATTGCCAATGAGGTGGCTGATGAGAAGTTCTGTGAGACAACCATCGGCTGCAAGGACCTGGCCCAGGGACAGCTTCTGAAGGAGTTGATGCAGACACCCAATTTCCGTGTCACGGTGGTGCAGGAGGTGGACACAGTAGAGATCTGCGGGGCCTTAAAGAATATAGTGGCCGTGGGGGCTGGCTTCTGTGATGGGCTGGGCTTTGGCGACAACACCAAGGCGGCGGTGATCCGACTGGGGCTCATGGAGATGATTGCCTTCGCCAAGCTCTTCTGCCACGG…
XLOC_019552|GPD1|TCONS_00030348	CAGGGGGTAGACGAGGGCCCCGACGGGCTGAAGCTCATCTCTGAAGTGATTGGGGAGCGCCTTGGCATCCCCATGAGCGTGCTGATGGGGGCCAACATTGCCAATGAGGTGGCTGATGAGAAGTTCTGTGAGACAACCATCGGCTGCAAGGACCTGGCCCAGGGACAGCTTCTGAAGGAGTTGATGCAGACACCCAATTTCCGTGTCACGGTGGTGCAGGAGGTGGACACAGTAGAGATCTGCGGGGCCTTAAAGAATATAGTGGCCGTGGGGGCTGGCTTCTGTGATGGGCTGGGCTTTGGCGACAACACCAAGGCGGCGGTGATCCGACTGGGGCTCATGGAGATGATTGCCTTCGCCAAGCTCTTCTGCCACGGCCCCGTGTCCTCCGCCACCTTC…
XLOC_019585|XLOC_019585|TCONS_00030393	TGAGCTTCCTTGCTTCCTTCTTCCAGACACCTGTATCTTCAACTCCCTCGGCCCAGTTTCACCCTTATCTGCTCCACCTTCTAGATCAGTCACCCCCACCACCCTCCAGTCTCCCCCACCCGGGGCGTGTCACTTCCTCCTCTGCAGCCTCCCAGATCAGTACACAAAGGCTGCCGCTACCACCGGAGGAAGGGCTGCTCCTCATCCACCTAAGCACTCCCCCTCCCGCGCCTCCCCCCAGCCTCTGCTCCCCCCTCCCATCTCTTTTACATTCGTTTCCCACTGGAGAGAGGAAAAGGAGGAAGGGGATGCCTGAGTGCTAGCATTTGCCTGCTGCCCAGCATTTGCCTGCTGCCCCGGTGCCAAGGATTACAAGGTAAGGGTCTCCCAATATTACTC…
XLOC_019610|ENSSSCG00000000291|TCONS_00030432	TTCCAGCCCTTTTTTGTCGACACCTACTTCCACCTGCACTGGCGCACGGGGCCACCTTCTGCAGGGTCTTTGGACTCCTCCTTTTTGCGTCCAACTCTGTCTCCATCCTCACCCTCTGCCTCATCGCCCTGGGACGCTACCTCCTCATTGGCCACCCAAAGCTCTTTCCCCAAGTTTTCAGTGCCAAGGGCATAGTGCTGGCCCTGGTGAGCACCTGGGTGGTGGGTGTGGGCAGCTTTGCTCCCCTCTGGCAGATCTATATCTTGGTGCCTGTAGTCTGCACCTGCAGCTTTGACCGCATTCGAGGTCGACCCTACACCACCATCCTCATGGGCATCTACTTTGTGGTTGGGCTCAGCAGTGTCGGCATCTTCTACTGCCTCATCCACCGCCAGGTAA…
XLOC_019616|PPP1R1A|TCONS_00030441	GACATCTCCCCCCAGATCCGGAGGCGCCGCCCCACCCCTGCCACCCTCGTGCTGACTAGTGACCAGTCATCTCCAGAGGTCGATGAAGACCGGATCCCCAACCCACTTCTCAAGCCCACTTTGTCCATGTCTCCACGGCAACAGAAGAAGGTGACGAGGACCACACCCACAATGAAAGAGCTCCAGATGATGGTTGAACATCACCTGGGGCAACAGCAGCCGGGAGAGGAGCCCGAAGGAGCCGCCGAGAGCACAGGGACCCAGGAGTCCTGCCCACCTGGGATCACAACCACAGGAGCAGAGTCACGGCCGGGAGCCACTGGGAAAGCAGACAGTACG
XLOC_019649|ITGA7|TCONS_00030481	CTCTTCGGCCAGACCCGTCCTCCACGTCTCTCACAAGGTCTCTATTCTTCCACCAACCATTGACCTAGAACAGCCCAACTGTGCCGGCGGCCACTTGGTCTGCATAGATCTGAGGGTCTGTTTCAGCTACTCTGCATCGCCCAGCAGCTACAGCCCTGTTGTGGCCCTGGATTACGTGTTAGATGGGGACACAGACCGGAGGCTTCGGGGCCAGGTCCCCCGGGTGACCTTCCTGAGCCGTAGCCCGGATGACCCCAAGCACCAGGCCTCAGGCACCGTGTGGCTGAAACACCAGCGTGACCAAGTGTGTGGGGACACCATGCTCCAGCTTCAGGAGAATGTCAAAGACAAACTTCGGGCCATTGTGGTGACCCTGTCCTATAGTCTCCAGACCCCTCG…
XLOC_019649|ITGA7|TCONS_00030482	ATGGCCGGGACTCCGGGCCGCGATCCTGGGGGGGGCCCTAGGATTTACTACCTTCTTGGATCCCTTCTCGCCGGACTGCTCGTCCCAGGGGCTATCGCCTTCAATCTGGACGTGATGGGCGCCCTGCGCAAGGAGGGCGAGCCGGGGAGCCTCTTCGGCTTCTCTGTGGCTCTGCACCGGCAGTTGCAGCCCCAACGCCAGAGCTGGCTGCTGGTGGGCGCTCCCCAGGCTCTGGCCCTGCCTGGACAGCAGGCGAATCGCACCGGAGGCCTCTTCGCTTGCCCCCTGAGCCTGGAAGAGACTGACTGCTACAGAGTGGACATTGACCGTGGTGCCGATGTGCAGAAGGAGAGTAAGGAGAACCAGTGGTTGGGAGTCAGTGTTCGGAGCCAGGGGCCT…
XLOC_019649|ITGA7|TCONS_00030483	GGGCATCCCTCTGCGACTCTGGGCGGCTTCTACCTGCCGCGGGACCGAGGGGGCGGGGCGAGGGCGGGACGGGGGCGGTACCCGTGGGAGCGGAGGCGGGACCCCGAGTGGACAGAGGGCTACGGCTGCCGCAGTCGTCCCGGCGGGAGCTCGGGCTGCGGAACCGCGGGAGAAGGGTGGCGAGGCCGAAGACTGGGAGACCCCCCTGAAGGACTAGCGAGACTTGGAGACCAGAGATCCGCCTCGGGAGACCTGGGGTTCAGGGCGCGAGCGTATTTCTTTGCGCTCCCCGGGAGCGCGCGCGAGGGTCGCCCCATGGCCGGGACTCCGGGCCGCGATCCTGGGGGGGGCCCTAGGATTTACTACCTTCTTGGATCCCTTCTCGCCGGACTGCTCGTC…
XLOC_019649|ITGA7|TCONS_00030484	ATGGCCGGGACTCCGGGCCGCGATCCTGGGGGGGGCCCTAGGATTTACTACCTTCTTGGATCCCTTCTCGCCGGACTGCTCGTCCCAGGGGCTATCGCCTTCAATCTGGACGTGATGGGCGCCCTGCGCAAGGAGGGCGAGCCGGGGAGCCTCTTCGGCTTCTCTGTGGCTCTGCACCGGCAGTTGCAGCCCCAACGCCAGAGCTGGCTGCTGGTGGGCGCTCCCCAGGCTCTGGCCCTGCCTGGACAGCAGGCGAATCGCACCGGAGGCCTCTTCGCTTGCCCCCTGAGCCTGGAAGAGACTGACTGCTACAGAGTGGACATTGACCGTGGTGCCGATGTGCAGAAGGAGAGTAAGGAGAACCAGTGGTTGGGAGTCAGTGTTCGGAGCCAGGGGCCT…
XLOC_019649|ITGA7|TCONS_00030485	CTGCCGCAGTCGTCCCGGCGGGAGCTCGGGCTGCGGAACCGCGGGAGAAGGGTGGCGAGGCCGAAGACTGGGAGACCCCCCTGAAGGACTAGCGAGACTTGGAGACCAGAGATCCGCCTCGGGAGACCTGGGGTTCAGGGCGCGAGCGTATTTCTTTGCGCTCCCCGGGAGCGCGCGCGAGGGTCGCCCCATGGCCGGGACTCCGGGCCGCGATCCTGGGGGGGGCCCTAGGATTTACTACCTTCTTGGATCCCTTCTCGCCGGACTGCTCGTCCCAGGGGCTATCGCCTTCAATCTGGACGTGATGGGCGCCCTGCGCAAGGAGGGCGAGCCGGGGAGCCTCTTCGGCTTCTCTGTGGCTCTGCACCGGCAGTTGCAGCCCCAACGCCAGAGCTGGCT…
XLOC_019649|ITGA7|TCONS_00030486	CCCATGGCCGGGACTCCGGGCCGCGATCCTGGGGGGGGCCCTAGGATTTACTACCTTCTTGGATCCCTTCTCGCCGGACTGCTCGTCCCAGGGGCTATCGCCTTCAATCTGGACGTGATGGGCGCCCTGCGCAAGGAGGGCGAGCCGGGGAGCCTCTTCGGCTTCTCTGTGGCTCTGCACCGGCAGTTGCAGCCCCAACGCCAGAGCTGGCTGCTGGTGGGCGCTCCCCAGGCTCTGGCCCTGCCTGGACAGCAGGCGAATCGCACCGGAGGCCTCTTCGCTTGCCCCCTGAGCCTGGAAGAGACTGACTGCTACAGAGTGGACATTGACCGTGGTGCCGATGTGCAGAAGGAGAGTAAGGAGAACCAGTGGTTGGGAGTCAGTGTTCGGAGCCAGGGG…
XLOC_019715|LRIG3|TCONS_00030598	AACTCTGCTGCAACTGGCCGTTCTTTTCGGTTTCCCTCTCGCTGCCCCGGGCATGAAAGGGCTTTGCAGCCGGGACTGAAAAAAAGGAGATTTTACCTGGGAGCGTGAGAGGAACGCGTGCACACGCGGCCCAGAGCTCGGGCGTCCATTCTCCCGCTGGAAGTTGGTGCAGGGCTCCGAGTGCGCGCCGGCTGCGGAGCCCCGGGCGGAGCGAGAGGCCGCAGGACCTCGATGGGCGCGCCGAGGCTCTGCGCGCCTGCGGCGGCGCTAGGGTTGCTGCTGTGCACCGTGCTGGGGCGCGCAGACCCGACCGAGGGCGGCAGCCGTCCGGCGCTAGGGCCGCCTTCGGGGGTCGCCCCGGAGCGCCAGTGCCCCGCTCCATGTCGCTGCCTCGGGGAC…
XLOC_019732|IFNG|TCONS_00030618	GACACAGTACATTTTTCTGATCATCTTCAGATCAGCTATTGCAGAAGAAAGGTCAGCCAAGCGCTCTGGGCCTGATCGACTGTATATAGGAGCTTCTGATTTCAACCAGAAGCTAACTCTCTCCGAAACAATGAGTTATACAACTTATTTCTTAGCTTTTCAGCTTTGCGTGACTTTGTGTTTTTCTGGCTCTTACTGCCAGGCGCCCTTTTTTAAAGAAATAACGATCCTAAAGGACTATTTTAATGCAAGTACCTCAGATGTACCTAATGGTGGACCTCTTTTCTTAGAAATTTTGAAGAATTGGAAAGAGGAGAGTGACAAAAAAATAATTCAGAGCCAAATTGTCTCCTTCTACTTCAAATTCTTTGAAATCTTCAAAGATAACCAGGCCATTCA…
XLOC_019739|LYZ|TCONS_00030629	GCCCGGGAGAAGAAGGAAGTGAGAAGACCTTAAATACTGGGAACCAGGTCACCCTGTTCAGCCTGGAGCCCCGGCTTCTCAGACAACATGAAGACTCTCCTCGTTCTTGCGCTTCTCCTCCTTTCTGTCTCTGTACAGGCCAAGGTCTATGATCGGTGCGAGTTCGCCAGAATTCTGAAAAAGTCTGGCATGGACGGCTATAGGGGAGTCAGCCTGGCGAACTGGGTGTGTTTGGCCAAGTGGGAAAGTGATTTTAACACAAAAGCTATAAACCACAATGTTGGAAGCACTGATTATGGAATATTTCAAATTAATAGCCGCTACTGGTGTAATGATGGCAAGACACCCAAAGCAGTTAATGCCTGTCACATATCCTGCAAAGTTTTGCTGGACGATGAC…
XLOC_019807|GOLT1B|TCONS_00030749	TGGCGGCTCTTGCCTGGGCTGCTTCCCGGCTTCTTTTCTCCGACTCCGCTTCACACCCTGGCCGCCCCGAGGTGCTATCGCCGCCGCCCTCACCGCTGCAGCCATGATCTCCTTAACGGACACCCAGAAAATTGGAATGGGATTAACAGGATTTGGAGTGTTTTTCCTGTTCTTTGGAATGATTCTCTTTTTTGACAAAGCACTACTGGCTATTGGAAATGTTTTATTTGTGGCTGGCTTGGCTTTTGTAATTGGTTTAGAAAGAACATTCAGATTCTTCTTCCAAAAACATAAAATGAAAGCTACAGGATTTTTCCTGGGTGGTGTATTTGTAGTCCTTATCGGTTGGCCTTTGATAGGCATGATCTTCGAAATTTATGGATTCTTTCTCTTATTCCG…
XLOC_019839|KLRD1|TCONS_00030792	TTTACAGCTTTTCAGACCACTGCATGGAGGTTGATTTCTGGTGTCTTAGGAGTAATATGCCTTTTGTTGATGGCCGCTTTGGGAATTTTGTTGAAAAATTCATTTAATAAACAAAATGTTCAACCAACTCTCTCTCCAGGACCCTCCACAGATCCCCTGGAAGGATCTGACTGCTGTTCTTGCCAAGAGAAGTGGATTGGGTACCAATGTAACTGTTATTTCATTTCTAGTGAATCAAAAACATGGAAAGACAGTAGGAATTTTTGTATTTCTCATAATTCCAGTCTACTTCAGGTGCAAAACAGAAATGAACTGGATTTTATGAACTCCAGTGGACAGTTTTACTGGATTGGATTCTCTTTCAGTGAAGAGCATCATGCCTGGCTTTGGGAGGATAAT…
XLOC_019845|CLEC2B|TCONS_00030798	ATTATGACAAAATCATTCACCCTGTTTATTATTATTATTATCATAATCACAGGAAACTCAATACAAATCTTGTTAATTAAAGCTCAGAATGCTCCGTATTTTTGCCCAGATAATTGGATTGGTTTCCAAGATAAATGCTATTATTTTTCTAAAGAAGAGAAAAATTGGAACTCAAGTAAAGACAGCTGTTTATCTGAAAATGCTGACCTGGTTTTGATTAGCACCCCAGAAGAAATGCAATTTCTTAAGCGATATAAGTGTACTTCTGATCACTGGATTCATCCAGGAAGTCAAACAAAACCATGGACAGAAAGAAGCACACTTAACCACTGGCTTACCACTAAAGAGAATGAAGTATGTCCTTACCTTAATGAAGATGGTATTGCAACAGCGAGATGC…
XLOC_019845|CLEC2B|TCONS_00030799	GATTACATGATTACTTTCGTTTTGAGAACACTGCTTAAAAGTGTGTTTTGCTTTAAGCTGCATCACTCTAGTTTGGAGCTGTGCTGTAAAAACGACATTTTTTATATTAAAAGTTAAAACTTTGAAGAGAGATGTTGGACCAAAGGCCACAAGACATCCAGTTACCTACTATGGGTGATGGAGTGCAGCAAACCAGTGAAAGAAATCAAGAAACCACAGAAAATGAGCGAGGTATTACGTTCCGGTGTAAGGTGTACCTTGCTTGGATATTTGCCATACCTTTGGTTGTTATTGCGCTTTTAAGTTATTGCTTGGATAATTGGATTGGTTTCCAAGATAAATGCTATTATTTTTCTAAAGAAGAGAAAAATTGGAACTCAAGTAAAGACAGCTGTTTAT…
XLOC_019845|CLEC2B|TCONS_00030800	AAGGAAGGCCGTATGACTGTTTCGATGCTTGCTGGAACTTCCGTCATTTCCAGCAATTGTTTTGTTTAGCATTTATTTCGCGGGAGGCACACGGCATGATTACATGATTACTTTCGTTTTGAGAACACTGCTTAAAAGTGTGTTTTGCTTTAAGCTGCATCACTCTAGTTTGGAGCTGTGCTGTAAAAACGACATTTTTTATATTAAAAGTTAAAACTTTGAAGAGAGATGTTGGACCAAAGGCCACAAGACATCCAGTTACCTACTATGGGTGATGGAGTGCAGCAAACCAGTGAAAGAAATCAAGAAACCACAGAAAATGAGCGAGGTATTACGTTCCGGTGTAAGGTGTACCTTGCTTGGATATTTGCCATACCTTTGGTTGTTATTGCGCTTTTA…
XLOC_019863|LAG3|TCONS_00030835	GGACAGGGGCCGCGGCCCTGGGAGCAGCAGAACGGCCTCCAGCTCGAGACAGCCACCTTGTCTCCACTCTGCTCTCTGCCAGCACCCTGCCCCATCCCTGAGGACCCCCCCCAGCCCATCCTGAGCCCACCTTCCTGCTGCCTGATCCGGCCAGCTTTCCTCTAGATTCATTGGTTCCTCCCTCTCTCCCCAGGCCTCCATCCCTCTTTTTCTGGAGTCTCTTCCACCCACTCCCTCTCTGCAGAACCTCTCTCTTTTGTCTGTTAGTCCTTCTCCACTGTCTGACCTCTTCCCTTTGGAGGGCTGTGTGGTCCAGGCCTCAGGGGAGATGGGGGAGGCTCACTTCCTCATCTGGCTGCTTCTGCAACTGCTCTGCGCGGCTGCAGTGGAGGCTCCAGA…
XLOC_019906|WNT5B|TCONS_00030937	AGCCCGCCACTCCTGCTCGCCGCTGCTGCAGCCCTGCTCGCCAGCTGGGCCCCGCTCCCCTCTGAGGCCAGCTCCTGGTGGTCCTTGGCCATGAACCCGGTGCAGAGACCTGAGATGTTCATCATCGGAGCCCAGCCCGTGTGCAGCCAGCTCCCTGGGCTGTCCCCCGGCCAGAGGAAGCTGTGCCAGCTTTACCAGGAGCACATGGCCTACATAGGGGAGGGGGCCAGGACAGGCATCAAGGAGTGTCAGCACCAGTTCCGGCAGCGACGGTGGAATTGCAGCACCGTGGGCAATGCCTCTGTCTTTGGAAGGGTCGTGCAGATAGGGAGCCGGGAGACGGCCTTCACCTACGCAGTGAGCGCTGCCGGGGTTGTGAACGCCATCAGCCGCGCCTGC…
XLOC_019917|ENSSSCG00000000774|TCONS_00030954	CCAGTGTTTGTCCAGCACGATGCTGCCCAGCTCTACCTCACCGTCTGGAACCTGATCAAGGACCAGATCACGGATGTGGACTTGGTGGCGAGGCTGCAGGCCCTCTATACCATCCGCGTGAAGGAGACCTTCGTCTGCCTTGAATGTACCACGGAGCATGTCAGGAACAGCAGCATGCTGACCCTCCCCCTTTCGCTGTTTGACATGGACTCAAAGCCCCTGAAAACCCTGGAGGATGCCCTGCACTGCTTCTTCCAGCCCAGGGAGTTGTCCGGCAGAGACAAGTGCTTCTGTGAGAACTGTGGCAGGAAGACCTGTTGGAAGCAGGTCCTGAAGCTGAGCCGCCTGCCCCAGACCTTGACCCTGCACCTCATGCGGTTCTCCATCAAAAATCTGCGG…
XLOC_019917|ENSSSCG00000000774|TCONS_00030955	CCAGTGTTTGTCCAGCACGATGCTGCCCAGCTCTACCTCACCGTCTGGAACCTGATCAAGGACCAGATCACGGATGTGGACTTGGTGGCGAGGCTGCAGGCCCTCTATACCATCCGCGTGAAGGAGACCTTCGTCTGCCTTGAATGTACCACGGAGCATGTCAGGAACAGCAGCATGCTGACCCTCCCCCTTTCGCTGTTTGACATGGACTCAAAGCCCCTGAAAACCCTGGAGGATGCCCTGCACTGCTTCTTCCAGCCCAGGGAGTTGTCCGGCAGAGACAAGTGCTTCTGTGAGAACTGTGGCAGGAAGACCTGTTGGAAGCAGGTCCTGAAGCTGAGCCGCCTGCCCCAGACCTTGACCCTGCACCTCATGCGGTTCTCCATCAAAAATCTGCGG…
XLOC_019922|ABCD2|TCONS_00030960	AATGCAGCAGCTGATCGAGTGAAATGGACCAGATCGAGTGCTGCTAAAAGGGCTGCCTGCCTGGTGGCTGCAGCATATGCTCTGAAAACGTTCTATCCCATCATTGGCAAGCGTTTAAAGCAGTCTGGCCACAGGAAGAAAAAAGAAGCTTACCCGGCAGCAGAGAACAGAGAAATACTGCATTGCACCGAGGCCACTTGTAAAAAACCTTCGCCTGGAGTGAATGCAGATTTTTTCAAACAGCTGCTAGAACTTCGAAAAATTCTCTTTCCAAAACTTGTGACCACTGAAACGGGATGGCTCTGTCTCCACTCCGTAGCTCTAATCTCAAGAACCTTTCTGTCTATCTATGTAGCTGGTTTGGATGGAAAAATCGTGAAAAGTATTGTGGAAAAGAAG…
XLOC_019975|C12orf48|TCONS_00031048	AGCATTGCAGGGGGTCGTATACTCTCAGTGATAAAGACGCAGCTGATAAAAGGCCAGAACAGCAGGGGTCCTTTTTATAAAGCCGTAGAGGAAGTTGCTCAAGATTTGGATTTGAGGATTAAAAATATTATCAATTCTCAACAAGGAGATGTAGCTGCGAGCACCACTGGCATCAGTCCTTCACGACCAAAATTTCATGCCATAAACCATGGCACTGCATACTGTGGCAGAGATACTGTGAAAACCTTACTAGTTCTTTTGGATGAAGACGCAGCCAGTGCTCCTACCAAAAACAAAGCGGACCTTTTATATGACAATGAAAATACAATTCATCATAATGGAACTTCTATTCTTACACTTTTTAGATCTCCCACACAAGTGAATAATTCATCGATGAAA…
XLOC_020065|XLOC_020065|TCONS_00031195	NCTTTGTGCGCGTCCTTGTCACCGCCGCCGCCGCCGCCCGCGAAGCCCAGCTAGGCAAGCGCACCTCCGCGACGCCGACGCCACCCGCACGCCTC
XLOC_020122|XLOC_020122|TCONS_00031253	TTTGTTATGTAGCCAAAGTCAGCTCAAACTAGCTTCTGCAAAAGAAAGGAATTTATTGGTTCATGTACTTAAAAAGCTTAAGGCAACCGTGGGCTTCAGGCGTGCCTGGATCCAGAGGATGAAAATGATGTCATCAGGCATCTGTCTTTCCATTTCTCAAACAGGCTTGCAGCCAGGTTCAGGCACCATGGCCTCAGCACCCTCGTATGTGTGGTCCCCTGGCTGGGGGCGCCCAGGTGGAAAGGGGCGGGGCAAAAGTCCAGGGGCGCACTGTGATTGGTCAGGACTCGGTCATGTGACTTTGCCTGCGCTGTTTGCTAGCGTGGAGCTAAGGGTCTTAGGATCCTGGCATTTTTAAGTTGTCATCCTTGGCCTCAGTGGCCTTGTGCTTTCTGCTTT
XLOC_020123|XLOC_020123|TCONS_00031254	CCTCAGACGCTTATTTACCTGGTCCCGTATCCGGTGTTTGGTTTCTCTGAAATCAGTGTAGGCTGAATGCAATCCAGGAGTCCATCTGGGTGCAAATTTGCAGAACCGGCTCACAGCAATCTAGGAGGAAATATCCTTGACGGAAACTCGAAACCTCACTAACGCTCTGAACTACCATCCAAGGGGGCGGGCCCTCTTCCCCTGCCTCTCAAGTTCCCAGATTCTTCTATGAGGGCCGAAGCTCTGGAAGGGACCGTCCCCCTGCGCCCCTCCCTCCAGCCCTTCCTTCCTGCTTCGCAGCCCAAGCAGCTCCTCTGCTCTTTTCCTCCCAGAAATGCTTTCAGCCCCCAGCTGCTTCCCTATCAGGGGCTACTTCTCGGAAGCATGCTCTCCTACGCC…
XLOC_020180|XLOC_020180|TCONS_00031311	AAACTTCCAGTTATAAGAAATTAGTCACAGGGATGTGATAGACAGCATGGTGACCATAGCTAACAACCCTATACTGCATACAGCCGTCCCCTTACCTGTGGGGGATGTGTTCCAACACCCCCCCCCCCCAAGGATGCCTGCAACCTTGTGTAGGACTGAACTTTCTATACACTGTGTCCTTTCCTATACTTATGTACCTATGATAAAAATTAGGCGCAGTGAATGATGAACAGCAATAATAGAACAATTTTAACAATGCACTGTAATGAAAGTTATCTGAATATGGTCTCTCTCACAATATCTTATTGTACAAATTTCATGCCTGTCTATCCTATGTAAACACTTATCACACATGGTGGCCATAACTTTTGCAGTTTGAGGCATCATAGCAAAACTAGC…
XLOC_020205|XLOC_020205|TCONS_00031336	ATGGCCTCTACCCCCCACAAAAACTTTATAGTCTTAGACACTTTAGGCATTTTAAGTTCTCATAGTACAAAAGAAAGTCACTGAGAAAACTTGTAAAATCAGTTTATGCAACATCTATAAAAGGCTGGTGAATAGTTCATCTTCCAAAATATGATAAGGTGGTTCGTGAGCAATACAGTACAGTATCTGTTTATCAGTGATACAATGTAAGGTTTACAATGAGGTTAGACTTTCCCAGAATTTCTACTTTAGGTGCTGTGAACTTTTTCTCTTTAACCACATCATCCTTCCCCTGCCTCCCGCCAAGCTAAATCTGTCATAAAATAGGCGACTGGATTATCACTGTGTAGAATATGAACCATGTTTCTCAAAAAGCAACTTCCCCATTACAATAAGATA…
XLOC_020300|XLOC_020300|TCONS_00031431	AAGGGAGAAGCGGGTTTGTTTTTGAATCTGCGGAGGCGGCGGCGGCGGCGGCGGCGGCGCGGCGCGGCGCGGCGCGGAGACTGAAGCGCGCGAGACTGAGGCGGCAGCGGAGGGGACGGCTGCGCCGGGCGACTCTGTAGGAAGGAACTTGGTTCCCCCTCCCTCATCTCCCGCCCCAAAAGGTATCTTTGAGTCCCTTGGGCTGATAGAACAACATTTTCTTAAATTACTATTGTATTTCTGAAGAGTCAAGACCGCATTATGGCGGCTGCGGGAGTTGTGTTGCGCCTGCGCGGTTGCGGAGCT
XLOC_020312|XLOC_020312|TCONS_00031443	AAAGAGAAAAGTTCCAAAATTTCCAAAAGTATGGAATGAAAATGGTGGTTTAAATGTTCCAAAGATTTCCAAGTTTAGATCACTGAAACAAATCCAAGTGCTCCAATGAGCATCCTCAGGGAAATCTTTTAATAAAAGCAAATTATAGAGAGAAGAAGAGAAAGATCATTCAAAGAAACATCCAGGAACAAAGCCTACAGTGTTCTTGCCTGAAGACATGATTCATCATTTCTGGATGAAACTACCGTTATTTGTGCTGAGGTATGTGCGTTGAAACTGGGTTTCGGGAGAGCTGAGGCAGAAATTCCCTGCAGTGTCTGGTCACATAGCAAAGACAGGATATCTAATCATTTCCCTCAAGTGTGAGTTATCAATAAGCAAACTGATCGTATAATTCCA…
XLOC_020386|XLOC_020386|TCONS_00031517	TGAAAACAACCTTCTGCAGACCTATACATTTCCAGACATAGTTAGATGTGGTAATTCTAAGAGTGTCTGTGACTTACTTGATTCACTTAATAATTCTATTCAGAGCCAAAAATGCCCCAGTAAGGAAAGCTTAAATATGCAAAGCTGTATTACCTTTCTTAACTTTCCCGACACATAGTCCTCTCTAGCTGTATCATAAATTAGCTAATTAAAAATTAACTAATTATACTAACCCACTGTCTTATTTTCAAATGAATTAAAACCAGAACACAAATTTCTGTCAAGTCCACAATTCAGTTGATCACTATAACAGCAGAACAACCCAATATTGACAGACGGAAGCACATAAAATTATACAACTCAAAACTTTATAAGCTTTGCTTTAGAATTTTAAGATGA…
XLOC_020387|XLOC_020387|TCONS_00031518	TTAAACCCACATAGACTCTTTAAAACTATAGGCTAGATAGGAATGTATGTTTGATTTGTTGAAGCTATAATCAGACTATTTAAAATGTTTTTGCTATTTTTAATCTTGAAAGATTGTACTAATTTATTAGAGACAGATCCTATTTGGCTCTCTTCATAAAGAAAGAGCATCCCTGCTCAAATCTCCTGGGCTTTCCCATCAATGTTTTCAAAAGATAAATCTGATTTATGCATCATTATGGTATTGCTTATTTTTAAGTTTTCAAATATACAAAGCATGATTCTTTATACCCTTGTCTTGCAGTGATCATAAAGTCTAGACTCTGAAGGGGCAAAAACAAGAGGAAATTTTTGTTGATTCTTTGTTTTTGGTTTGTTGTTTGTTTTCAATGCTAATGTT…
XLOC_020583|ENSSSCG00000002825|TCONS_00031777	CCTCCCAGGTGCTGCCAGGACCCAGTAGTGGAGCAGATGACCTCAGATCTATTTACCAACGGAAAGGAGAGGCTCACTCTGGAGTTTTCTGAAGACTGTCTCTACCTAAATATTTACACCCCTGCTGACCTGACAAAGAGGGGCAGACTGCCGGTGATGGTGTGGATCCACGGAGGAGGCCTGGTGTTGGGCGGGGCACCAATGTATGATGGGGTGGTGCTTGCTGCGCATGAAAACGTGGTGGTGGTGGCCATCCAGTACCGCCTGGGCATCTGGGGATTCTTCAGCACAGGGGATGAACACAGCCGGGGCAACTGGGGTCACTTGGACCAGGTGGCCGCACTGCACTGGGTCCAGGAGAACATCGCCAACTTTGGAGGCGACCCAGGCTCTGTGACC…
XLOC_020583|ENSSSCG00000002825|TCONS_00031778	TTGGCTCAGGCTGGACTCAGAGGTGATGGTGTGGATCCACGGAGGAGGCCTGGTGTTGGGCGGGGCACCAATGTATGATGGGGTGGTGCTTGCTGCGCATGAAAACGTGGTGGTGGTGGCCATCCAGTACCGCCTGGGCATCTGGGGATTCTTCAGCACAGGGGATGAACACAGCCGGGGCAACTGGGGTCACTTGGACCAGGTGGCCGCACTGCACTGGGTCCAGGAGAACATCGCCAACTTTGGAGGCGACCCAGGCTCTGTGACCATCTTTGGAGAGTCAGCAGGAGGGGAAAGTGTCTCTGTTCTGGTGTTGTCTCCCTTGGCCAAGAACCTCTTCCACCGGGCCATCTCTGAGAGTGGCGTGGCCCTCACTGTTGCCCTGGTCAGGAAGGACAT…
XLOC_020583|ENSSSCG00000002825|TCONS_00031779	GTGATGGTGTGGATCCACGGAGGAGGCCTGGTGTTGGGCGGGGCACCAATGTATGATGGGGTGGTGCTTGCTGCGCATGAAAACGTGGTGGTGGTGGCCATCCAGTACCGCCTGGGCATCTGGGGATTCTTCAGCACAGGGGATGAACACAGCCGGGGCAACTGGGGTCACTTGGACCAGGTGGCCGCACTGCACTGGGTCCAGGAGAACATCGCCAACTTTGGAGGCGACCCAGGCTCTGTGACCATCTTTGGAGAGTCAGCAGGAGGGGAAAGTGTCTCTGTTCTGGTGTTGTCTCCCTTGGCCAAGAACCTCTTCCACCGGGCCATCTCTGAGAGTGGCGTGGCCCTCACTGTTGCCCTGGTCAGGAAGGACATGAAGGCTGCAGCTAAGCAAATT…
XLOC_020610|LRP3|TCONS_00031817	ATGGAGAAGCGGGCGGCCGCGGGGCCGGAGGGGGCGCCGGGCGCCCGGGCGCAGCTCGCTGTCGTCTGCCTGGTGAACATTGTTCTCACAGGGCGGCTCAGCAGCGCTGTTCCTGCCTTAGCCGCCTGCAGTGGGAAGCTGGAGCAGCACACAGAGCGCCGCGGCGTCATCTACAGCCCAGCCTGGCCCCTCAACTACCCTCCAGGCACCAACTGCAGCTGGTACATCCAGGGCGACCGTGGGGACATGATCACCATCAGCTTCCGCAACTTTGACGTGGAGGAGTCCCATCAGTGCTCCCTGGACTGGCTCATGCTGGGCCCCGCGGCCCCGCCCCGCCAGGAGGCCTTCCGGCTCTGTGGCTCTGCCATCCCGCCCGCCTTCATCTCGGCCCGGGAC…
XLOC_020704|LIPE|TCONS_00031987	GACGACTGGGAATTGGCCCAAGCGGGTGGAATTGGCTCCGGGGCCAGGACCGCGTAAAATTGATGGAGTCTGCCAGAGAAACGAGGCCCACGGTGGCTGCTGGGGCTCCGGCCTCGAAGAGGGTTCAAGAAAGGCCCAAAAGTCAAAGGCGCCGGCGGTGGCGAAAAGGCAAAGCCAAAGCCTCACGGCTCACGCACAGCATGGACCTGCGCACAATGACACAGTCACTGGTGACCCTGGCGGAGGACAACATGGCCTTCTTCTCTGGCCAGGGCCCTGGGGAGACAGCACGGCGGCTGTCAGGTGTCTTTGCGGGTATTCGGGAACAGGCACTGGGGCTGGAGCCGGCCCTGGGCCGCCTGCTGAGTGTGGCACACCTCTTCGACCTGGATGCAGAGA…
XLOC_020704|LIPE|TCONS_00031988	ATAGTCAGCAGTCCCAGCCCTGGGGAGCTCTGAAGAGGCCCGGCAGGGCCTCACGGCTCACGCACAGCATGGACCTGCGCACAATGACACAGTCACTGGTGACCCTGGCGGAGGACAACATGGCCTTCTTCTCTGGCCAGGGCCCTGGGGAGACAGCACGGCGGCTGTCAGGTGTCTTTGCGGGTATTCGGGAACAGGCACTGGGGCTGGAGCCGGCCCTGGGCCGCCTGCTGAGTGTGGCACACCTCTTCGACCTGGATGCAGAGACGCCAGCCAACGGGTACCGCAGCCTGGTACACACAGCCCGCTGCTGCCTGGCACACCTGCTGCACAAATCACGCTACGTGGCCTCCAACCGCCGCAGCATCTTCTTCCGCACAAGCCACAACCTGGCCGAAC…
XLOC_020704|LIPE|TCONS_00031989	CAGGGGAGTAAATGGAGACAGATACCTGAACTTGGGTCCCTGGAAGGATGAAAGAGGGCTACACAGACTCCTGTGCTGTAGAACAGATGCTGGAGCTACAGAACCATTAAGTTTCCCAAATAAGAGAATGGAAACTCCTGGGGCCTGGACTCTTGGGTCTGAGGAAGGAGAGGGCTGAGGGATCAAACTCAACTCTTGAGGAAGAGAGGGCCTGGGTACCTGGACCCATGATTCCCAAGGGAAGAGGGGCTGAAGCCCTAAATTCCACCCTTGGGTCTGATGGAGGAGGCTGGGGTCTGACGCATGGGCCTGTGGGAGGAGGGGATAGAGCCTGGACTCCTGGAACCCAGGGCCCAGCTGAGCAAGGGGTCACCCAGCCCTGCCTTAATGTGCCTCCTG…
XLOC_020740|XLOC_020740|TCONS_00032043	GACGGTGGCGGCGGCGGCGGCAGCGGGTTCGGTTGCGCGTGGCGCACGGGGTGGGAGCGGAGCCCAGACCGGGAGGAGGCGCTGCCGCGGGCGACCATGGGGAACGTCTTGGCCGCTAGTTCGCCGCCTGCAGGGCCGCCGCCGCCACCTGCGCCTCCCCTCGTGGGACTGCCTTCGCCTCCGCCCTCTCCTCCCGGCTTCACGCTGCCGCCGCTCGGGGGCGGCCTGGGCGCTGGGGCTGGTACAGGTCGAGGTTCCGAACGGACCCCTGGGACTGCGGCCGCTAACGCTGGAGGGACCGGGGATGATGGGGCCTGTGGCTGCCTGCCCAACCCGGGCACGTTCGAGGAGTGCCACCGGAAGTGCAAGGGTGAG
XLOC_020802|C19orf76|TCONS_00032160	CCCACGGTGCGGAAGGTGGGCGTCTGGCTCCTAAATCCTTCCCTTCTGGCGTGGTGTGGCTCTTTCGGCCTCAGTTTTTTCCTCCTGAGAAGTGGGGACGCCCTGAGTCCTCGCGCTAAAGCAGGCGCTCGGGGGATTCTCCAGACCCGGGGAGTTGGGCGGGGCCGGACCCCGGAGGAGCCGCTCGACTCGAGGGGTTCCCCCCCCCCAGCCCCTTACGATGACCGCCCATATCCTCTTGCTGTGGCTCTTTGCTTCCTCCATCCTGGGGGACCCAGACTCCGCGGGCAGGCTGACCCGGCACCAGGTTTCCCTAAAGAGCGGGCGCCTGTGTTCCCTGGGCACTTGCCAGACGCACCGCCTGCCAGAGATCATATACTGGCTCCGTTCTGCCTCCAC…
XLOC_020816|ENSSSCG00000003208|TCONS_00032186	GTACATGAGCTGGAGCGAGCCCGCCGGGTAGCCGAACAAGCAGCCAGCGACCTGCGAACACAGGTGACAGAGCTGGAGGACGAGCTGACGTCCGCCGAGGATGCCAAGCTGCGCCTGGAAGTGACCGTGCAGGCTCTCAAGGCACAGCACGAGCGTGACCTGCAGGGCCGGGATGAGGCTGGTGAGGAGAGGCGACGGCAGCTGGCCAAGCAGCTGCGGGATGCAGAGGTGGAACGCGATGAGGAGCGCAAGCAGCGCGCCCTGGCCGTGGCCGCCCGCAAGAAGCTGGAGGCGGATCTGGAGGAGCTGAAGGCTCAGACCGTGGCCGCCGGGCAGGGCAAGGAGGAGGCCGTGAAGCAGCTTCGCAAGATGCAGGCCCAGATGAAGGAGCTGTGGCGG…
XLOC_020860|XLOC_020860|TCONS_00032257	GGTGGCGGCCCCGCTGCAGTACCGCCGCTCGGCGCAGCCCTGGGCCGACTTCCCGCTTCCCGGCGCCCGCGCACCCGGCACCTACAGCTGCTACTACCACACGCCCTCCGCCCCCTACGTGCTGTCCCAGCGCAGCGAGCCGCTGGTCATCAGCGCGGACGGCTCAGGCTCCTCGGACTACACCCAGGGCAACGTCGTCCGCCTGGGGCTGGCCGGTCTGGTTCTCGCCTTCCTGGGCACACTGGTGGTTTTCGACTGGCGCAGCCGGAGTCGCGCCCCTGGCAGCATGTGGGCCTGAGTTCAGGGGACAGAGAAGACTTCCCGGAGGGGGTGGAGAAGAAGCCCGGATGCCTTGGGTTGGGCGGACCCTTCCAGGAGCCCCACAGCCCTCCCGGCTGA…
XLOC_020883|UBE2S|TCONS_00032300	GTCGGGCGCCCGGGGCGGGTTTACCTGCTCAGGCGGTGTGTGGCGGTCGTCGGAGGCAGTGGGGCGCGGAGCCGGGCCGCTGGGGCCTCCCCAGGGCCGCAGCGGCGGCAATTGGGCCCCCCGCCCCAGCCAGCGGCCGGAGAGCGCAGGAAGGGGGCCGGGGGGACCCGCCCCCGGCCGGCCGCAGTCATGAACTCCAATGTGGAGAACCTACCCCCGCACATTATCCGCCTGGTGTACAAAGAGGTGACGACACTGACAGCTGACCCACCTGATGGCATCAAGGTCTTCCCCAACGAGGAGGACCTCACTGACCTGCAGGTCACCATCGAGGGCCCTGAGGGGACCCCATACGCCGGAGGCCTCTTCCGCATGAAACTCCTGCTGGGGAAGGACTTT…
XLOC_020984|PADI4|TCONS_00032491	GAGCTCCCCAAGGCCCTGATTTTCCAAGACAGCGTGGTCTTCCGTGTGGCCCCCTGGATCATGACCCCCAACACTCAGCCCCCCAAGGAGGTGTATGTGTGCAGGATAATTGAAAGTGAGGACTTCCTAATGTCAGTGGCTGCTCTGGCCAAGAAAGCCAAGTGCAAGCTGATCATCTGTACCAAGGAGGAGAGCATGGACGACCGGTGGATGCAGGATGAGATGGAGATTGGCTACATCCAAGCCCCACACAAAACAATGCCGGTGGTCTTCGACTCACCGAGGAACAGAGGCTTGAAGGATTTCCCCGTCAAATGCATGCTGGGTCCAGATTTTGGCTACGTGACTCGAATGCCCCAAACAGGGAGGGTGACTGACCTTGACTCCTTTGGGAACCTG…
XLOC_020995|PLA2G2D|TCONS_00032506	GGGGTGGGAGCGGGCTCAGTGGTTAGGGGTGCATCTGATATAAGGGGCTGCCAGGATGGAAGGGGACTTCCAGCAGCTGCCTCCACTGCTCTGTGCTGGGACCATGGAACTTCCCCTGCTGTGCTTCTTGGTGGCATTTGCTGGTGTGATTCCAGCCCAGGGTGGGATCCTGAACCTGAACAAGATGATCAAACAAGTGACCGGGAAGGTGCCCTTCTTCTCCTATTGGCCCTACGGCTGTCACTGTGGAATCGGTGGCAGAGGTGAACCCAAAGATGCCACAGACTGGTGCTGCCACGCCCACGACTGCTGCTACAGTCACCTGAAGGGCCATGGCTGCCGCACCCACTTGGACCACTACAGATACACCTTTTCCCAGGGGACCGTCCAGTGCTCTGA…
XLOC_020995|PLA2G2D|TCONS_00032509	ATGGAACTTCCCCTGCTGTGCTTCTTGGTGGCATTTGCTGGTGTGATTCCAGCCCAGGGTGGGATCCTGAACCTGAACAAGATGATCAAACAAGTGACCGGGAAGGTGCCCTTCTTCTCCTATTGGCCCTACGGCTGTCACTGTGGAATCGGTGGCAGAGGTGAACCCAAAGATGCCACAGACTGGTGCTGCCACGCCCACGACTGCTGCTACAGTCACCTGAAGGGCCATGGCTGCCGCACCCACTTGGACCACTACAGATACACCTTTTCCCAGGGGACCGTCCAGTGCTCTGACAAGGGGAGCTGGTGTGAGCGAGAGCTGTGCGCCTGTGACAAGGGGGTGGCTTTCTGCATGAAGCGGAACCTGGACAGCTACAAGAAGCACCTGCGTTACTAC…
XLOC_021107|MYOM1|TCONS_00032715	ATGTCTCTGCCGTTTTATCAGAAACTTCACCAGCACTATGACCGCAGCTACAGAAACAAGGACCTTCGCACCACCATGAGCCAGTACCAGCAGGAAAAGAGAAGCTCCGCCATCTACACCCATGGCTCCACCGCCTACAGCGCCCGCTCCTCCGCTGCCCACCGCCAGGAGTCCGAGGCCTTCAGCCAGGCATCCACCACCTCTTACCAGCAGCAGGCCTCCCGGGCCTCTGAGTTGGCTCTCTCGTCCTCGGTCAGTCAGAAGGCGGCCTCAGCCTACAATTACGGCTACTCCCGAGGACGTACAGATTCCAGTTTGATGTTAGAAGATTATTCATCCAAGTTGAGCCCTCAAATAAAAAGAGCCAGGAAGGGCCTTCTCTCTGGAGAAGAGAAAGAA…
XLOC_021112|GREB1L|TCONS_00032720	GAGACGAGCCCCGGCCGAGGCGCGGGCCACCCCCGGTCCTCTGCCCTCGCGCGCTGCCAGGGCCAGGTACAAAAAAGCTTTAAACAAGTAAAATCTAGGCAACAGGCTCCCTGAAGTGTTGACAGCTCAACTTAATCATGAACGTGACTCAAAAATGTTAATAAATAAACCAAGACCATGGGGAATTCATATGCTGGGCAGCTGAAATCTGCTCGATTTGAGGAAGCTCTTCACAACTCCATAGAAGCCTCTCTCAGATGTAGTAGTGTGGTGCCACGACCAATTTTTTCCCAGCTGTACCTGGACCCTGACCAGCATTCTTTCTCATCTGCAGATGTCAAACCCAAAGTGGAGGATCTGGATAAAGATTTGGTACACCGCTACACTCAAAATGGAAGC…
XLOC_021176|PTGER3|TCONS_00032819	ATGAAGGAGACCCGGGACCAGGGGGGCGCCCCTTTCTGCACGCGCCTCAACCTCTCCTACTCGGGCATGTGGGCGCCCGAGCGCTCCGCTGAGGAGCAGGGCAACCTCACGCGCTCCCTGGGGTCCAGCGAGGATTGCGGCTCAGTGTCCGTAGTCTTCCCGATGACCATGCTGATCACTGGCTTCGTGGGCAACGCGCTGGCCATGCTGCTGGTGTCGCAGAGCTACCGGCGCCGGGAGAGCAAGCGCAAGAAGTCGTTCCTGCTGTGCATCGGCTGGCTGGCGCTCACCGACATGGTCGGACAGCTGCTTACCAGCCCGGTGGTCATCGTCCTGTACCTGTCCCACCAGCGCTGGGAGCAGCTCGACCCGTCCGGGCGGCTGTGCACCTTTTTCGGC…
XLOC_021176|PTGER3|TCONS_00032820	CTCAACCTCTCCTACTCGGGCATGTGGGCGCCCGAGCGCTCCGCTGAGGAGCAGGGCAACCTCACGCGCTCCCTGGGGTCCAGCGAGGATTGCGGCTCAGTGTCCGTAGTCTTCCCGATGACCATGCTGATCACTGGCTTCGTGGGCAACGCGCTGGCCATGCTGCTGGTGTCGCAGAGCTACCGGCGCCGGGAGAGCAAGCGCAAGAAGTCGTTCCTGCTGTGCATCGGCTGGCTGGCGCTCACCGACATGGTCGGACAGCTGCTTACCAGCCCGGTGGTCATCGTCCTGTACCTGTCCCACCAGCGCTGGGAGCAGCTCGACCCGTCCGGGCGGCTGTGCACCTTTTTCGGCTTGACCATGACCGCCTTTGGGCTCTCCTCGCTCTTCATCGCCAGT…
XLOC_021430|GPR97|TCONS_00033300	CTGTAACTGAGCAGCCAAGAAAAGTCTGCGAGGGGCTCGACCATGCCAACCAGTACGATAACTTCGGCCTTGAAGACACGGCTAAGTGCTTCGCAAAGTGTACACAGTCGGGGAACGAATCCTGCAATCTGGGAAACTTGCAGAGATACTGGCTGAGCTATGAGGTCCATCTGGTGGAGACAAGTCCAAAGGATACGGTGAACATGTCTTTTTTGAAAGCTCTTGTTCTGAACATCAGCACCAACATCTCGAAAGACCTGCACTTCTCCCTGGCCGCCTCTCAGATTCCAAGGCAGGTGACGGAGGACGAGCACCAGCACCCCGACCGGGTCCGGCTGCCCAGGAGCCTTTTTGAATCCCTGCAGGGCAGCAAGCCGACCGTCCGCTTGGCCATAACCA…
XLOC_021438|ENSSSCG00000002826|TCONS_00033318	ATGTGGCTTCTCCCGCTGGTCCTGACCTCCCTCGCCTCTTCTGCAACTTGGGCAGGGCAGCCAGCCTCGCCGCCTGTTGTGGACACTGCCCAGGGCCGAGTCCTGGGGAAGTACGTCAGCTTAGAAGGCCTGGCACAGCCGGTGGCCGTCTTCCTGGGAGTCCCTTTTGCCAAGCCCCCTCTCGGATCCTTGAGGTTTGCTCCGCCGCAGCCTGCAGAACCATGGAGCTTCGTGAAGAACACCACCTCCTACCCTCCCATGTGCTGCCAGGACCCAGTAGCGGGGCAGATGACCTCAGATCTATTTACCAACAGAAAGGAGAGGCTCATTCCGGAGTTTTCTGAAGACTGTCTCTACCTAAATATTTACACCCCTGCTGACCTGACAAAGAGGGGCAGA…
XLOC_021438|ENSSSCG00000002826|TCONS_00033319	CAAGATGTGGCTTCTCCCGCTGGTCCTGACCTCCCTCGCCTCTTCTGCAACTTGGGGGCAGCCAGCCTCGCCGCCTGTTGTGGACACTGCCCAGGGCCGAGTCCTGGGGAAGTACGTCAGCTTAGAAGGCCTGGCACAGCCGGTGGCCGTCTTCCTGGGAGTCCCTTTTGCCAAGCCCCCTCTCGGATCCTTGAGGTTTGCTCCGCCGCAGCCTGCAGAACCATGGAGCTTCGTGAAGAACACCACCTCCTACCCTCCCATGTGCTGCCAGGACCCAGTAGCGGGGCAGATGACCTCAGATCTATTTACCAACAGAAAGGAGAGGCTCATTCCGGAGTTTTCTGAAGACTGTCTCTACCTAAATATTTACACCCCTGCTGACCTGACAAAGAGGGGCAG…
XLOC_021460|SLC7A10|TCONS_00033355	CTGGGAGCGGGGACGCGGCGGAACAGCGACATGGCCGGCCACACGCAGCAGCCAAGCGGGCGCGGGAACCCCGGCCCTGCGCCCTCGCCCTCCCCCGGCCCGGGCCCCGGCCCCGGGGCCTCGGAGCGGGTGGCGCTCAAAAAGGAGATCGGACTAGTGAGCGCCTGCACCATCATCATCGGCAACATCATCGGCTCGGGCATCTTCATCTCCCCTAAGGGGGTCCTGGAGCACTCGGGCTCCGTGGGTCTGGCCCTCTTCGTCTGGGTCCTGGGTGGGGGCATCACAGCCCTGGGCTCACTCTGCTACGCGGAGCTAGGAGTCGCCATCCCCAAGTCTGGCGGGGACTACGCGTATGTTACCGAGATCTTTGGTGGCCTGGCTGGCTTCCTGCTGCTC…
XLOC_021577|ENSSSCG00000003082|TCONS_00033602	GCTGCCTGGGGCGGGGCCTCCTTCCTCCAGACCCGCGGCCGCCGGGAGCCCCAGCCCGGGCTCAGTTGCTGCCGCCGCCGCCGCCGCCGCCGCCGCCGCCACCACCGCCGCCGCCTTGAACATGGAGCCCCCGGACGCCCGGGCCCCGCGGCTGCTGGTGCTCGCGCTCCTGCTGGGGGCGCACCCAGGTGCCGAGGCTGAGGTGCGCCTGTCCGTGCCCCCCCTGGTGGAGGTGATGAGGGGGGAGCCTGTCACTCTGGACTGCACCCCCTTGGGGACTCATGACCATTTCGTGCTGGAATGGTTCCTGGCTGACCGCACTGGGGTCCGCCACCGCCTGGCCTCAGCCGAGCTGCAGGGCTCGGAGCTCCAGGACAAGATGCACGACTCCTGGGGTCG…
XLOC_021586|XLOC_021586|TCONS_00033614	ACTCCTGGGCATGTGTCTTACAGTGAGAGTCCTAGCTCTGGGCTCGAGGGCCCGGATGGCAGAGTGGAGAGGTGGCAGCCATGGGCAAGCTTGGCCTTCTCCGCTGACGATTGCTCCTTTCTTCCGCACCCCCAGCAGCCCCGAAGAACCCCTAACCAAGGGGGTGAGGCTCTGGGGAAGGTGACAGTCTGTAACCCCCCTCCAGACCTGGACCCCCTGGAGCTCAGCACTGGGGAGGAGCTTTCCTTACCCCTGGGCAACAGCACAGCCGTCAACTGCTCCGTGCGAGGCCTGCCCACCCCGACCCTGCGCTGGACCAAGGACTCGGTGCCCCTGGGGGATGACTCCACGCTCTCTCTCCGCTCCATCACCTTCGATTCCGCCGGCACGTACACGTGT…
XLOC_021669|NKG7|TCONS_00033780	GAAGCCAGACCAATCTGATCTGAAGGAGTGCGGTCCGACCTCCTCCTCCACCCCCAGCCACCCCTACTGCCGCCTGGTTTCTCTTTCTTGAGCTCAGTGGACCCAGGTGTCTAGGGGGGCCCAGCCTCCTCCCCTCTCTGAGACCCGGAAGCCTGGATCGCCAGCCTCTTCATCACCCAGGACCCAGAAACCCAGCCTCCACCACCAGCCATGGAGCCCTGTCGGTCCCTGGCCCTGCTCACGAGCTCCCTGGGCCTGATGTCTGTCTTGGTTGCCCTGAGCACAAATTTCTGGTTCGAGGCCCAGGGGCCCCACTTCTCATCTCACTCAGGCCTCTGGCCAAGTGGGGATGAGGGCTCCATAGAAGGCTACATCCATGTGACCCAGAGCTTTGGCATC…
XLOC_021675|XLOC_021675|TCONS_00033787	TGAACCCATCAGACCCGGGACCGATTCCAACTCTCTGGGGATCCCCAGAACAAGGACTGCTCCCTGAGCATCAGAGACGCCAGGATGAGTGACACGGGGGTCTACGTCCTCCGGCTGGAGGAAGAACACAGAATAAAACACACCTACACAGATAAGAAGCTGAAGGTGCAGGTGACAGCCCTGACAGAGAAACCCGACATCCGCTTTCTGGAGCCTCTGGAGTCTGGCCGCCCCACAAACCTGACCTGCTCCCTGCCGCCAGTCTGTGATGGGGGGAGGCTTGTCCATTTCTCCTGGGCGGGGGCCGCCCTTGATGCTGTGGACCCAGAGGCCCTTGGCTCCTCGGTGCTCACCCTCACCCCGAGACCCCAGGACCATGGCACCAACCTCACCTGTCAG…
XLOC_021699|ENSSSCG00000003272|TCONS_00033832	AAGTCTTGTATTTCTCCTCTGCTCTCACAGCCGCGCTGACCTGCACTGAGCTGCATTTAGATGCTAGATGTGCATCTCTAATGACCTGAGCTCTGAAAAACCTTGGTGGACCCTGCCTAGTTATCCTGAGAACTGACGGGGATGTGCTGAGGGACAGGCTGAAGAGGAAGGACATGCCATGGGGAGGACCAGCCTCTGAGGGGCCACACCCTGGGCCCTGTCTGTTCTGAGGGCACCGAGTTCCCCATCTGCACAGCCTGGACCACGGGAAGGAGACGCCATGACCCCCACACTCCCAGCCCTGCTCTGCCTCGGGCTGAGTGTGGGCCTGGGGACCCAGGTGCAGGCAGGGACCCTCCCCAAACCCACCCTCTGGGCTGAACCAGGCCCTCTGGTCAC…
XLOC_021814|SLC25A34|TCONS_00034042	GCTGCCTGGCTGCCGCCCGCCTGTCTGACCAGACCTCTGTCCTCCAGACATGGCCTCAGACCCCCCTGATCCCCAGCCCTTGGCCCTGCGGGGAGTGAAGGCAGCCTAAGCGCCCCCACCCCAGGGCCGTGCTCATGCCCCTGACCCGGGCAGAGCCGGCCCCCAGCCCGGAGCCCATGGAGACGGTGCCCCCTGCTGTGGACCTGGTGCTGGGCGCCTCGGCCTGCTGCCTGGCCTGTGTCTTCACCAACCCCCTGGAGGTGGTGAAGACACGGCTGCAGCTGCAGGGGGAGCTGCAGGCCCGGGGCACCTACCCTCGGCACTACCGGGGCTTTGTCGCTTCGGTAGCCGCTGTGGCCCGTGCAGATGGGCTGTTTGGCCTGCAGAAGGGGCTGGCCG…
XLOC_021814|SLC25A34|TCONS_00034043	ATGCCCCTGACCCGGGCAGAGCCGGCCCCCAGCCCGGAGCCCATGGAGACGGTGCCCCCTGCTGTGGACCTGGTGCTGGGCGCCTCGGCCTGCTGCCTGGCCTGTGTCTTCACCAACCCCCTGGAGGTGGTGAAGACACGGCTGCAGCTGCAGGGGGAGCTGCAGGCCCGGGGCACCTACCCTCGGCACTACCGGGGCTTTGTCGCTTCGGTAGCCGCTGTGGCCCGTGCAGATGGGCTGTTTGGCCTGCAGAAGGGGCTGGCCGCTGGCCTCCTCTACCAGGGCCTCATGAACGGCGTCCGCTTCTACTGCTACAGCCTGGTGTGCCAGGCTGGCCTCAACCAACAGCCGGGCGGCACTGTGGTCGCAGGTGCTGTGGCAGGCGCCCTGGGAGCCTTC…
XLOC_021886|SERINC2|TCONS_00034198	TTTTTATTTTTTATTTTATTTTATTTCCTGCGCTCCTCCGACCACCGGCAGGTGAACAGCCTGATGCAGACAGAGGAGTGCCCGCCGGTGCTGGAGGCCACGCAGCAGCAGCAGGTGACAGTCAGCGAGGGCCGGGCCTTCGACAACGAGCAGGACGGAGTCACCTACAGCTACTCCTTCTTCCACTTCTGCCTGGTGCTGGCCTCTCTGCATGTCATGATGACACTCACCAATTGGTACAGACCCGGTGAGACCCGGAAGATGATCAGCACGTGGACCGCCGTGTGGGTGAAGATCTGTGCCAGCTGGGCCGGGCTGCTCCTCTACCTGTGGACCCTGGTAGCCCCCCTCCTCCTGCCCAACCGCGACTTCAGCTGAGGCCCCCTGCAGCCAGCCCAC…
XLOC_021891|BAI2|TCONS_00034207	CAGGGCAAGGGACATAGGATGACCCCAGCCTGTCCCCTCTTACTATCTGTGATTCTGTCCCTGCGCCTGGCCGCCGCCTTCGACCCTGCCCCCAGCGCCTGCTCCGCCCTGGCCTCGGGTGTGCTCTACGGGGCCTTCTCACTGCAGGACCTCTTTCCTACCATCGCCTCGGGCTGCTCCTGGACCCTGGAGAACCCGGACCCGACCAAGTACTCCCTCTACCTGCGCTTCAACCGCCAGGAGCAGGTGTGCGCCCACTTTGCCCCCCGCCTGCTGCCCCTGGACCACTACCTGGTCAACTTTACCTGCCTGCGGCCCAGCCCCGAGGAGGCGGAGGCCCCGGCGGAGTCGGAGGTGGGGCGACCGGAGGAGGAAGAGGAGGCCGCAGGGTTGGAGCTG…
XLOC_021954|XLOC_021954|TCONS_00034306	GCGGCCACGTGACCCACCGCGGCGCGCCCGGCAGCCCAGAAATAGCAGCGGCGGATCCGCCCGCGGGCTGCGCAGGGGGGAAGGCGGGGACCGGAGGACGCCGGCTGGCGGGGCGCGGCGCGGCCCCGGACGATGCTGAGCTCCTGCCCGGCCCGGCCCAGAGCTCATGATGGCCATCCGGGAGCTCAAAGTGTGTCTCCTCGGGCTCAGCTCAGGGTGAGAAAACGCGAGGGGATGACCCGGTGGCGGGAAGGTGAAGAGAGAACGTACCATAGAAAACGCGCGCCTAGAAAACTTTCGAGCTAAGGGTAAAGGCAGGATGAGAAAGTCCTCCTCTGACCCCACGTCCCTCCCAAAGTGGGTCACTCTGAGCCTGAAGAAACGTGGAGGAAGCCAGAA…
XLOC_021954|XLOC_021954|TCONS_00034307	CTCGCAGCCCCGGGAGGAGCCGGCGGCGGCCACGTGACCCACCGCGGCGCGCCCGGCAGCCCAGAAATAGCAGCGGCGGATCCGCCCGCGGGCTGCGCAGGGGGGAAGGCGGGGACCGGAGGACGCCGGCTGGCGGGGCGCGGCGCGGCCCCGGACGATGCTGAGCTCCTGCCCGGCCCGGCCCAGAGCTCATGATGGCCATCCGGGAGCTCAAAGTGTGTCTCCTCGGGCTCAGGGTGAGAAAACGCGAGGGGATGACCCGGTGGCGGGAAGGTGAAGAGAGAACGTACCATAGAAAACGCGCGCCTAGAAAACTTTCGAGCTAAGGGTAAAGGCAGGATGAGAAAGTCCTCCTCTGACCCCACGTCCCTCCCAAAGTGGGTCACTCTGAGCCTGAAG…
XLOC_022010|IFI44|TCONS_00034397	TTTCCTTTTCCCGGAGTCTCCAGAAGCCTCAAGATTGCTGAGAAATTTTCTGCTCCTTCGTGCCTGCCTAACTGTCCCAACAGAGCAGCTACCCTCAGCTTCAGCCCCTATATAGATTCTACAAACAGGTTGAGAAGTATGGCAGTGACAACTTGCTTGACCTGGATGCAGGAAAAGCATCTGAAAACTTATTTTGGAAAAGAGCAGTTTAGCCTTCTCTATAAGGCCAGTGTCCATGGATTCTCTAAAGAGAAGTTGCTTGACAGATGCTCTCATCAAGGATCTATTCTAACAGTGGTTTATAATGAATATCACATTCTTGGTGCCTATATGCCAGGGGGTTACCTGGGAGAATTGGACATTTCCATCACCCTTTTTGCCTTTCAAGAGACTGAAATT…
XLOC_022046|AK3L1|TCONS_00034449	AAAGTCTCTCCTTCCCCTGCAGGGGCGGCGGCGAGTCCCCGCGGGAGCCCAGGGTGTCAGAAGCAGGGGCAGAAGCAACAAAGTTCCCGGGTTGTGTCCGAGGCCGCGGTCTGGGTTGCTCGTTCGGCCTCCCCTTCCTCACCAAGGCAATGGCTTCCAAACTCCTGCGCGCGGTCATCCTTGGGCCGCCCGGCTCGGGCAAGGGCACCGTGTGCCAGAGGATCGCCCAGAACTTTGGCCTCCAGCATCTCTCCAGCGGCCACTTCCTGCGGGAGAACATCAAGGCCAACACGGAAGTTGGTGATATGGCAAAGCAGTACATAGAGAAAGGTCTCTTGGTCCCAGACCACTTGATCACACGCCTCATGCTGTCGGAGCTGGAGAATAGGCGTGGCCAGC…
XLOC_022046|AK3L1|TCONS_00034450	AAAGTCTCTCCTTCCCCTGCAGGGGCGGCGGCGAGTCCCCGCGGGAGCCCAGGGTGTCAGAAGCAGGGGCAGAAGCAACAAAGTTCCCGGGTTGTGTCCGAGGCCGCGGTCTGGGTTGCTCGTTCGGCCTCCCCTTCCTCACCAAGGCAATGGCTTCCAAACTCCTGCGCGCGGTCATCCTTGGGCCGCCCGGCTCGGGCAAGGGCACCGTGTGCCAGAGGATCGCCCAGAACTTTGGCCTCCAGCATCTCTCCAGCGGCCACTTCCTGCGGGAGAACATCAAGGCCAACACGGAAGTTGGTGATATGGCAAAGCAGTACATAGAGAAAGGTCTCTTGGTCCCAGACCACTTGATCACACGCCTCATGCTGTCGGAGCTGGAGAATAGGCGTGGCCAGC…
XLOC_022079|XLOC_022079|TCONS_00034500	CGGCGTCCAGCAGATGCACGCGCGGGGGGGGCGAGGGGGAGGCGGGGAGGAGAAAACCCACAACAAAACTTGCGTCGCCGAGAGCACGGCTCGACTTGAATGGCAGGAGCCCGCGCCCGCGGAGCGCAGAGGCGACTCGGAAGAACGCGGTCTGCTGGCAGGGAGCGGCGCGGCGCCGGAGCGCAGCAGACAGAGAAACTGAGGCCTAGAGAGAAGCTGAGATCTGCCCCCGGGACGCGCGCACAGGCACCATGGCCCAGAGCAGGGCGCTGCTGCTCCTGCTGCTGTTGCCACCGCAGCTGCCACTGGGACTGGTGCTTGCCGTGAGGGCCCCAGGGTTTGGCCGAAGTGGCACCCACAGCCCAAGCCACGAAGAGAACGAATTCGGGGAGGAGGAGC…
XLOC_022101|CYP4B1|TCONS_00034541	AGGCGGAGCCTGGGTGACTGCGACTCCAGCCATGGTGCCTGCTTTGCTCTCCCTGAGTCTCTCCCACCTGAGCCTGTGGGCTTTGGGGCTGATCTTGGCCTTGGGCGTCCTCAAGCTCACTTCCCTGCTGCTGCGGAGGCAGATGCTGGCCAGGGCTATGGACAAATTCCCAGGGCCCCCCACCCACTGGATTTTCGGGCATGCCCTTGAGATCCAGCAGACAGGGAGTCTGGACAAGATGGTGTCCTGGGCTCATCAGTTCCCCCATGCCCACCCACTCTGGTTGGGACCATTCCTTGGCTTCCTGAACATCTATGAGCCTGAATATGCCAAAGCTGTGTACAGCCGAGGAGACCCTAAAGCCTCGGATTTGTACGACTTCTTCCTCCAGTGGATTGG…
XLOC_022104|FAAH|TCONS_00034545	CGGTCCTCGGTGGGAGATCATGGTGCAGGAAGAACTGTGGGCTGCGTTCTCCGGCCCCTCCGGGGTTGCCCTGGCCTGCTGCTTGGTGGCAGCGGCCTTGGCCCTGCGTTGGTCCAGTCGCCGGATGGCGCGGGGCGCGGCGGCCCGGGCGCGACAGAGGCAGCAAGCGGCCCTGGAGACCATGGACAAGGCGGCGCAGCGCTTCCGGCTCCAGAACCCCGATCTGGACTCGGAGATGCTGCTGGCCCTGCCACTGCCTCAGCTGGTACAGAAGGTACGAAGTGGGGAGCTGTCTCCAGAGGCTGTGCTCTTTTCCTACCTGCAAAAGGCCTGGGAAGTGAACAGAGGGACCAACTGCGTGACCACCTACCTGGCAGACTGTGAGGCTCAGCTGTGCCA…
XLOC_022114|HPDL|TCONS_00034561	ATGGCCGCGCCTGTCCGCCGTCTGTGCCATGTCGCCTTCCACGTGCCCGCGGGGCAGCCCCTCGCCCGGGATCTGCAGCGCTTCTTCGGTTTCCGGCCCCTGGCGGTGAGGGAAGCCGATGGCTGGCGGCAGCTGGCCCTGCGCAGCGGCGACGCGGTCTTTTTGGTGAACGAGGGCGCCGGGCCTGGGGAGCCGCTGTACAGCCTGGACCCGCATCACGCGGTGCCCGGTGCGACCAACCTGTGCTTCGACGTGGCTGACGTGGGCGCTGCAGCTCGGGCGCTAGCCGCGCTGGGCTGCAACGTGCAGGTGCCTCCGGTGACCGTGCAGGATGCACAGGGCGCCGCCACCTACGCCGTGGTCGGCTCGCCCGCCGGCAACCTCAGCCTGACGCTGCTG…
XLOC_022149|KCNQ4|TCONS_00034620	GCTGAGCCAAGAGGGCTAGAAGGAACGAAAGGGCCTCCCCCAAAGCTAGAGGGAGCGGGTCAGGCACCGAGACCTTCCCAGCCGGAGAGGGGACTGCAGGGGGGCACGTCTCCCCGCTTTCTGGGCCTCCTGGGCAGCCTCCTGCCGCCGGGCGCACCCCTCCCGGGGCCGGGGCCGGGGCCGGGCTCCGCCTGCGGCCAGCGCTCCTCGGCCGCGCACAAGCGCTACCGCCGCCTGCAGAACTGGGTCTACAACGTGCTGGAGCGACCCCGCGGCTGGGCCTTCGTCTACCACGTCTTCATATTTTTGCTCGTCTTCAGCTGCCTGGTGCTGTCCGTGCTGTCTACTATCCAGGAGCACCAGGAACTTGCCAACGAGTGTCTCCTCATCTTGGAATTC…
XLOC_022223|XLOC_022223|TCONS_00034721	CTCACTTTCCTTCTTCTCCAGCAGGGCCGGGGGGGCCTTGAATATCAGTGGTGCTGGGCTCTCCCTGGGTACTGGTGTCTCCTTTGCTGCCGGGAGCACCAGGTTCACTGCTCCCTTGGGACCTG
XLOC_022263|XLOC_022263|TCONS_00034761	ACAGGTGTCAGGGCCAAACCCCATGTTCACAGATTCCCAGGAGATCCAGGAGATAAGGGTGACATGGTGACAGCACGCAACCATCAGGAGGCATCTGGTGCAGAAGGGGCCCCTCCCTCTCTCCTTTTCGCTCCAGCTCCTTCCCTGGAGGCTGGCTCCCCTGAACAGCCCTTTCAGGGGACACTGGGCTCAAGTGGCCTGCTAAGGGTGTGAGGTCCCTGTTGCCTCTCGTGGGAGAGTGCAAGGCAGAGG
XLOC_022271|XLOC_022271|TCONS_00034769	GGGGGCGGCGGGAGGAGGAGGCGGCGGCCGTGGCGCTGGGAGCTCCTGTCACCGCTGGGGCCTGGCTGGGCCGGGCGGGAGTGCAGGGGACGTGAGGGCGCGAGGGCCGGGACATGGGGCCCGCCAGCCCCGCCGCTCGCGGTCTGGGCCCGCTGCCCTTGTTGCTGCCACTATTGCTGCTGCTTTTGCGCGCGCAGCTCGCCGTCGGGAGCCTGGCCGGTGGAAGCCCCAGCGCAGCAGAGGTGAGGC
XLOC_022547|XLOC_022547|TCONS_00035045	ACGGGACTTCTCCAGAGGCTGCCATCAGGAAAACCACATGACACTAGTTAAGAGCACAAGCTTTTGTTGTTGTTGTTGTTGTTGTTGTTGTTGTTTAGGGCTGCAACCACGGCATATGGAGGTTCCAGGCTAGGGGTGGAATTGGAGCTGTAGCAGCCAGCCTATGCTACAGCCACAGCAACACGGGATCCAAGCTGCGTCTGGGACCTACACCACAGCTCATGGCAACGCCGGATCCTTAACCTGCTGAGCAAGGCCAGGGATGGAACCTGCATCCTCATGGATACCAGTCAGGCTCGTTAACCACTGAGCCCCGACGGGAACTCCGCCAACAGCACAAGCTTTCAAGCCAGACACACATGGAGCTGATTACTGGTTTTTTTCCTTTTCTTTCTTTCT…
XLOC_022681|HIST1H2AH|TCONS_00035241	CTGTTCAGTCTCCCAGTTATGTCTGGACGAGGAAAGCAAGGGGGTAAAGCTCGCGCCAAGGCCAAAACCCGGTCCTCACGGGCTGGCCTTCAGTTTCCGGTGGGCCGAGTGCACCGCCTGCTTCGTAAAGGCAACTATGCTGAACGGGTCGGCGCAGGTGCTCCGGTGTACCTGGCGGCGGTGCTGGAGTATCTGACCGCAGAAATCCTAGAGCTGGCGGGCAACGCAGCTCGTGACAACAAGAAGACACGCATCATCCCGCGTCACCTACAGCTGGCCATCCGCAACGACGAGGAACTCAACAAGCTGCTGGGCAAAGTTACCATCGCTCAGGGCGGTGTCCTGCCCAACATCCAGGCGGTGCTGCTGCCCAAGAAGACCGAGAGCCACCACAAGGCC…
XLOC_022681|HIST1H2AH|TCONS_00035240	CTGTTCAGTCTCCCAGTTATGTCTGGACGAGGAAAGCAAGGGGGTAAAGCTCGCGCCAAGGCCAAAACCCGGTCCTCACGGGCTGGCCTTCAGTTTCCGGTGGGCCGAGTGCACCGCCTGCTTCGTAAAGGCAACTATGCTGAACGGGTCGGCGCAGGTGCTCCGGTGTACCTGGCGGCGGTGCTGGAGTATCTGACCGCAGAAATCCTAGAGCTGGCGGGCAACGCAGCTCGTGACAACAAGAAGACACGCATCATCCCGCGTCACCTACAGCTGGCCATCCGCAACGACGAGGAACTCAACAAGCTGCTGGGCAAAGTTACCATCGCTCAGGGCGGTGTCCTGCCCAACATCCAGGCGGTGCTGCTGCCCAAGAAGACCGAGAGCCACCACAAGGCC…
XLOC_022681|HIST1H2AH|TCONS_00035242	GTTATGTCTGGACGAGGAAAGCAAGGGGGTAAAGCTCGCGCCAAGGCCAAAACCCGGTCCTCACGGGCTGGCCTTCAGTTTCCGGTGGGCCGAGTGCACCGCCTGCTTCGTAAAGGCAACTATGCTGAACGGGTCGGCGCAGGTGCTCCGGTGTACCTGGCGGCGGTGCTGGAGTATCTGACCGCAGAAATCCTAGAGCTGGCGGGCAACGCAGCTCGTGACAACAAGAAGACACGCATCATCCCGCGTCACCTACAGCTGGCCATCCGCAACGACGAGGAACTCAACAAGCTGCTGGGCAAAGTTACCATCGCTCAGGGCGGTGTCCTGCCCAACATCCAGGCCGTGCTGTTGCCCAAGAAGACCGAGAGCCACCACAAAGCCAAAAAAGGAAAATAA
XLOC_022681|ENSSSCG00000001176|TCONS_00035247	ATGTCTGGACGTGGGAAGCAGGGAGGTAAAGCTCGCGCCAAGGCCAAGACCCGCTCCTCGCGAGCCGGGCTCCAGTTCCCGGTGGGCCGAGTGCACCGCCTGCTCCGCAAGGGCAACTATGCCGAGCGGGTTGGAGCTGGGGCGCCGGTGTACTTGGCGGCGGTGCTGGAGTACCTGACGGCCGAGATCCTGGAGCTGGCGGGCAACGCGGCTCGCGATAACAAGAAGACGCGCATCATCCCGCGCCACTTGCAGCTGGCCATCCGCAACGACGAGGAGCTCAACAAGCTGCTGGGCAAAGTCACCATCGCTCAGGGCGGCGTCCTGCCCAACATCCAGGCGGTGCTGCTGCCCAAGAAGACCGAGAGCCACCACAAGGCCAAGGGCAAGTAA
XLOC_022810|AIF1|TCONS_00035425	GCAGAAGCCGATGGGGAAGTGAGGCCTGGGACTTAGAGGAGGAGGGAATGGGGCGAAAGGGGAAGTTTGGGAGGAAGGCCTCCAGGCAGCTGCTGGGAGAGGAGAGCCGGCAGACAGAGAGGTGGCAGCCTGGTCTGTCTCCTCCAGCATCTCCACCAGCATCGGCTGAGCTATGAGCCAAACCCTGGATTTACAGGGAGGAAAAGCCTTCGGGCTGCTGAAGGCCCAGCAGGAAGAGAGACTCAATGAAATCAATAAGCAATTCCTGGATGATCCCAAATATAGCAGTGATGAGGACCTGTCCTCCAAACTGGAAGCCTTCAAACAGAAATACATGGAGTTTGACCTGAATGGAAATGGTGATATTGATATTATGTCCCTGAAACGAATGCTGGAGAA…
XLOC_022851|COL21A1|TCONS_00035500	ATGGCTCATCAGATTACATTTCTGCGGATGGTTTTGGTCCTGCTTCTTCAGAATTCTGTGTTAGCGGAAGATGGGGAAATAAGATCAAGTTGTCGGACTGCCCCTACAGATTTAGTTTTCATCTTGGATGGCTCTTACAGCGTTGGCCCAGAAAACTTTGAAATCGTCAAGAAGTGGCTCGTCAATATCACGAAGAACTTTGACATTGGCCCAAAGTTTATTCAGGTGGGGGTGGTTCAGTACAGTGACTACCCCGTCCTGGAGATTCCCCTCGGAAGGCACGAGTCGGGGGAGAAGTTGCTGGCAGCCGTGGGCTCCATCCACTACTTGGGAGGAAACACGCGGACCGGCAAGGCCATCCAGTTTGCCCTCGACTACCTTTTCGCCAAGTCCTCCCGA…
XLOC_022851|COL21A1|TCONS_00035499	ATGGCTCATCAGATTACATTTCTGCGGATGGTTTTGGTCCTGCTTCTTCAGAATTCTGTGTTAGCGGAAGATGGGGAAATAAGATCAAGTTGTCGGACTGCCCCTACAGATTTAGTTTTCATCTTGGATGGCTCTTACAGCGTTGGCCCAGAAAACTTTGAAATCGTCAAGAAGTGGCTCGTCAATATCACGAAGAACTTTGACATTGGCCCAAAGTTTATTCAGGTGGGGGTGGTTCAGTACAGTGACTACCCCGTCCTGGAGATTCCCCTCGGAAGGCACGAGTCGGGGGAGAAGTTGCTGGCAGCCGTGGGCTCCATCCACTACTTGGGAGGAAACACGCGGACCGGCAAGGCCATCCAGTTTGCCCTCGACTACCTTTTCGCCAAGTCCTCCCGA…
XLOC_022851|COL21A1|TCONS_00035501	ATGGCTCATCAGATTACATTTCTGCGGATGGTTTTGGTCCTGCTTCTTCAGAATTCTGTGTTAGCGGAAGATGGGGAAATAAGATCAAGTTGTCGGACTGCCCCTACAGATTTAGTTTTCATCTTGGATGGCTCTTACAGCGTTGGCCCAGAAAACTTTGAAATCGTCAAGAAGTGGCTCGTCAATATCACGAAGAACTTTGACATTGGCCCAAAGTTTATTCAGGTGGGGGTGGTTCAGTACAGTGACTACCCCGTCCTGGAGATTCCCCTCGGAAGGCACGAGTCGGGGGAGAAGTTGCTGGCAGCCGTGGGCTCCATCCACTACTTGGGAGGAAACACGCGGACCGGCAAGGCCATCCAGTTTGCCCTCGACTACCTTTTCGCCAAGTCCTCCCGA…
XLOC_022894|PIM1|TCONS_00035596	NNTCCCAGGAGCCGCCCAACCCGCCGCCCTAGGGCGTTGCCTGACCCCGCCGGCGTGTCCGCCAGTCTCCAGCCCCGGCGGCGCCCCCAGTCGTCCTCCGACTCGCCCTCGGCCTTCCGCGCCAGCCGCTGCCGCAGCCGCAACGCCACCCGCAGCCTCACCCCCAGCCGTAGGCACAGCCACCGGCACAACCCCAGCCCCAGCTCCTGCTGCTGCAGCTCTTCCAGACGCAGTCCCTACGCCGACACCCTGGAGGTTGGGATGCTCTTGTCCAAAATCAACTCGCTTGCCCACCTGCGCGCCGCGCCCTGCAACGACCTGCACGCCACCAAGCTGGCGCCCGGCAAGGATAAGGAGCCCCTGGAGTCGCAGTACCAGGTGGGCCCGCTACTGGGCAGC…
XLOC_022894|PIM1|TCONS_00035597	NNTCCCAGGAGCCGCCCAACCCGCCGCCCTAGGGCGTTGCCTGACCCCGCCGGCGTGTCCGCCAGTCTCCAGCCCCGGCGGCGCCCCCAGTCGTCCTCCGACTCGCCCTCGGCCTTCCGCGCCAGCCGCTGCCGCAGCCGCAACGCCACCCGCAGCCTCACCCCCAGCCGTAGGCACAGCCACCGGCACAACCCCAGCCCCAGCTCCTGCTGCTGCAGCTCTTCCAGACGCAGTCCCTACGCCGACACCCTGGAGGTTGGGATGCTCTTGTCCAAAATCAACTCGCTTGCCCACCTGCGCGCCGCGCCCTGCAACGACCTGCACGCCACCAAGCTGGCGCCCGGCAAGGATAAGGAGCCCCTGGAGTCGCAGTACCAGGTGGGCCCGCTACTGGGCAGC…
XLOC_022969|XLOC_022969|TCONS_00035739	CGCTTTGTCCCGGGTGACGGCGGCGGAGGTTGCGGCGAGCAGCGGGCAGGAGGCAGAGACCCGTGGACCCAAGGAGCCCGAGACGGAGCCCGGGAGGCGGGGCGCGCCGCGCACGGCCCCACGCCCAGGCCCGCGGGCACCGCGCCCGTCCCCGCGCGCGCTCGCCCGGCCGCCAGGTGAGCCGCCGCGCCGCGCCCGCAGTCTCCGGCCCCGCAGACCCACCGCCCGAGCCGCTGCCTCCTCCTCCGCCGGCGCATCGCGGACGCCCAGCAGGAATGAGGGGAGATTCTTACTTCCTTGGCATGAGGAGCCTGGGGCAGCAGGAGCATATCCCAGAAGATGGAGGCCTCTTCTTGCTCTGCTGCATAGACCGGGATTGGGCTGTGACTCAGTGCTTCA…
XLOC_023051|NRG4|TCONS_00035874	CGGTCTGTCTAGGAAACGGCGGCCTCGGGTGGCCGGGCTGCCTGCGGGACCCGGGCAGGGGGCGGGGGGCTGGGAACTCGGCCAGCGCCAGGGCCAGAACGGAGCGCGCCGGCCTCGTGGCTTGGTTTCTATCAAAGCAGAAGAAATAGAGGTGAACTACAAAAAGTGAGAACCAGTTTCCTCTGTACTCTGCAATCTAGGAGAAAAAACTCATCCAAGGACAGATCAGGTGCTGTTTTTCAACCCTAAACTTTTGACCAAGAATGAAACTCTTTAAAAATTAAGATGCCAACAGATCACGAAGAGCCCTGTGGTCCCAGTCACAGGTCATTTTGCCTGAATGGAGGGATTTGTTATGTGATACCTACTATTCCCAGCCCCTTTTGTAGATGCATCGAA…
XLOC_023058|ENSSSCG00000001873|TCONS_00035886	AGCTCTCTCTGTCATACAGCCTCCTTCTTTGGAGAGAACCACCTGGAGGTGCCTCTGGCCACGGCGCTGCCTGACATTGACCTACAGCTGGAGTTTTCCACGTCTCAGCCAGAAGCCCTGCTTCTCCTGGCGGCAGGCCCGGTGGACCACCTCCTCCTACAACTCTACTCGGGTCGCCTGCAGGTCAGACTTATCCTGGGCCGGGAAGAAGTGAGGCTGCAGACCCTGGCAGAGATGCTGCTGAGTGACTCTGTCCCCCACACCGTGGGGCTGACTGTGTCAGACAGCTGGGCCTCGTTGTCAGTCGATGGGCTCCTGAACGCCTCAGCCCTAGTCCAGGGGGGACCCCTGGAGGTCCCCTATGGGCTCTTCCTGGGGGGCACTGGGAGCCTCGACCTT…
XLOC_023058|ENSSSCG00000001873|TCONS_00035887	AGCTCTCTCTGTCATACAGCCTCCTTCTTTGGAGAGAACCACCTGGAGGTGCCTCTGGCCACGGCGCTGCCTGACATTGACCTACAGCTGGAGTTTTCCACGTCTCAGCCAGAAGCCCTGCTTCTCCTGGCGGCAGGCCCGGTGGACCACCTCCTCCTACAACTCTACTCGGGTCGCCTGCAGGTCAGACTTATCCTGGGCCGGGAAGAAGTGAGGCTGCAGACCCTGGCAGAGATGCTGCTGAGTGACTCTGTCCCCCACACCGTGGGGCTGACTGTGTCAGACAGCTGGGCCTCGTTGTCAGTCGATGGGCTCCTGAACGCCTCAGCCCTAGTCCAGGGGGGACCCCTGGAGGTCCCCTATGGGCTCTTCCTGGGGGGCACTGGGAGCCTCGACCTT…
XLOC_023128|GZMB|TCONS_00036021	CACTCATAGAAAGCCTTCTCGGATGAAGCACCACAAAACCAGAGGGCAACCCGAGGTCCCTGAGCCCACCTGTGCCTCCTTCCTCCCCGGGAACTAAAAGAGAGCAAGTGGGGAGCGCCAGCAGCTCCAGCCTGGGCCGCCTTCCTGGGAAGATGCAGCCGCTCCTGCTCCTGCTCTCACTGGCCTTTTTACTGCCCCCCAGGGCAGAGGCAGGGGAGATCATCGGGGGCCATGAGGCCAAGCCCCACTCCCGCCCCTACATGGCGTATCTTCAGATCCAGGACCAGGATAATCGAAGTCGGTGCGGTGGGTTCCTGATCCGAGAAGACTTTGTGCTAACAGCCGCTCACTGCTGGGGAAGCTCAATCAACGTCACCCTGGGGGCCCACAACATCAAGA…
XLOC_023128|GZMB|TCONS_00036022	CACTCATAGAAAGCCTTCTCGGATGAAGCACCACAAAACCAGAGGGCAACCCGAGGTCCCTGAGCCCACCTGTGCCTCCTTCCTCCCCGGGAACTAAAAGAGAGCAAGTGGGGAGCGCCAGCAGCTCCAGCCTGGGCCGCCTTCCTGGGAAGATGCAGCCGCTCCTGCTCCTGCTCTCACTGGCCTTTTTACTGCCCCCCAGGGCAGAGGCAGGGGAGATCATCGGGGGCCATGAGGCCAAGCCCCACTCCCGCCCCTACATGGCGTATCTTCAGATCCAGGACCAGGATAATCGAAGTCGGTGCGGTGGGTTCCTGATCCGAGAAGACTTTGTGCTAACAGCCGCTCACTGCTGGGGAAGCTCAATCAACGTCACCCTGGGGGCCCACAACATCAAGA…
XLOC_023299|GALNTL1|TCONS_00036265	TCCAGCGTCCTGAACCGAACTCCTGCCAGCCTGATCCAGGAGATCATTCTAGTAGATGACTTCAGTTCAGATCCTGAAGACTGTCTGCTCCTAACCAGGATCCCCAAGGTCAAGTGCCTGCGCAATGACCGACGGGAAGGGCTGATCCGATCCCGAGTTCGAGGGGCAGATGTGGCTGCAGCTGGGGTCCTCACCTTTTTGGACAGCCACTGCGAAGTGAACACGGAGTGGCTGCAGCCCATGCTGCAGCGGGTGAAGGAGGACCACACCCGTGTGGTGAGCCCCATCATTGATGTCATCAGTCTGGATAATTTCGCCTACCTTGCTGCATCTGCTGACCTTCGAGGAGGATTCGACTGGAGCCTGCATTTCAAGTGGGAACAGATCCCTCTTGAGCAG…
XLOC_023304|SMOC1|TCONS_00036277	TTTCTCATAAGTGACCGTGACCCTCAGTGCAACCTCCACTGCTCCAGGACTCAACCCAAACCTATCTGTGCCTCCGACGGCAGGTCCTACGAGTCCATGTGTGAGTACCAGCGAGCCAAGTGCAGAGACCCAGCCCTGGGTGTGGTGCATCGTGGTAGATGCAAGGACGCTGGCCAGAGCAAGTGTCGCCTGGAGCGGGCTCAGGCCCTGGAGCAAGCCAAGAAGCCCCAGGAGGCGGTGTTTGTCCCGGAGTGCGGCGAGGATGGCTCCTTCACCCAGGTGCAGTGCCACACATACACGGGGTACTGCTGGTGTGTCACCCCGGATGGGAAGCCCATCAGCGGCTCTTCTGTGCAGAATAAAACTCCTGTATGTTCAGGTTCGGTCACCGATAAGCCC…
XLOC_023304|SMOC1|TCONS_00036278	TTTCTCATAAGTGACCGTGACCCTCAGTGCAACCTCCACTGCTCCAGGACTCAACCCAAACCTATCTGTGCCTCCGACGGCAGGTCCTACGAGTCCATGTGTGAGTACCAGCGAGCCAAGTGCAGAGACCCAGCCCTGGGTGTGGTGCATCGTGGTAGATGCAAGGACGCTGGCCAGAGCAAGTGTCGCCTGGAGCGGGCTCAGGCCCTGGAGCAAGCCAAGAAGCCCCAGGAGGCGGTGTTTGTCCCGGAGTGCGGCGAGGATGGCTCCTTCACCCAGGTGCAGTGCCACACATACACGGGGTACTGCTGGTGTGTCACCCCGGATGGGAAGCCCATCAGCGGCTCTTCTGTGCAGAATAAAACTCCTGTATGTTCAGGTTCGGTCACCGATAAGCCC…
XLOC_023320|XLOC_023320|TCONS_00036307	TGGGCCCCACGCGGAGCCACCGCACCTGCCGCACTGAGAGCTGCCCGGAAGGCGCCCGAGACTTCCGGGCGGAGCAGTGCTCAGAGTTCGATGGCCAGGAGTTCCAGGGGCGGCGGTACAAGTGGCTGCCCTACTATGCGGCCCCAAACAAATGTGAACTGAACTGCATTCCCAAGGGGGAGAGCTTCTACTATAAGCACAGGGAGGCTGTCGTAGACGGGACACCCTGTGAGCCTGGCAAACGGGACATCTGTGTGGATGGCAGCTGCCGGGTTGTCGGCTGTGACCATAACCTGGACTCGTCAAAGCAGGAGGACAAGTGTCTGCAGTGTGGGGGTGATGGCACCACCTGCTACCCCGTCACAGGTGTCTTTGATGCCAATGACCTCAGCAGAGGCT…
XLOC_023391|ENSSSCG00000002453|TCONS_00036427	GATGTCACCCCACAGAATTTCCTGGCGGTGTTGAGAGGCGATGCGGAAGCAGTGAAGGGCAAAGGGTCTGGAAAGGTCTTGAAGAGCGGCCCCCGGGACCACGTGTTCGTTTACTTCACTGATCACGGAGCCACTGGGATACTGGTGTTTCCTAACGAGGATCTTCATGTGAAGGACCTGAACGAGACCATCCACTACATGTACAAGCACAGGATGTACCAAAAGATGGTGTTTTACATTGAAGCCTGTGAGTCTGGGTCCATGATGAACCACCTGCCCCCCAACATCGACGTTTATGCCACGACCGCCGCCAACCCAAGGGAGTCATCTTACGCCTGTTACTATGACGAAGCGAGGGCCACGTACCTGGGAGACTGGTACAGCGTCAACTGGATGGAA…
XLOC_023393|CHGA|TCONS_00036431	GCAGTGCCAGAGTCCTGTGCCGAGAGGAGGTGGGCAGGTCCCCAGGCGGGCGCGCACGGAGACGTTGCGCCCCCCATCCCGCGCCAGTGTCGCCGCAGCCCGCCCCGAGCGACCAGTCCAGCTACCCCTCGCCCGCGTGCTCGCCGCGCCCGGCCCCAGACCGCCAGCTGCTCCGCGCCCCGGGTTCGCCATGCGCTCCGCCGCCGCCCTGGCGCTACTGCTCTGCGCCGGGCAAGTCATTGCCCTCCCTGTGAACAGCCCTATGAATAAGGGGGACACCGAGGTGATGAAGTGCATCGTCGAGGTCATCTCTGACACGCTGTCCAAGCCCAGCCCCATGCCTGTCAGCCAGGAGTGTTTTGAGACACTCCGAGGAGATGAACGGATCCTCTCCATCCT…
XLOC_023393|CHGA|TCONS_00036432	GCAGTGCCAGAGTCCTGTGCCGAGAGGAGGTGGGCAGGTCCCCAGGCGGGCGCGCACGGAGACGTTGCGCCCCCCATCCCGCGCCAGTGTCGCCGCAGCCCGCCCCGAGCGACCAGTCCAGCTACCCCTCGCCCGCGTGCTCGCCGCGCCCGGCCCCAGACCGCCAGCTGCTCCGCGCCCCGGGTTCGCCATGCGCTCCGCCGCCGCCCTGGCGCTACTGCTCTGCGCCGGGCAAGTCATTGCCCTCCCTGTGAACAGCCCTATGAATAAGGGGGACACCGAGGTGATGAAGTGCATCGTCGAGGTCATCTCTGACACGCTGTCCAAGCCCAGCCCCATGCCTGTCAGCCAGGAGTGTTTTGAGACACTCCGAGGAGATGAACGGATCCTCTCCATCCT…
XLOC_023393|CHGA|TCONS_00036433	TCCGCCGCCGCCCTGGCGCTACTGCTCTGCGCCGGGCAAGTCATTGCCCTCCCTGTGAACAGCCCTATGAATAAGGGGGACACCGAGGTGATGAAGTGCATCGTCGAGGTCATCTCTGACACGCTGTCCAAGCCCAGCCCCATGCCTGTCAGCCAGGAGTGTTTTGAGACACTCCGAGGAGATGAACGGATCCTCTCCATCCTGCGACATCAGAATTTGCTGAAAGAGCTCCAAGACCTCGCTCTCCAAGGAGCCAAGGAGAGGTCCCATCAGCAGAAGAAACAGAGCAGTTATGAGGATGAACTCTCAGAGGTTCTCGAGAAGCAGAACGACCAGACTGAGTTGAAGGAGGGCACAGAAGAGGCGTCCTCCAAGGAGGCTGCGGAAAAAAGAGGAGAT…
XLOC_023402|IFI27|TCONS_00036446	AAAACGAAATTTATCCCACTGGCTGACTGGCTGCCGGCATATCCCAGGCTGCGTTTCAGTGGGAGTGGCTCCGCTGTAAATATCCTGCCTCAGAACCTCTGAGAACACATCGAAGCTTGGAGTCAGCTCCGTGGTTGCAGAAAATCCGCTTCTCTGGGTTCTGTGCTGGTGAATTTCTGTGCCACCATGGCCATGGTAGCCACCCAAGCAGTCTTATCCTCTAGCCTGGCTTCCAAGATACTGGCGACAGGGAGTCTGGCCAAAGCAGGGGGGGCAGCTGTTGGCAGCGTCTTGGCAGGACTTCCTTCAGCAGGGCTCACCCTGTCATTCAAGGCTGCCCTAACCGGGGCCGCATCTAGCCTGGGATCCTTGCTGGGGACACTGAGTACTTCCTCCCTG…
XLOC_023402|IFI27|TCONS_00036447	AAAACGAAATTTATCCCACTGGCTGACTGGCTGCCGGCATATCCCAGGCTGCGTTTCAGTGGGAGTGGCTCCGCTGTAAATATCCTGCCTCAGAACCTCTGAGAACACATCGAAGCTTGGAGTCAGCTCCGTGGTTGCAGAAAATCCGCTTCTCTGGGTTCTGTGCTGGTGAATTTCTGTGCCACCATGGCCATGGTAGCCACCCAAGCAGTCTTATCCTCTAGCCTGGCTTCCAAGATACTGGCGACAGGGAGTCTGGCCAAAGCAGGGGGGGCAGCTGTTGGCAGCGTCTTGGCAGGACTTCCTTCAGCAGGTGAGTGTTCCCAATGGGGAGCCAGGGTGGGCACAGAGAAAAGCCAGAGACTTCTGACCTCTGACTCCTGTGTACCCACCCTCTGC…
XLOC_023402|IFI27|TCONS_00036448	GCATATCCCAGGCTGCGTTTCAGTGGGAGTGGCTCCGCTGTAAATATCCTGCCTCAGAACCTCTGAGAACACATCGAAGCTTGGAGTCAGCTCCGTGGTTGCAGAAAATCCGCTTCTCTGGGTTCTGTGCTGGTGAATTTCTGTGCCACCATGGCCATGGTAGCCACCCAAGCAGTCTTATCCTCTAGCCTGGCTTCCAAGATACTGGCGACAGGGAGTCTGGCCAAAGCAGGGGGGGCAGCTGTTGGCAGCGTCTTGGCAGGACTTCCTTCAGCAGGGCTCACCCTGTCATTCAAGGCTGCCCTAACCGGGGCCGCATCTAGCCTGGGATCCTTGCTGGGGACACTGAGTACTTCCTCCCTGATAGGATCCCCTCCTGTGACTTTGATGGCTTCTTCA…
XLOC_023402|IFI27|TCONS_00036449	ATGGTAGCCACCCAAGCAGTCTTATCCTCTAGCCTGGCTTCCAAGATACTGGCGACAGGGAGTCTGGCCAAAGCAGGGGGGGCAGCTGTTGGCAGCGTCTTGGCAGGACTTCCTTCAGCAGGTGAGTGTTCCCAATGGGGAGCCAGGGTGGGCACAGAGAAAAGCCAGAGACTTCTGACCTCTGACTCCTGTGTACCCACCCTCTGCTCTTCCTTAGGGCTCACCCTGTCATTCAAGGCTGCCCTAACCGGGGCCGCATCTAGCCTGGGATCCTTGCTGGGGACACTGAGTACTTCCTCCCTGATAGGATCCCCTCCTGTGACTTTGATGGCTTCTTCACTAGGAGCCAAGGCTTCTGTAGCTGTGGCGGGAGGAGCCCTGGCCGTGGGGGCTGTGCCC…
XLOC_023406|ENSSSCG00000002483|TCONS_00036454	ATAAATGGGCAGCGGCCCCTGGAAAACCCAGCATTGCGGGCAGGCGGCGGCTCTGGGTCCACTCAGCACATCCCGCTCTGCGAGGCAGGCATGAAGGCAGAGGGCATGTCCCCCTTCCTGGCTCTGGGGCTCCTGGTGGCTGGGCTCTGCTCCAGGGTCCACTGCGTCCCCGAAGGCAAACCTGACCCAGAGAATGGGACCCCGAACGACCAGCACAGCAGGACTCCCGTGGACCCCCACGCCATTGTCCCCAGCAACACCGACTTCGCCTTCAGCCTCTACAAGCAGCTGGTTTCTTTAGACCCCAGTAAGAACGTCATCTTCTCCCCGCTGAGCGTCTCCATAGCCTTGGCCTTCCTGTCTCTGGGGGCCCGAGGCCCCACCCTGACAGAGCTCCTG…
XLOC_023428|ENSSSCG00000002518|TCONS_00036489	AAGCAGCAACCCGTGGCTGAGCCGGCAGTGCTGACGGGCCCGGCTGGGCCGTTTTGTCTGGACGGCTGAGCAAATCTCCCAGCACCCTAGCCGGCTGTGGCCTTAGGTCCTGGAAAATGGCAGATGTGCCCAACGGCGAGCAGGGGTGCAGCTCCCCACTGGAGCTGTTCAACAGCATAGCTGCTCAGGGGGAGCTCGTGAGGTCCCTCAAAGCCAGACACGCGGCGAAGGATGAAATTGATTCCGCAGTAAAAATGTTGTTATCCTTGAAAATGAGCTACAAAGCTGCGATGGGGGAGGATTACAAGGCTGACTGTCCTCCAGGGAACCGGGCGCCAGGGATTGACAGTGGCCTGGATGCCACAGAAGCAGGAGACGATTTTGTGGACCCGTGGACAG…
XLOC_023428|ENSSSCG00000002518|TCONS_00036490	GTGCTGACGGGCCCGGCTGGGCCGGAAACTGAAAGGAGGAAAGGACGACTATTAAAGAAGAGCTTGAGCTGCACGGGGCAGTCTCAGCTACTCAAGTGCCCGGTGGGACCAGTGGCCACCTCTGCAGTGTCTCCTGCAACCTCGTTTTGTCTGGACGGCTGAGCAAATCTCCCAGCACCCTAGCCGGCTGTGGCCTTAGGTCCTGGAAAATGGCAGATGTGCCCAACGGCGAGCAGGGGTGCAGCTCCCCACTGGAGCTGTTCAACAGCATAGCTGCTCAGGGGGAGCTCGTGAGGTCCCTCAAAGCCAGACACGCGGCGAAGGATGAAATTGATTCCGCAGTAAAAATGTTGTTATCCTTGAAAATGAGCTACAAAGCTGCGATGGGGGAGGATTACA…
XLOC_023513|F13A1|TCONS_00036615	CCAGAGTCGCACAGAGCCAGCCTGCGCGGGGGCACCTTGGGGAGGGACCACAGGAAGCTGCGAAGCTGAGAATGGCTGAGACTCCTGGGACTGGGGCCGCCTTCGGAGGCAGGAGAGCCCTTCCCCCCAACACCTCCAATGCGGAAGAGAACGACCCCCCCACCGTGGAGCTGCAGGGGGGCCTCATGCCCCGGGGATTCAACCCTCAAGACTACCTGAATGTGACGGATGTTCACCTGTTCAAGGAGCGATGGGACAGCAACAAGGTGGACCACCACACTGACAAATACGACAGCAAGAAGCTGATTGTACGCCGAGGACAGCCTTTCTACATCCAGATCGACTTCAGCCGTCCCTATGACCCCAGAAGGGACCTCTTCAGGGTGGAATATGTCATTG…
XLOC_023513|F13A1|TCONS_00036616	TTGGCAGCAAGAAAAAGGAAAGAAAGAGTGGATGTCAACAGCGATGTTATTTACATTACCGCCAAGAAAGATGGCACGCACGTGGTTAAAACCCTGGATACCACCCACATTGGGAAATTAATTGTGACCAAACAAGTTGGAGCAGATGGCATGAAGGATATCACAGATACCTACAAATTCCAAGAAGGTCAAGAAGAAGAGCGGCTGGCCCTCGAAACTGCCCTGATGTATGGGGCTAAGAAGCCCCTCAGCACAGAGGGCATCCCCAAATCCCGGTCCGACATCCACATGGACTTCGAGGTGGAGCGCGCCGTGCTGGGCAGAGACTTCAAAGTCGTCCTCACCTTCAGAAACAACAGCCCCACCCGCTACAGCGTCACGGCCTATCTCTCGGGCAAC…
XLOC_023513|F13A1|TCONS_00036617	ATGGCTGAGACTCCTGGGACTGGGGCCGCCTTCGGAGGCAGGAGAGCCCTTCCCCCCAACACCTCCAATGCGGAAGAGAACGACCCCCCCACCGTGGAGCTGCAGGGGGGCCTCATGCCCCGGGGATTCAACCCTCAAGACTACCTGAATGTGACGGATGTTCACCTGTTCAAGGAGCGATGGGACAGCAACAAGGTGGACCACCACACTGACAAATACGACAGCAAGAAGCTGATTGTACGCCGAGGACAGCCTTTCTACATCCAGATCGACTTCAGCCGTCCCTATGACCCCAGAAGGGACCTCTTCAGGGTGGAATATGTCATTGGGCGCTACCCCCAGGAGAACAAAGGAACCTACATCCCAGTGCCCATCGTCTCCGAGCTGCAGAGAGGCAAG…
XLOC_023517|SSR1|TCONS_00036622	GACTTGCTGAAGATAAAGAGGAAGAAGATGTATCTGGTGAACCTGAAGCTTCACCCAGTGCAGATACCACCATCCTGTTTGTGAAGGGAGAAGACTTTCCGGCAAATAACATTGTCAAGTTCCTGGTGGGCTTCACGAACAAGGGTACAGAAGACTTCATCGTTGAATCTCTGGACGCCTCCTTCCGTTATCCTCAAGACTACCAGTTTTACATCCAGAACTTCACGGCGCTTCCCCTGAACACTGTCGTGCCGCCGCAGAGACAGGCCACCTTTGAGTACTCCTTCATCCCTGCGGAGCCCATGGGCGGCCGGCCCTTTGGTCTGGTCATCAATCTCAACTACAAAGACCTGAACGGCAATGTTTTCCAAGATGCTGTCTTCAATCAAACAGTTACAA…
XLOC_023517|SSR1|TCONS_00036623	GCCCCGCCCCCGCCAGGAGCCCGGATGAAGAGTAACGCCATTACCGCCGGGGCGGCCGAGCGCACTCGCGGAAGGAGCCTGGACGCCGGACCGGCCGCGCCATGAGGTCCCTCCCCCGCCTGCTGCTGCTTCTCCTGCTCGTATTCCCCGCCACCCTCCTGCTCCGAGGCGGCCCCGGAGGCTCCTTAGCAGTGGCTCAAGACCTTACAGAAGATGAAGAAACAGTGGAAGATTCTATAATTGAAGATGAAGATGATGAAGCAGAGGTGGAAGAGGATGAACCCACAGACTTGGCTGAAGATAAAGAGGAAGAAGATGTATCTGGTGAACCTGAAGCTTCACCCAGTGCAGATACCACCATCCTGTTTGTGAAGGGAGAAGACTTTCCGGCAAATAACA…
XLOC_023517|SSR1|TCONS_00036624	GCCCCGCCCCCGCCAGGAGCCCGGATGAAGAGTAACGCCATTACCGCCGGGGCGGCCGAGCGCACTCGCGGAAGGAGCCTGGACGCCGGACCGGCCGCGCCATGAGGTCCCTCCCCCGCCTGCTGCTGCTTCTCCTGCTCGTATTCCCCGCCACCCTCCTGCTCCGAGGCGGCCCCGGAGGCTCCTTAGCAGTGGCTCAAGACCTTACAGAAGATGAAGAAACAGTGGAAGATTCTATAATTGAAGATGAAGATGATGAAGCAGAGGTGGAAGAGGATGAACCCACAGACTTGGCTGAAGATAAAGAGGAAGAAGATGTATCTGGTGAACCTGAAGCTTCACCCAGTGCAGATACCACCATCCTGTTTGTGAAGGGAGAAGACTTTCCGGCAAATAACA…
XLOC_023517|SSR1|TCONS_00036625	GCCCCGCCCCCGCCAGGAGCCCGGATGAAGAGTAACGCCATTACCGCCGGGGCGGCCGAGCGCACTCGCGGAAGGAGCCTGGACGCCGGACCGGCCGCGCCATGAGGTCCCTCCCCCGCCTGCTGCTGCTTCTCCTGCTCGTATTCCCCGCCACCCTCCTGCTCCGAGGCGGCCCCGGAGGCTCCTTAGCAGTGGCTCAAGACCTTACAGAAGATGAAGAAACAGTGGAAGATTCTATAATTGAAGATGAAGATGATGAAGCAGAGGTGGAAGAGGATGAACCCACAGACTTGGCTGAAGATAAAGAGGAAGAAGATGTATCTGGTGAACCTGAAGCTTCACCCAGTGCAGATACCACCATCCTGTTTGTGAAGGGAGAAGACTTTCCGGCAAATAACA…
XLOC_023519|TXNDC5|TCONS_00036628	GGCCAGCTGCTTCCAGCCGCTCTCCAGCGGGCACCTGTGAGTCACCGCCTGCCCTCCTCTCTGCCCTCCTCCCCCCGAAGGAGACCACTTTATCAAGTTCTTCGCCCCGTGGTGTGGTCACTGCAAAGCTCTGGCTCCGACCTGGGAGCAGCTGGCTCTGGGCCTTGAACATTCCGCCACTGTCAAGATTGGCAAGGTGGACTGCACGCAGCACTACGAACTCTGTTCTGGAAACCAGGTCCGAGGGTACCCGACTCTGCTCTGGTTCCGAGACGGTAAAAAGGTGGATCAGTACAAGGGGAAGCGGGACCTGGACTCGCTGAGGGAGTACGTGCAGGCCCAGCTGCAGAGCGCGGGGCCGGGCACCCCCGAGACCGCCCAGCCCTCGGAGGCCCCGGC…
XLOC_023519|TXNDC5|TCONS_00036627	GGCCAGCTGCTTCCAGCCGCTCTCCAGCGGGCACCTGTGAGTCACCGCCTGCCCTCCTCTCTGCCCTCCTCCCCCCGAAGGAGACCACTTTATCAAGTTCTTCGCCCCGTGGTGTGGTCACTGCAAAGCTCTGGCTCCGACCTGGGAGCAGCTGGCTCTGGGCCTTGAACATTCCGCCACTGTCAAGATTGGCAAGGTGGACTGCACGCAGCACTACGAACTCTGTTCTGGAAACCAGGTCCGAGGGTACCCGACTCTGCTCTGGTTCCGAGACGGTAAAAAGGTGGATCAGTACAAGGGGAAGCGGGACCTGGACTCGCTGAGGGAGTACGTGCAGGCCCAGCTGCAGAGCGCGGGGCCGGGCACCCCCGAGACCGCCCAGCCCTCGGAGGCCCCGGC…
XLOC_023519|TXNDC5|TCONS_00036629	CAGGTGCGGACACTGCCAGCGGCTGCAGCCCACCTGGAACGACCTGGGAGACAAGTACAACAGCATGGAGGACGCCAGGGTCTACGTGGCCAAGGTGGACTGCACGGCCCACTCGGAGCTGTGCTCCGCCCAGGGCGTGCGCGGGTACCCCACTTTGAAGCTTTTCAAGCCTGGCCAAGAAGCTGTGAAGTACCAGGGTCCCCGGGACTTCAAAACGCTGGAAAACTGGATGCTGCAGACGCTGGATGAGGCGCCCCCGACCTCAGAGCCAGAAGCGGAGCCGCCTCGAGCCCCCGAGCTCAAGCAGGGGCTGTACGAGCTCTCGGCCAGCAACTTTGAGCTGCATGTGGCGCAAGGAGACCACTTTATCAAGTTCTTCGCCCCGTGGTGTGGTCACTG…
XLOC_023545|XLOC_023545|TCONS_00036676	CCCTAGGTTTCAGCCACAGCCTCTTGGGACTCCTCGGTGCATGATTCGGTTCACTTGAATAGGGTCACCCCACAGAACGAAAGGATCTACCTGATAGTGAAGACCACGGTCCAGCTCAGCCACCCGGCTGCTATGGAGCTGGTGTTGCGGAAACGGATTGCAGCCAATATTTACAACAAACAGAGTTTCACCCAGAGTCTGAAGAGAAGAATAT
XLOC_023739|TNXB|TCONS_00036971	CTCTTCTCAGCTGCCGAGGAGGAGACCCCCAGCCCCACGGAGATGGAGGAGACCCCCAGCCCCACGGAGATGGAGGAGACCCCCAGCCCCACGGAACGCCCCGAGGAGCCCATCCTGGGGGAGCTGACGGTGACAGGATCCTCCCCGGACTCTCTGAGCCTCTCGTGGACGGTCCCCCAGGGCCACTTTGACTCCTTCACCGTGCAGTACAAGGGCAGGGCCGGGCCCCAGGTGGTGCGTGTCGGGGGCGAGGAGAGCGAGGTGACAGTTGAGGGCCTGGAGGCTGGACGCAAGTACAAGATGCACCTGTACGGCTTCCACGACGGCCAGCGCGTGGGCCCCGTGTCCACCGTGGGTGTGACCGCTCCAGACTATGAAGCTATGACCACCGAAGTCCCT…
XLOC_023739|TNXB|TCONS_00036972	ATGTCAGCCCAATCTTCCCTCACCTCCAACCTGGCCCTCCTGGTACTGCTGGGCACGGTCAAAGCAGGCCCTTTCTCTCCACGGTCCAATGTGACGCTCCCAGCCCCACGGCCCCCTCCCCAGCCAGGAGGGGGAAGCCCTTCTTCTCAGCTTTATGAGCACACGGTGGCAGGAGGGGAGAAGCAGGTGGTATTCACCCACCGCATTAACCTGCCCCCTTCAGCTGGCTGTGGCTGTCCGCCAGGCACTGAGCCCCCTGTCCCTGCTTCAGAAGTACAGGCCCTGAGAGTCCGGCTGGAGATCCTGGAGGAGCTGGTGAAGGGGCTCAAGGAACAGTGCACTGGGGGCTGTTGCACTGCGGCTGCGCAGGCCGGCACAGGCCAGACAGATGTTCGGAGC…
XLOC_023739|TNXB|TCONS_00036974	TCAGACTAGGGCTGGAGGGGGCGAGATGAGGGTGTCGTGGGACTCGGTGATCCCAGACAGGGAGGAGAGAAGGGGTGGCATGTGATGACGGCTGGGAGGGCCTGCCCTATCTCCGCTCCCCTCCCTGACCTCATGCTGGTCCTCCCCTTCTCCTCCCCCTGCTCGCTACAGGCTCCCTCCTCCTCTCTGTCGCTGCCCAGATCGACGGTCAGGTCGCAGCTTAGTGAGCCCCTGCTGCAGGGAACAAGCAAGGGGACATCCAGGGCTGCCAAGGGAAGCCCACCCACCCTGCCCTGAGCGCCCCCTTCCCAAGGTCGGGGGCAGAGCAGGTGCAGAGGCATTGTGGCCGCTGGTTACCCAGCCTCCTGAATGATGTCAGCCCAATCTTCCCTCACCTCC…
XLOC_023739|TNXB|TCONS_00036973	TCAGACTAGGGCTGGAGGGGGCGAGATGAGGGTGTCGTGGGACTCGGTGATCCCAGACAGGGAGGAGAGAAGGGGTGGCATGTGATGACGGCTGGGAGGGCCTGCCCTATCTCCGCTCCCCTCCCTGACCTCATGCTGGTCCTCCCCTTCTCCTCCCCCTGCTCGCTACAGGCTCCCTCCTCCTCTCTGTCGCTGCCCAGATCGACGGTCAGGTCGCAGCTTAGTGAGCCCCTGCTGCAGGGAACAAGCAAGGGGACATCCAGGGCTGCCAAGGGAAGCCCACCCACCCTGCCCTGAGCGCCCCCTTCCCAAGGTCGGGGGCAGAGCAGGTGCAGAGGCATTGTGGCCGCTGGTTACCCAGCCTCCTGAATGATGTCAGCCCAATCTTCCCTCACCTCC…
XLOC_023739|TNXB|TCONS_00036975	TCAGACTAGGGCTGGAGGGGGCGAGATGAGGGTGTCGTGGGACTCGGTGATCCCAGACAGGGAGGAGAGAAGGGGTGGCATGTGATGACGGCTGGGAGGGCCTGCCCTATCTCCGCTCCCCTCCCTGACCTCATGCTGGTCCTCCCCTTCTCCTCCCCCTGCTCGCTACAGGCTCCCTCCTCCTCTCTGTCGCTGCCCAGATCGACGGTCAGGTCGCAGCTTAGTGAGCCCCTGCTGCAGGGAACAAGCAAGGGGACATCCAGGGCTGCCAAGGGAAGCCCACCCACCCTGCCCTGAGCGCCCCCTTCCCAAGGTCGGGGGCAGAGCAGGTGCAGAGGCATTGTGGCCGCTGGTTACCCAGCCTCCTGAATGATGTCAGCCCAATCTTCCCTCACCTCC…
XLOC_023739|TNXB|TCONS_00036976	GATCGACGGTCAGGTCGCAGCTTAGTGAGCCCCTGCTGCAGGGAACAAGCAAGGGGACATCCAGGGCTGCCAAGGGAAGCCCACCCACCCTGCCCTGAGCGCCCCCTTCCCAAGGTCGGGGGCAGAGCAGGTGCAGAGGCATTGTGGCCGCTGGTTACCCAGCCTCCTGAATGATGTCAGCCCAATCTTCCCTCACCTCCAACCTGGCCCTCCTGGTACTGCTGGGCACGGTCAAAGCAGGCCCTTTCTCTCCACGGTCCAATGTGACGCTCCCAGCCCCACGGCCCCCTCCCCAGCCAGGAGGGGGAAGCCCTTCTTCTCAGCTTTATGAGCACACGGTGGCAGGAGGGGAGAAGCAGGTGGTATTCACCCACCGCATTAACCTGCCCCCTTCAGCTG…
XLOC_023810|FKBP5|TCONS_00037121	TTCGCAGGCGCTGCCAGTCTCTGGAGGCGGCGGCGTCCGGCGCGCGGGCGGCCTGCTGGGCGGGCTGAGGGGACAGCTGCGTGCGGGTGAGGCGGGGAGAGACAGAGCAGTAGAGCAACCCCGGCGACAGAGCATCTGCAGTACTAGAACGAGGAACTTCAGGATTCACCGATTGTTGGTGTAAACGTTTGTTCAGATCCACTGAGCTGAATACTTAAGATCTGTGCATTTTATGTTTCACATGAGAAAATATTGCCTAATTCAAGGTTTTCTACTTGGAAGAGACCATGACTACTGATGAAGGTGCCAAGAACAATGGAGAAAGCCCAGCAGCAGCTGTTGCTGAACAGGGAGAGGATATTACCTCCAAAAAAGATAGAGGAGTTTTAAAGATTGTCA…
XLOC_023810|FKBP5|TCONS_00037120	TTCGCAGGCGCTGCCAGTCTCTGGAGGCGGCGGCGTCCGGCGCGCGGGCGGCCTGCTGGGCGGGCTGAGGGGACAGCTGCGTGCGGGTGAGGCGGGGAGAGACAGAGCAGTAGAGCAACCCCGGCGACAGAGCATCTGCAGTACTAGAACGAGGAACTTCAGGATTCACCGATTGTTGGTGTAAACGTTTGTTCAGATCCACTGAGCTGAATACTTAAGATCTGTGCATTTTATGCAGGTTTTCTACTTGGAAGAGACCATGACTACTGATGAAGGTGCCAAGAACAATGGAGAAAGCCCAGCAGCAGCTGTTGCTGAACAGGGAGAGGATATTACCTCCAAAAAAGATAGAGGAGTTTTAAAGATTGTCAAACGAGTGGGGAATAGTGAGGAAACACC…
XLOC_023810|FKBP5|TCONS_00037122	AGTCTCTGGAGGCGGCGGCGTCCGGCGCGCGGGCGGCCTGCTGGGCGGGCTGAGGGGACAGCTGCGTGCGGGTGAGGCGGGGAGAGACAGAGCAGTAGAGCAACCCCGGCGACAGAGCATCTGCAGTACTAGAACGAGGAACTTCAGGATTCACCGATTGTTGGTGTAAACGTTTGTTCAGATCCACTGAGCTGAATACTTAAGATCTGTGCATTTTATGGTTTTCTACTTGGAAGAGACCATGACTACTGATGAAGGTGCCAAGAACAATGGAGAAAGCCCAGCAGCAGCTGTTGCTGAACAGGGAGAGGATATTACCTCCAAAAAAGATAGAGGAGTTTTAAAGATTGTCAAACGAGTGGGGAATAGTGAGGAAACACCAATGATTGGAGACAAAGT…
XLOC_023847|TREM2|TCONS_00037179	GCGCCTGACAGGCTCGACGCTCTCCTTTCTGCAGTTCAAGGGAAAGACGAGATCTTGCACAAGGCGCCCCGACTCTGTCCTCCGCAAAGGAAGGAGGCCATGGAGACTCTGGGGCTGCTCCTCCTGCTCTGGGTTGCAGAGCTGTCCCGGGCACACAACACCTCGGTGTTCCAGGGCACGGCCGGCCAGTCCCTGCGGGTCTCCTGCTCCTACAACTCCTTGAAGCACTGGGGGAGACGCAAAGCCTGGTGCCGCCAGCTGAGCGAAGAGGGCCTGTGCCAGCACGTGGTCAGCACCCACCCCACCTGGCTGCTGTCCTTCCTGAAGCGGCGCAACGGGAGCACGGCCATCACGGACGATGCCCTGGGCGGCACACTCACCATTACGCTGCGCAATCTT…
XLOC_023848|ENSSSCG00000001615|TCONS_00037180	CTTACAGAAATCCAAGCTGCCACTGAACTACCTGAGGAAAAGTACATCCTAGCAGAGGGAGAGACCCTGAATGTGAACTGTCCTGTCACTGTTGGAGTGTATTCCAACAGCCGGAAGGCCTGGCAGAAGCTGAATCGTAATGGGAAGTTCCAGACGCTGGCAATCACAGAAAGGGTCTCGGGACAGGTCAGTAAAGTCCAGGTGGGGAAGATCTTCCTAACAGATGAACCCAGTGAGGGCATGCTGCATGTCCAAATGACCAACGTTCAAGCAGAAGACTCAGGACTGTACCGATGTGTGATCTATCAACCTCCCAAGGATCCCATCATCCTGTTCTACCCCGTCCGCCTGGTGGTGACCAACTATTCTTCAGGAACCCCTGCCTCTGCTGAGACTCCC…
XLOC_023851|ENSSSCG00000001617|TCONS_00037188	CTTACAGAAATCCAAGCTGCCACTGAACTACCTGAGGAAAAGTACATCCTAGCAGAGGGAGAGACCCTGAATGTGAACTGTCCTGTCACTGTTGGAGTGTATTCCAACAGCCGGAAGGCCTGGCAGAAGCTGAATCGTAATGGGAAGTTCCAGACGCTGGCAATCACAGAAAGGGTCTCGGGACAGGTCAGTAAAGTCCAGGTGGGGAAGATCTTCCTAACAGATGAACCCAGTGAGGGCATGCTGCATGTCCAAATGACCAACGTTCAAGCAGAAGACTCAGGACTGTACCGATGTGTGATCTATCAACCTCCCAAGGATCCCATCATCCTGTTCTACCCCGTCCGCCTGGTGGTGACCAACTATTCTTCAGGAACCCCTGCCTCTGCTGAGACTCCC…
XLOC_023851|ENSSSCG00000001617|TCONS_00037189	AGAGTGTTCCTCACAGCTGTCCCATGAGGCGGGGGCAGTTGGGGCTGGTGCGCGTGACGATGAGGAGCGCTAGGCTCGGGAGGCTGCTTTGGATGCTCTTCATCACAGAAATCCAAGCTGCCACTGAACTACCTGAGGAAAAGTACATCCTAGCAGAGGGAGAGACCCTGAATGTGAACTGTCCTGTCACTGTTGGAGTGTATTCCAACAGCCGGAAGGCCTGGCAGAAGCTGAATCGTAATGGGAAGTTCCAGACGCTGGCAATCACAGAAAGGGTCTCGGGACAGGTCAGTAAAGTCCAGGTGGGGAAGATCTTCCTAACAGATGAACCCAGTGAGGGCATGCTGCATGTCCAAATGACCAACGTTCAAGCAGAAGACTCAGGACTGTACCGATGTG…
XLOC_023906|PLA2G7|TCONS_00037280	AGACCGCGCCCCGCGGACAGACCGCGAAGGCTGCGCTCAGCCTCCCGCCTCCCGTCCCGAGGTCACGGTGACCCGGTGACCGAGATCGGCAGAATCTGCCGTACTTGCAGCTAGCAAACAGCGGGCAGGGTGGACGAGCCCGGTCCGGGTTCCGGCGAGCAGCTCCCCGCGGCGCCCGGGTTAAGCTGAAACGGCTGCTCAGCTTCCAAGATGTTGCCCCCCAAAATGCATGTGCTTTTCTGCTTCTGCAGCTGCCTGGCGCTGGCTCAGCCTTTTGACTGGCAAGACCCTAAACCCGTTGCCCATATGAAATCATCAGCATGGGTCAGTAAGATCCAAGCGCTGATGGCTGCTGCAGGCTTTGGCCAAACGAAAATCCCCAGAGGAAATGGATCGTAC…
XLOC_023906|PLA2G7|TCONS_00037281	CGGGAGGGTGCAGTAGGCGGCCTAGCCTGCCCGCTTCCCAGAGCCTCCGCTGGCAGAAGGCCGGCGGCCACGGCTCCTCCCCGTCCCTCCTCCCGCAGCTCGGGGCGAGGTCAGGGTCCGGGCGCCAGACCGCGCCCCGCGGACAGACCGCGAAGGCTGCGCTCAGCCTCCCGCCTCCCGTCCCGAGGTCACGGTGACCCGGTGACCGAGATCGGCAGAATCTGCCGTACTTGCAGCTAGCAAACAGCGGGCAGGGTGGACGAGCCCGGTCCGGGTTCCGGCGAGCAGCTCCCCGCGGCGCCCGGCTGCCTGGCGCTGGCTCAGCCTTTTGACTGGCAAGACCCTAAACCCGTTGCCCATATGAAATCATCAGCATGGGTCAGTAAGATCCAAGCGCTG…
XLOC_023906|PLA2G7|TCONS_00037283	AAACTCCTGAGCTGGCGTCCAGTGTACACGCACTAGACCAGAAAGCGGAATGCGCAGGGCATTGCAGCTTGCAGGTGGAAACAGTAAACTGGAATTTTGTGAAACAAGCAAGGTCGGCGTGATGAGAGGTGAATGAAGCTGGGATAGATCTGATCAGGGTCGAATTTGCGAACCGGAACTAGGGGCGCAGCACCCGCCCTCGGCACGTGTGGGTCAGTCCGGGGGCGGGTGAAGTTAACCCGCGGGACCCGGTGGCGGACCCCGGACCCCCGGGAGGGTGCAGTAGGCGGCCTAGCCTGCCCGCTTCCCAGAGCCTCCGCTGGCAGAAGGCCGGCGGCCACGGCTCCTCCCCGTCCCTCCTCCCGCAGCTCGGGGCGAGGTCAGGGTCCGGGCGCCAGA…
XLOC_023906|PLA2G7|TCONS_00037282	AAACTCCTGAGCTGGCGTCCAGTGTACACGCACTAGACCAGAAAGCGGAATGCGCAGGGCATTGCAGCTTGCAGGTGGAAACAGTAAACTGGAATTTTGTGAAACAAGCAAGGTCGGCGTGATGAGAGGTGAATGAAGCTGGGATAGATCTGATCAGGGTCGAATTTGCGAACCGGAACTAGGGGCGCAGCACCCGCCCTCGGCACGTGTGGGTCAGTCCGGGGGCGGGTGAAGTTAACCCGCGGGACCCGGTGGCGGACCCCGGACCCCCGGGAGGGTGCAGTAGGCGGCCTAGCCTGCCCGCTTCCCAGAGCCTCCGCTGGCAGAAGGCCGGCGGCCACGGCTCCTCCCCGTCCCTCCTCCCGCAGCTCGGGGCGAGGTCAGGGTCCGGGCGCCAGA…
XLOC_023906|PLA2G7|TCONS_00037284	AGACCGCGCCCCGCGGACAGACCGCGAAGGCTGCGCTCAGCCTCCCGCCTCCCGTCCCGAGGTCACGGTGACCCGGTGACCGAGATCGGCAGAATCTGCCGTACTTGCAGCTAGCAAACAGCGGGCAGGGTGGACGAGCCCGGTCCGGGTTCCGGCGAGCAGCTCCCCGCGGCGCCCGGAAGGTTAAGCTGAAACGGCTGCTCAGCTTCCAAGATGTTGCCCCCCAAAATGCATGTGCTTTTCTGCTTCTGCAGCTGCCTGGCGCTGGCTCAGCCTTTTGACTGGCAAGACCCTAAACCCGTTGCCCATATGAAATCATCAGCATGGGTCAGTAAGATCCAAGCGCTGATGGCTGCTGCAGGCTTTGGCCAAACGAAAATCCCCAGAGGAAATGGATCG…
XLOC_023906|PLA2G7|TCONS_00037285	CGGACAGACCGCGAAGGCTGCGCTCAGCCTCCCGCCTCCCGTCCCGAGGTCACGGTGACCCGGTGACCGAGATCGGCAGAATCTGCCGTACTTGCAGCTAGCAAACAGCGGGCAGGGTGGACGAGCCCGGTCCGGGTTCCGGCGAGCAGCTCCCCGCGGCGCCCGGAAGGTTAAGCTGAAACGGCTGCTCAGCTTCCAAGATGTTGCCCCCCAAAATGCATGTGCTTTTCTGCTTCTGCAGCTGCCTGGCGCTGGCTCAGCCTTTTGACTGGCAAGACCCTAAACCCGTTGCCCATATGAAATCATCAGCATGGGTCAGTAAGATCCAAGCGCTGATGGCTGCTGCAGGCTTTGGCCAAACGAAAATCCCCAGAGGAAATGGATCGTACTCCGTCGGTT…
XLOC_023954|ADAMTSL3|TCONS_00037366	GAAGAAAACGTAATTGCTGTTCCTTTGGGGAGTCGAAGTGTGAGAATTACAGTGAAAGGACCTGCCCATCTCTTTATTGAATCGAAAACACTTCAAGGAAGCAAAGGAGAGCACAGCTTTAACAGCCCGGGAGTTTTTGTTGTAGAAAACACAACAGTTGAATTTCAGAGGGGCTCAGAGAGGCAAACCTTTAAGATTCCAGGACCTCTGATGGCCGATTTCATCTTCAAGACCAGGTACACGGCAGCCAAGGACAGCGTGGTCCAGTTCTTCTTTTACCAGCCGATCAGTCATCAGTGGAGGCAAACCGACTTCTTTCCCTGTACTGTGACTTGTGGAGGAGGTTATCAGCTCAATTCTGCCGAGTGTGTGGATATCCGCTTGAAGAGGGTGGTTCCT…
XLOC_023954|ADAMTSL3|TCONS_00037365	GAAGAAAACGTAATTGCTGTTCCTTTGGGGAGTCGAAGTGTGAGAATTACAGTGAAAGGACCTGCCCATCTCTTTATTGAATCGAAAACACTTCAAGGAAGCAAAGGAGAGCACAGCTTTAACAGCCCGGGAGTTTTTGTTGTAGAAAACACAACAGTTGAATTTCAGAGGGGCTCAGAGAGGCAAACCTTTAAGATTCCAGGACCTCTGATGGCCGATTTCATCTTCAAGACCAGGTACACGGCAGCCAAGGACAGCGTGGTCCAGTTCTTCTTTTACCAGCCGATCAGTCATCAGTGGAGGCAAACCGACTTCTTTCCCTGTACTGTGACTTGTGGAGGAGGTTATCAGCTCAATTCTGCCGAGTGTGTGGATATCCGCTTGAAGAGGGTGGTTCCT…
XLOC_023954|ADAMTSL3|TCONS_00037364	GAAGAAAACGTAATTGCTGTTCCTTTGGGGAGTCGAAGTGTGAGAATTACAGTGAAAGGACCTGCCCATCTCTTTATTGAATCGAAAACACTTCAAGGAAGCAAAGGAGAGCACAGCTTTAACAGCCCGGGAGTTTTTGTTGTAGAAAACACAACAGTTGAATTTCAGAGGGGCTCAGAGAGGCAAACCTTTAAGATTCCAGGACCTCTGATGGCCGATTTCATCTTCAAGACCAGGTACACGGCAGCCAAGGACAGCGTGGTCCAGTTCTTCTTTTACCAGCCGATCAGTCATCAGTGGAGGCAAACCGACTTCTTTCCCTGTACTGTGACTTGTGGAGGAGGTTATCAGCTCAATTCTGCCGAGTGTGTGGATATCCGCTTGAAGAGGGTGGTTCCT…
XLOC_023954|ADAMTSL3|TCONS_00037367	GAAGAAAACGTAATTGCTGTTCCTTTGGGGAGTCGAAGTGTGAGAATTACAGTGAAAGGACCTGCCCATCTCTTTATTGAATCGAAAACACTTCAAGGAAGCAAAGGAGAGCACAGCTTTAACAGCCCGGGAGTTTTTGTTGTAGAAAACACAACAGTTGAATTTCAGAGGGGCTCAGAGAGGCAAACCTTTAAGATTCCAGGACCTCTGATGGCCGATTTCATCTTCAAGACCAGGTACACGGCAGCCAAGGACAGCGTGGTCCAGTTCTTCTTTTACCAGCCGATCAGTCATCAGTGGAGGCAAACCGACTTCTTTCCCTGTACTGTGACTTGTGGAGGAGGTTATCAGCTCAATTCTGCCGAGTGTGTGGATATCCGCTTGAAGAGGGTGGTTCCT…
XLOC_023980|PLIN1|TCONS_00037413	CTCTTCCTCTCTGCCCTCCTCTAGCTGGGAGGTGTTAGGAGCTTTGCTCAAGGCTCCCCAGAGCAACGGGGCTGCTTCTGCCAGACGAGACGCTCTGCAGCCTGGGCTCTGTGGGACTGAGGTGGCATTAGCTGGAGCGAGCGTCGGGGTCCTGGGACAACTTTACTAGCTTGAAGAACTACGATGGCAGTCAACAAGGGCCTGACTTTGCTGGATGGAGACCTCCCTGAGCAGGAGAACGTGCTGCAGCGGGTCCTGCAGCTACCGGTGGTGAGCGGCACCTGTGAGTGCTTCCAGAAGACCTACACCAGCACCAAGGAAGCGCACCCCCTGGTGGCATCTGTATGCAATGCTTACGAGAAGGGCATCCAGAGCGCTGGCAGCCTGGCCGCCTGGAGC…
XLOC_023980|PLIN1|TCONS_00037412	CTCTTCCTCTCTGCCCTCCTCTAGCTGGGAGGTGTTAGGAGCTTTGCTCAAGGCTCCCCAGAGCAACGGGGCTGCTTCTGCCAGACGAGACGCTCTGCAGCCTGGGCTCTGTGGGACTGAGGTGGCATTAGCTGGAGCGAGCGTCGGGGTCCTGGGACAACTTTACTAGCTTGAAGAACTACGATGGCAGTCAACAAGGGCCTGACTTTGCTGGATGGAGACCTCCCTGAGCAGGAGAACGTGCTGCAGCGGGTCCTGCAGCTACCGGTGGTGAGCGGCACCTGTGAGTGCTTCCAGAAGACCTACACCAGCACCAAGGAAGCGCACCCCCTGGTGGCATCTGTATGCAATGCTTACGAGAAGGGCATCCAGAGCGCTGGCAGCCTGGCCGCCTGGAGC…
XLOC_023980|PLIN1|TCONS_00037414	TTGCAGCTTGAAGAACTACGATGGCAGTCAACAAGGGCCTGACTTTGCTGGATGGAGACCTCCCTGAGCAGGAGAACGTGCTGCAGCGGGTCCTGCAGCTACCGGTGGTGAGCGGCACCTGTGAGTGCTTCCAGAAGACCTACACCAGCACCAAGGAAGCGCACCCCCTGGTGGCATCTGTATGCAATGCTTACGAGAAGGGCATCCAGAGCGCTGGCAGCCTGGCCGCCTGGAGCATGGAGCCAGTGGTCCGCAGGCTGTCCACCCAGTTCACAGCTGCCAATGAGCTGGCCTGCCGAGGCCTGGACCACCTGGAAGAAAAGATACCGGCCCTCCAGTATCCTCCTGAAAAGATCGCCTCTGAGCTGAAGGACACCATCTCCACCCGCCTCCGCAGTG…
XLOC_023980|PLIN1|TCONS_00037415	CTCTTCCTCTCTGCCCTCCTCTAGCTGGGAGGTGTTAGGAGCTTTGCTCAAGGCTCCCCAGAGCAACGGGGCTGCTTCTGCCAGACGAGACGCTCTGCAGCCTGGGCTCTGTGGGACTGAGGTGGCATTAGCTGGAGCGAGCGTCGGGGTCCTGGGACAACTTTACTAGCTTGAAGAACTACGATGGCAGTCAACAAGGGCCTGACTTTGCTGGATGGAGACCTCCCTGAGCAGGAGAACGTGCTGCAGCGGGTCCTGCAGCTACCGGTGGTGAGCGGCACCTGTGAGTGCTTCCAGAAGACCTACACCAGCACCAAGGAAGCGCACCCCCTGGTGGCATCTGTATGCAATGCTTACGAGAAGGGCATCCAGAGCGCTGGCAGCCTGGCCGCCTGGAGC…
XLOC_023983|ANPEP|TCONS_00037419	CCCCTGCCCGTCCTGAGCCTCCCCGAGCTCCCTTCTCACCCTCACCATGGCCAAGGGATTCTACATTTCCAAGGCCCTGGGCATCCTGGGCATCCTCCTCGGCGTGGCGGCCGTGGCCACCATCATCGCTCTGTCTGTGGTGTACGCCCAGGAGAAGAACAAGAATGCCGAGCATGTCCCCCAGGCCCCCACGTCGCCCACCATCACCACCACAGCCGCCATCACCTTGGACCAGAGCAAGCCGTGGAACCGGTACCGCCTACCCACAACGCTGTTGCCTGATTCCTACAACGTGACGCTGAGACCCTACCTCACTCCCAACGCGGATGGCCTGTACATCTTCAAGGGCAAAAGCATCGTCCGCTTCATCTGCCAGGAGCCCACCGATGTCATCATCAT…
XLOC_023983|ANPEP|TCONS_00037420	TCGGTGGCTGGCCTGGCTCTTCGTCCCAGGGAGGAGGCTCTGAGCCGGCTGGGGTTGAGCGCCCCTGCGGCCGCAGGCACCCCTGAGCCGCACTCCGCACGCTGTTCCTGAATCTCCCCTCCAGAACCGGAGCAGTGTCTCTACCCAGTTCAGTGACCTTCGTCTGTCTGAGCCCTGGTTAATTTTTGCCCAGTCTGCAGGCTGTGGGGCTCCTCCCCTTCAGGGATATAAGCCTGGTCCGAAGCTGCCCTGTCCCCTGCCCGTCCTGAGCCTCCCCGAGCTCCCTTCTCACCCTCACCATGGCCAAGGGATTCTACATTTCCAAGGCCCTGGGCATCCTGGGCATCCTCCTCGGCGTGGCGGCCGTGGCCACCATCATCGCTCTGTCTGTGGTGTACG…
XLOC_023983|ANPEP|TCONS_00037422	CGGAAAGGAGGAGTCAGGTTCTGGTGGGCAGTGTCGGTGGCTGGCCTGGCTCTTCGTCCCAGGGAGGAGGCTCTGAGCCGGCTGGGGTTGAGCGCCCCTGCGGCCGCAGCAGGCACCCCTGAGCCGCACTCCGCACGCTGTTCCTGAATCTCCCCTCCAGAACCGGAGCAGTGTCTCTACCCAGTTCAGTGACCTTCGTCTGTCTGAGCCCTGGTTAATTTTTGCCCAGTCTGCAGGCTGTGGGGCTCCTCCCCTTCAGGGATATAAGCCTGGTCCGAAGCTGCCCTGTCCCCTGCCCGTCCTGAGCCTCCCCGAGCTCCCTTCTCACCCTCACCATGGCCAAGGGATTCTACATTTCCAAGGCCCTGGGCATCCTGGGCATCCTCCTCGGCGTGGCGG…
XLOC_023983|ANPEP|TCONS_00037421	CGGAAAGGAGGAGTCAGGTTCTGGTGGGCAGTGTCGGTGGCTGGCCTGGCTCTTCGTCCCAGGGAGGAGGCTCTGAGCCGGCTGGGGTTGAGCGCCCCTGCGGCCGCAGCAGGCACCCCTGAGCCGCACTCCGCACGCTGTTCCTGAATCTCCCCTCCAGAACCGGAGCAGTGTCTCTACCCAGTTCAGTGACCTTCGTCTGTCTGAGCCCTGGTTAATTTTTGCCCAGTCTGCAGGCTGTGGGGCTCCTCCCCTTCAGGGATATAAGCCTGGTCCGAAGCTGCCCTGTCCCCTGCCCGTCCTGAGCCTCCCCGAGCTCCCTTCTCACCCTCACCATGGCCAAGGGATTCTACATTTCCAAGGCCCTGGGCATCCTGGGCATCCTCCTCGGCGTGGCGG…
XLOC_024343|FBLN5|TCONS_00037986	AGAAGTCTGGAGCCAATGAAAAGTGGGAACTGCAGACAGAAATGCATGATACTCACGGCCACCATTCTGGCGCTCTGTCTTCCAAGTCCTGGGGATGCGCAGCAACAATGCACTAACGGCTTTGACCTGGACCGCTCGTCAGGACAGTGTTTAGATATCGATGAGTGCCGGACTATCCCCGAGGCCTGCCGAGGAGACATGATGTGTGTTAACCAAAACGGCGGGTATTTGTGCATCCCCCGAACGAACCCAGTGTACCGAGGGCCCTACTCCAACCCCTACTCCAACCCCTACTCAGGGCCGTACCCAGCAGCTGCACCCCCGCTGTCAGCTCCAAACTACCCCACGATTTCGAGGCCTCTCATATGTCGCTTTGGATACCAGATGGATGAAAGCAAC…
XLOC_024343|FBLN5|TCONS_00037987	CCCACCCCACCCTCGTGCACTTGCGGGCCAATCGTCTCCGGTAGAGATGCCGGGAGCCCAAGTGCGGCTGCTCCGCCGCCCCGGGAAGGGCTCGCCTCCCAGCGCTGAGCACTGGGTCCTGGCAGACGCCCCAAGATTGTTGTGAGGAGTCTCGCCAGTTGGTGAGCGCTGTAATCTGAACCAGCTGCGTCCAGACTGAGGCCCCATTTGCATTGTTTAACATACTTAGAAAATGAAGTGTTCATTTTTAACATTCCTCCTCCAATTGGTTTAATGCTGAATTACTGAAGAGGGCTAAGCAAAACCAGGTGCTTTCCCTGTCGTCTCTCCAGTGGTTCGGAGAACCCAGGCTCTCCCCTTGTCCTCTCCACGACTTGCTCGGCCCCCCCGGAATAAAAA…
XLOC_024349|ENSSSCG00000002452|TCONS_00037997	CTCATAGTGGAGAGCGAGGGCGCAGCGCCGCAATCACTGCAGGGCGGGCGTCGCGAGGTGGCCTGTCTGAGGCTGCGCGCCGTGAGGCGTTCCCACGGTCCTGCGGCAGGTAACCAAGACTCCTGCAGTCGAACGCCGGGGCACAGGATGATTTGGGAAGTAGCCGCGCTGCTCAGCCTGGTCCTGGGAATTGGTGCTGTTCCCGTGGATGATCCTGAGGATGGAGGCAAACACTGGGTGGTGATTGTCGCGGGTTCGAATGGCTGGTATAACTATAGGCACCAGGCAGATGCGTGCCATGCCTACCAGATCGTTCACCGCAATGGGATTCCCGACGAGCAGATCATTGTGATGATGTACGATGACATCGCCAACTCTGAAGACAATCCTACCCCAGGA…
XLOC_024368|ENSSSCG00000002487|TCONS_00038021	CAGCATTGCGGGCAGGCGGCGGCTCTGGGTCCACTCAGCGCATCCTGCTCTGCGAGGCAGACACGAGGGTAGAGGGAATGTCCCTCTTCCTGGCTCTGGACCAGATCAAGAAGCTGCCAGCGCACAACACCGCCGTCGTCTCCAGCAACACCGACTTCGCCTTCAGCCTCTACAAGCAGCTGGCTCTGACGAACCCGCATGAGAATGTCATCTTCTCCCCGCTGAGCGTCTCCATGGCCTTGGCCTTCCTGTCTCTGGGGGCCCGAGGCCCCACCCTGACAGAGCTCCTGGAAGGCCTCAAGTTCAACCTCACAAAGACCCCCGAGGCAGAAATCCACCAGGGCTTCCAGCACCTCCTGAGCACGCTCGACAGGTCGAGTAACCTGCTGCAGCTGAGGT…
XLOC_024368|ENSSSCG00000002486|TCONS_00038023	GCATTGCGGGCAGGCGGCGGCTCTGGGTCCACTCAGCGCATCCCGCTCTGCGAGGCAGACATGAGGGCGGAGGGCATGTCCCTCTTCCTGGCTCTGGGCCTCCTGGTGGCTGGGCTCTGCTCCAGGGTCCACTGCGTCCCAGCGGATGACCTTGCCTCAAAGACTGTGACCCTGAAGGGCCAGATCACGAAGCTGCCAGCGCACAACACCGCCGTCGTCTCCAGCAACACCGACTTCGCCTTCAGCCTCTACAAGCAGCTGGTTTCTTTAGACCCCAATAAGAACGTCATCTTCTCCCCGCTGAGCGTCTCCATAGCCTTGGCCTTCCTGTCTCTGGGGGCCCGAGGCTCCACCCTGACAGAGCTCCTGGAAGGCCTCAAGTTCAACCTCACAAAGACC…
XLOC_024368|ENSSSCG00000002487|TCONS_00038024	CAGCATTGCGGGCAGGCGGCGGCTCTGGGTCCACTCAGCGCATCCTGCTCTGCGAGGCAGACACGAGGGTAGAGGGAATGTCCCTCTTCCTGGCTCTGGACCAGATCAAGAAGCTGCCAGCGCACAACACCGCCGTCGTCTCCAGCAACACCGACTTCGCCTTCAGCCTCTACAAGCAGCTGGCTCTGACGAACCCGCATGAGAATGTCATCTTCTCCCCGCTGAGCGTCTCCATGGCCTTGGCCTTCCTGTCTCTGGGGGCCCGAGGCCCCACCCTGACAGAGCTCCTGGAAGGCCTCAAGTTCAACCTCACAAAGACCCCCGAGGCAGAAATCCACCAGGGCTTCCAGCACCTCCTGAGCACGCTCGACAGGTCGAGTAACCTGCTGCAGCTGAGGT…
XLOC_024368|ENSSSCG00000002486|TCONS_00038025	GCATTGCGGGCAGGCGGCGGCTCTGGGTCCACTCAGCGCATCCCGCTCTGCGAGGCAGACATGAGGGCGGAGGGAATGTCCCTCTTCCTGGCTCTGGGCCTCCTGGTGGCTGGGCTCTGCTCCAGGGTCCACTGCGTCCCAGCGGATGACCTTGCCTCAAAGATTGTGACCCTGAAGGGCCAGATCACGAAGCTGCCAGCGCACAACACCGCCGTCGTCTCCAGCAACACCGACTTCGCCTTCAGCCTCTACAAGCAGCTGGTTTCTTTAGACCCCAGTAAGAACGTCATCTTCTCCCCGCTGAGCGTCTCCATAGCCTTGGCCTTCCTGTCTCTGGGGGCCCAAGGCTCCACCCTGACAGAGCTCCTGGAAGGCCTCAAGTTCAACCTCACAAAGACC…
XLOC_024368|ENSSSCG00000002487|TCONS_00038026	AGCATTGCGGGCAGGCGGCGGCTCTGGGTCCACTCAGCGCATCCTGCTCTGCGAGGCAGACACGAGGGTAGAGGGAATGTCCCTCTTCCTGGCTCTGGGCCTCCTGGTGGCTGGACTCTGCTCCAGGGTCCACTGCGTCCCAGCGGATGACCCTGCCTCAAAGATTGTGACCCTGAAGGACCAGATCAAGAAGCTGCCAGCGCACAACACCGCCGTCGTCTCCAGCAACACCGACTTCGCCTTCAGCCTCTACAAGCAGCTGGCTCTGACGAACCCGCATGAGAATGTCATCTTCTCCCCGCTGAGCGTCTCCATGGCCTTGGCCTTCCTGTCTCTGGGGGCCCGAGGCCCCACCCTGACAGAGCTCCTGGAAGGCCTCAAGTTCAACCTCACAAAGAC…
XLOC_024368|ENSSSCG00000002487|TCONS_00038027	CAGCATTGCGGGCAGGCGGCGGCTCTGGGTCCACTCAGCGCATCCTGCTCTGCGAGGCAGACACGAGGGTAGAGGGAATGTCCCTCTTCCTGGCTCTGGACCAGATCAAGAAGCTGCCAGCGCACAACACCGCCGTCGTCTCCAGCAACACCGACTTCGCCTTCAGCCTCTACAAGCAGCTGGCTCTGACGAACCCGCATGAGAATGTCATCTTCTCCCCGCTGAGCGTCTCCATGGCCTTGGCCTTCCTGTCTCTGGGGGCCCGAGGCCCCACCCTGACAGAGCTCCTGGAAGGCCTCAAGTTCAACCTCACAAAGACCCCCGAGGCAGAAATCCACCAGGGCTTCCAGCACCTCCTGAGCACGCTCGACAGGTCGAGTAACCTGCTGCAGCTGAGGT…
XLOC_024391|ENSSSCG00000002516|TCONS_00038062	AAGCAGCAACCCGTGGCTGAGCCGGCAGTGCTGACGGGCCCGGCTGGGCCGTTTTGTCTGGACGGCTGAGCAAATCTCCCAGCACCCTAGCCGGCTGTGGCCTTAGGTCCTGGAAAATGGCAGATGTGCCCAACGGCGAGCAGGGGTGCAGCTCCCCACTGGAGCTGTTCAACAGCATAGCTGCTCAGGGGGAGCTCGTGAGGTCCCTCAAAGCCAGACACGCGGCGAAGGATGAAATTGATTCCGCAGTAAAAATGTTGTTATCCTTGAAAATGAGCTACAAAGCTGCGATGGGGGAGGATTACAAGGCTGACTGTCCTCCAGGGAACCGGGCGCCAGGGATTGACAGTGGCCTGGATGCCACAGAAGCAGGAGACGATTTTGTGGACCCGTGGACAG…
XLOC_024461|TRAM2|TCONS_00038168	GCGGCGGGAGGGCGAGCGGGCTGCGGGCCTGCGGGCGGACCGGGCGGGGGCTGGAGAAGTTTGCGCTGCCGCTCGTGAGCACCGGGTGCGGGCCCCGCCGGCCGTGCGCGCCCGCTGCCATGGCTTTCCGCCGGAGGACGAAAAGTTACCCGCTCTTCAGCCAGGAGTTCGTCATTCACAACCATGCGGACATCGGCTTCTGCTTGGTGCTCTGCGTCCTCATCGGGCTTATGTTCGAGGTCACCGCCAAGACTGCCTTCCTATTTATTTTACCTCAGTACAACGTTAGTGTGCCGACAGCAGACGGCGAGACCGTGCACTACCACTATGGGCCAAAGGACCTGGTCACCATCTCGTTCTACATCTTCATCACCATCATCCTGCACGCGGTGGTGCAGG…
XLOC_024461|TRAM2|TCONS_00038169	ATGGCTTTCCGCCGGAGGACGAAAAGTTACCCGCTCTTCAGCCAGGAGTTCGTCATTCACAACCATGCGGACATCGGCTTCTGCTTGGTGCTCTGCGTCCTCATCGGGCTTATGTTCGAGGTCACCGCCAAGACTGCCTTCCTATTTATTTTACCTCAGTACAACGTTAGTGTGCCGACAGCAGACGGCGAGACCGTGCACTACCACTATGGGCCAAAGGACCTGGTCACCATCTCGTTCTACATCTTCATCACCATCATCCTGCACGCGGTGGTGCAGGAGTACATTTTAGACAAAATCAGCAAACGGCTTCATCTCTCCAAGGTCAAGCACAGCAAATTCAACGAGTCTGGACAGTTGGTCGTCTTTCATCTCAGCTCGGTGATCTGGTGCTTCTAC…
XLOC_024481|XLOC_024481|TCONS_00038193	AACAATAAAGAATGAAATTACAGGTAAGTGCACAGTGTAATACTGAAGTGCATTTTGAAAGACTGGAAGAGGGAGCTAAAATATTAACCAGGAGGATCTCTGCGTAGACTTTCCGTGATAAGCATGTATTATTTCTTTTAAAAAAAGTTTTAAGCCTCACATTTATTAAAAAAAAAATTCAGGAAACGTCACAGTTGTTGTCCAGTTGTTTAAAATACTATTTTAAAGTATTTTGCTTGTGTTAGAGGTGACCGCATGTCCATATATTTCTATACATGTTTAAAATTAAGGCAGTGCATTACATTTCCATATTTAGTAATATTTTCTCCAAAATTCCTTCTGAGGACCGCCCTGGAACCTGAAGGGTGGCAGAGTATATGGCATAAGGATTATTTTGAG…
XLOC_024565|XLOC_024565|TCONS_00038277	ATTAGTAGTTCCCAGTTGTGTCCCAGGGGGTAACAAACCTGACTAGTACCCATGAAGATACCGGTTTGATCCTAGGCCTTGCCAGTGTTGCCATGAGCTGTGGTGTGTTGTAGATGCAGCCCAGATCCATGTTGCTGTGGCTGTGGCGCAGGCTGGCAGCTATTGCTCCCATTTGACCCCTAGCCTGGGAACTTCTATATGCCGCCAGTGAGTCCCTAAAAAGGGAAAAAAAAAAAAAAAAAAAAAAAAGAG
XLOC_024583|XLOC_024583|TCONS_00038295	TTTTTTTTTGCTTTTTCAGGGCCGCATCTGCAGCATATGGAAGTTTCCAGGCTAGGGGTTGAATCAGAGATGCAGCTGCTGGCCTACGCCACAGCCACAGCCACACAGGGATGAAAGAGACCAGCTCCAAACATGCCCTCTTCCCCCATAGCCATAGCTATGACCTTGTCATGACAGCTGCTGCCAGCTCAGCATCCTCCTCCTCCCTGACCTCCTGAGTGCCAGGCTAGGACGGGGCGGCAGAGGATCTGGGCACCCGGGTCATGTGATGCCCAGCACTTACAGTGAGTTTATGAGTATTTACAGCAGCATGAGAACCTATCATTTGCAGCCCTGCCAGGTAAACCAACACAGAGTTAAAGGGCT
XLOC_024622|XLOC_024622|TCONS_00038334	CACTGGTTCTCCGCTCTGGCTGCACATCAGAATTACCCAAGGAGGAGCTCCCGTCATGGCACAGCGGAAACCAATCTGACTAGCCATGAGGTTTCAAGTTCGATCCCTGGCCTCGCTCAGCAGGTTAAGGATCCAGCATTGGCGTGAGCTGTGGTGGAGGTCGCAGACATGGCTGGGATCTGGCATTGCTGTTGCTGCGGCTGTGGCTGTGGCTGTGGTGTAGGCCGGCAGCTGTAGCTCTGATTCAGCCCCTAGCCTGGGAAC
XLOC_024790|XLOC_024790|TCONS_00038502	ATTACATAGGCACATATTTTTTAAGTAAACTTTTTACATAGAATTAATCACAATTATACAAGACGTTACACTGAATGAGGATGGATGATGAAGGAAAGAAAATTCAGGTCTTGGATTGGCTGAATCATTCATTGGATCTTGGGTCCGTCCATCCTGACACATTGAAACTCACTCGGAGCATTGCAAAAATGGGGAGTGAGGAGGAGGTGTTCTTTAAACACCTGGCTTAAAACACTAATTCTGTTTAATTTCTTGAATATGGTAAAGTTTCTCCAGGTTCTTTTGGCAGGTGGCACAAAGGTTAAATTAATGCTGACTTAGGGGAGTTCATATTCTTCCCTCTGTCACCCCCTTACTTCAAACCCCTTAAGATGCTTTGGTCTAGCAGGTTGCTGGTCA…
XLOC_024818|XLOC_024818|TCONS_00038530	CACGCCTGCCCTCCCAACGCGCCCCCTGCCCTCCACTGCTCTACAATGCCCTCCTCCTCTTTCCTGTCTCCGCTCGGAAGTCACTTCACTACCCAAAGCCACAACCTAGGCAAACATGTTTAGTTATAGAGTCATGGGATGAAGAGGAAACTGGCCCCGCTGGACAGAGGAGAAAGCAGAGGGTCAGAGAAGCCCAGGGATTCATCGAGGCCTTACAAGGAGAGAGCGGCGCCATTAGGACCAGAATCCAGGCTTTGCTCCCTTTCAGCCCAGTGTCCTTTGGGCAGCTTGGAGGTCACCGGAGGGGGCCTCTTGAGGGGGTGACCTGAGATTACTTGTGGGATAACCCCAATGATCCACTCCACACAGTCTACTGACCGCATTAACATGGCTTTACTC…
XLOC_024824|XLOC_024824|TCONS_00038536	AACCTGCAACCTCATGGTGCCTAGTCAGATTTGTTTCTGTTCTGCCATGATGGGAACTTCCAAAATAAACTATAATTTAAAGAAAAGAAAAGAAAGAAACAGCAGGTAAAACTTGAAAACAAGAAGAAAAACCCTGTGGCAGGAGAAGTAAAAGCAGGATCTCAGCTGAGAATACATAGGCTTCCTTCCACCTCGTGGGCCAAAAACAAGTCTTCTTGGAGGATGTGACCTTTGAGCCAAGGCCCCCAATTCAGACAGACTTGTGCTGAACACACAGGAGGGTGACCCTTAAGGTGGGCAAACAGCGGTAGCAACACAACTTCATGTGGAAAAACGGGGGCCTTGGCCAAACATCATGTGGTCTAGTTGACCCAAGGGTGTGTGCAGAGCCCTGGGCAG…
XLOC_024831|XLOC_024831|TCONS_00038543	CTGCCACTCCTGTCCTGGGCCTTCGCTTTTCCTTCTCCCACTTCTCCGACCAGCTTGCTTTCAGCTCCCCTGCTTCTCCTCCTACCACGCCCCAGAGTTCTGCTTTCTGTCCACCACACACACTTCCTGTCAACCACCCACTCTGCAACGCACACTCAGATTTGCTACCGCAGCCTTCACCTGCCGGCGGGTCTCCTGACCACCTCTCCAGCCTGCTCGGGCCTCACTCTTGGATCCAGCTGTACTGCCTTGTAGTGCCTCACACGGACCACAGCCCACCAACCCTAACCTCCCAGCCTCTACTCCTGTGAGGTTCCTGGAGGTGCGATGACAGCTCTGTGATGTCT
XLOC_024848|XLOC_024848|TCONS_00038560	CTCTGCCCGCCGCTCCTGAGTCCCGTCCAAACTGCCTGGCCTGGCCTTCCAGGCCTCCAAGTGGGGCCTCCGCTTCCCTCTTCAGCTCATCTCCCGCCCCAGCCCGGCCCTGACCCAGTGCACCGGCCACGGAAGCATCGCAGCCTCGACTCCACGAACGCCAGGCCTGCGAACCGGGACCATCACCGCTCCAGGAGGCGCCAATCAAGGCCACTCGGCCGGACTCCGTGTCTGGACCTGGGCCCTGTCTTCTGCCTCCGAGTTCCCGCGCTTCCCGACTAGCCGCGGTTTCTGCACGCGCGCTTCCTCCGCTGGTACCACCCCCTCCCTTTCTGGAACTCCTTCCAGCTCATCGTCCCAAACCCTAGCTGTCCTTCAAGGCCTGGCCCAGACGTGGCC…
XLOC_024849|XLOC_024849|TCONS_00038561	AGAGGACCTGGGAGAACTTCCTGTTTGGTAAAAGGCACGGAGGGTGTAGGGCTGCAGAGGTGGGGGGACCTGGTGACTTTGGCGGGCTTTGTGTGCTGTCTTGAGGGGTTGGGACTGCCCAGGGGGTCCTGGTGACCATTGCCAAAGCAAGGTATGGGTGACAGAAGCCTTGCTGTGTTGGGCAGAGGAGTGAGGGGTAGATTTTTGAGGATGGTGGCTGTGACTTCTGCCTCCTGGAGTCACCCGTAGTGCCCACAGTGAGTCCCCAACGAATTGGAAGTACCTTCTTCTATGTCCATAGACTTTCATGAGCAGTGCTCTGAAAACCAACCTTATCTTAACTCAGTTTTAGTGGCACATAATCTTAACTTGGGAAGTAGGCTTATGAACTCGACCAAA…
XLOC_024861|XLOC_024861|TCONS_00038573	GCACATTTAAAAAAATCCATACAAAACTGTAATTTGTTTCAAAACCAGACAGAAACAGTGAGAAAAGGACTTGGAAAAAGTTCACTGAAGGTGAAAAGAGCCCCCCCTCCAAAACCCTTTTACATGAAAGCATAAATACGGCAGGTACAAATTTTCCTTGAGTTCGTTGTTGAAATTTGGTCCATAACATGAACAGGCTAAAGTAGAAAAACACAAAGACACTTTGTCCACATTTGCATTAGGAGTTGCTCAGGGCACCAGCGGCCTCAGCTCATCCTCAGCTGTTTATTAAGAAGTGAAAAACGAGGTGTATATACTCTCATCACATAAACACTTGACTCTGTACCCGAGGAAAGGGTGTACTCAGAACGGTCAGATCCAGCN
XLOC_024867|XLOC_024867|TCONS_00038579	CGGGCGCGGGCTTGGCGGAGAGCTCACCTCCCCTGGGGGTCGCACCGCCCCACGGCTAGGGCGGCGTCGCTCGCGCGGCGCGGACTCGCCGGCTCTCGGGTCGGGAGAGCGCAAATCTCCTCCCCCGAAATTCCCCGGAAGCGCGGTGCGGCCGAGGCGAGCGCGGCGATGTGAGGGAGGCGGCCGGCGGCTCCCGCCTCAGGAAGGGCATGTTCGGAGGGGCGGCCGCGGCGCGCCGCCCGCCCCAGCGCCCCCTCCCCACCGCTGCCGCCGCCGCCGCCGCCGCCGCGCCCGCACCACGATAAAAGGGGCGGCCGCACTTCCTGACGCGAGACCCGCGCTCGCCGCCGCCGCCCGCCCAGGCGGCGATGACACGGCGCCCGCGGCGGCCCCGAGGCG…
XLOC_024873|NAT8L|TCONS_00038592	GGTCGCAGCACCATGGTACACAAATTTGTTTTAATCGAGACAGGAGCTGCGCGCCGCATCTTCTACGACGGCATCATGGAGCGCATCCCGAACACGGCCTTCCGCGGCCTGCGGCACCACCCGCGCATGCAGCTGCTCTACGCCCTGCTGGCCGCCCTGTGTTTCGCCCTGACCCGCTCCCTGCTGCTGACCTGTCTGGTGCCCGCGGGGCTGCTGGGGCTGCGCTATTACTACAGCCGGAAGGTGGTGCTCGCCTACCTGGACTGCGCGCTGCACACGGACATGGCCGACATCGAGCAGTACTACATGAAGCCCCCCGGCTCCTGCTTCTGGGTGGCCGTGCTGGATGGCAACGTGGTGGGCATTGTGGCGGCGCGGGCCCACGCGGAGGACAACACA…
XLOC_024873|NAT8L|TCONS_00038593	GGTCGCAGCACCATGGTACACAAATTTGTTTTAATCGAGACAGGAGCTGCGCGCCGCATCTTCTACGACGGCATCATGGAGCGCATCCCGAACACGGCCTTCCGCGGCCTGCGGCACCACCCGCGCATGCAGCTGCTCTACGCCCTGCTGGCCGCCCTGTGTTTCGCCCTGACCCGCTCCCTGCTGCTGACCTGTCTGGTGCCCGCGGGGCTGCTGGGGCTGCGCTATTACTACAGCCGGAAGGTGGTGCTCGCCTACCTGGACTGCGCGCTGCACACGGACATGGCCGACATCGAGCAGTACTACATGAAGCCCCCCGGCTCCTGCTTCTGGGTGGCCGTGCTGGATGGCAACGTGGTGGGCATTGTGGCGGCGCGGGCCCACGCGGAGGACAACACA…
XLOC_024885|PPP2R2C|TCONS_00038618	CTGTAACCAGCGCCGCCGGCTCGGTTTCGGCAGCCTCTCTTCGGCCCCGGTCCGTCCAGCTCCTCCGGAGCAACTTTGCGGGGAGCCCCGAGGCCCAAGGGCGTCGCGGCGCCGCGTGCGGCCCACTCGCGGGCCGGTCGGGCCACGGGAGGACCTGAAACCTTCGGTAGGAGGTGCTGAGGACAGCACCTTCCCGACTCGCTCGCTGCCCTCTTACGACTGACGGAGGATCCCTGACGTAGGATGGCCTCCCCGGCCCCTCCACCCAGCCCCTCGGGCCCTCAGCCTCCACCTCCAGCCCCGCCCCAGGCCCGCTCGCGGCTCAACGCCACCGCCTCGGTGGAGCAGGAGAAGAGCGAGGCGCCCCGGGCTGCCGGACCCCAAGCTGGACCTGGACCT…
XLOC_024885|PPP2R2C|TCONS_00038617	CTGTAACCAGCGCCGCCGGCTCGGTTTCGGCAGCCTCTCTTCGGCCCCGGTCCGTCCAGCTCCTCCGGAGCAACTTTGCGGGGAGCCCCGAGGCCCAAGGGCGTCGCGGCGCCGCGTGCGGCCCACTCGCGGGCCGGATGGCCTCCCCGGCCCCTCCACCCAGCCCCTCGGGCCCTCAGCCTCCACCTCCAGCCCCGCCCCAGGCCCGCTCGCGGCTCAACGCCACCGCCTCGGTGGAGCAGGAGAAGAGCGAGGCGCCCCGGGCTGCCGGACCCCAAGCTGGACCTGGACCTGGACCGGATGTGAGGGATGCTGCTGCCCCAGATGCGCCCCGGGCCTCACGTGCCAGGAGCCAAGAAAGAGTGGACAGGACAGGGCCTGTGCGGGCAGACGTGGGAA…
XLOC_024895|LYAR|TCONS_00038635	GAATTCTGCGCGGGGAAGCTCGAGCGGGAGGTGGCAGCTCTGCTGGGCGGGCGGCGGCGGCGATTCCACGTGCTCCCCGCGGCCGGTTGAAACCGTTGGCGGGCGCTGGCTGAGAGAACAAGACTTAAAACCTGTCTTGGATAAGAAATATTTAATCAATCATTTAGCTAAAAATGGTATTTTTTACATGCAATGCATGCGGTGAATCAGTGAAGAAAATACAAGTGGAAAAGCATGTGGCTCTTTGCAGAAACTGTGAATGTCTTTCCTGCATCGACTGCGGTCAAGACTTCTGGGGTGACGACTACAAAAACCATGTGAAATGCATAAGTGAAGATCAGAAGTATGGCGGCAAAGGGTATGAAGGCAAAACCCACAAAGGCGACGCTAAGCAGCAGG…
XLOC_024906|NCAPG|TCONS_00038652	CCCCCGGCTGTCCGCTGTTGAGACTGGAGGCTGAGGCGTCTTTGTGGAGACCTCCGCGGTGGTCAGTCGAACCGGCTGCGCCGAAACGCTGAACAGACTTCGTTCCTGCTGGGTCCCGGCGCCATGGGGGCGGAGAAGAGGCTGCTGCCGATTAAGGAGGCTTTCCAGCTGGCGCAGCAGCCGCACCAGAACCAGGCGAAGCTGGTGGTGGCGCTGAGCCGCACCTATGGCTCGATGGATGACAAAACAGATTTTCATCAGGAGTTTGTTCATTACCTTAAATATGCAATGGTAGTCTATAAACGAGAACCAGCTGTGGAGAGGATAATAGAATTTGCAGCAAAGTTTGTTACTTCATTTCACCAATCAGATATGGAAGATGATGAGGAAGAGGAAGAT…
XLOC_024906|NCAPG|TCONS_00038654	CCCCCGGCTGTCCGCTGTTGAGACTGGAGGCTGAGGCGTCTTTGTGGAGACCTCCGCGGTGGTCAGTCGAACCGGCTGCGCCGAAACGCTGAACAGACTTCGTTCCTGCTGGGTCCCGGCGCCATGGGGGCGGAGAAGAGGCTGCTGCCGATTAAGGAGGCTTTCCAGCTGGCGCAGCAGCCGCACCAGAACCAGGCGAAGCTGGTGGTGGCGCTGAGCCGCACCTATGGCTCGATGGATGACAAAACAGATTTTCATCAGGAGTTTGTTCATTACCTTAAATATGCAATGGTAGTCTATAAACGAGAACCAGCTGTGGAGAGGATAATAGAATTTGCAGCAAAGTTTGTTACTTCATTTCACCAATCAGATATGGAAGATGATGAGGAAGAGGAAGAT…
XLOC_024906|NCAPG|TCONS_00038653	CCCCCGGCTGTCCGCTGTTGAGACTGGAGGCTGAGGCGTCTTTGTGGAGACCTCCGCGGTGGTCAGTCGAACCGGCTGCGCCGAAACGCTGAACAGACTTCGTTCCTGCTGGGTCCCGGCGCCATGGGGGCGGAGAAGAGGCTGCTGCCGATTAAGGAGGCTTTCCAGCTGGCGCAGCAGCCGCACCAGAACCAGGCGAAGCTGGTGGTGGCGCTGAGCCGCACCTATGGCTCGATGGATGACAAAACAGATTTTCATCAGGAGTTTGTTCATTACCTTAAATATGCAATGGTAGTCTATAAACGAGAACCAGCTGTGGAGAGGATAATAGAATTTGCAGCAAAGTTTGTTACTTCATTTCACCAATCAGATATGGAAGATGATGAGGAAGAGGAAGAT…
XLOC_024923|ENSSSCG00000008769|TCONS_00038677	AATGACCAAGAGACTGGTGGCTGGGGCTGAGATGCCTGAGTCAGGCTGGGGGTGCGGTTGTCTCAGTTACAGGAAGTCAAAGATTTATTTCCTCTTTTTCCAAACAAAGGCTGAGGGAAAAGGGTTGATTGAGCAGGTAGCTGGTAGGGACACAGAACCTAGATGGACTCTGGGTGGAGGCTGTTCAGTCATGAGGTTGGCTGTGATCTTCTCTGGGGCCCTGCTGGGACTTCTGGCAGCCCAGGACACAGGGAACGAATGTCCTCATAAAAAATCAGCCACTCTGCTACCATCCTTCACTGTGACACCTACGGCTACAGAAAGCACAGGGACACCTACGGCCACAGAAAGCACAGGGACACCTACGGCCACAGAAAGCACAGGGACACCTACGGCCAC…
XLOC_024980|SCFD2|TCONS_00038769	ATGAGCATCCCCGGAGTGCTGTCCTTTACCCAGCAAGCCTGGGAGCAGGTGCTGGCCAAAGTGAAACGGGCCGTAGTCTACCTGGACGCCGCCAGCGCGGAAAGCCTGCACTGGGGCTGCGGGTCCTCGCGACTGTTGGAGGCGGTGGGGAGCCCTGCGTGTTACCTCAGGGAGTTCGAGCCCGCTGCAGTTGGTGGCGGAGCCGATCAGCCCAAGGCGGTGTTTGTACTGAGCTGCCTGCTGAAAGGCCGGACCGTGGAGACCCTACGGGATATCATCTGTCGCAGTCACTTCCAGTATTGTGTGGTGGTCACGGCTGTGAACCATGCAGTCCACCTCACAGCTAATCACGTGCCGGCGGCCGCAGCGGCAGAGCTGGAAGGGCAGCAGCCGGTGTTC…
XLOC_025029|ENSSSCG00000008910|TCONS_00038857	CTGGCAGTTTTGTTTGGCTACGCCACCACAGTCATCCCCAGACTGTATACATACTATGTTTCCACGGCATTGTTTGCCATTTTCGGCATCAGGATGCTTCGGGAAGGCTTAAAGATGAGTCCAGATGAAGGTCAAGAAGAACTAGAAGAAGTTCAAGCAGAGTTAAAGAAAAAAGATGAAGAATTTCAACGAACCAAACTCTTAAATGGACCAGGAGATGTTGAAACGGGTACAAGCACAACAATACCTCAAAAAAAGTGGCTGCATTTTATTTCACCCATCTTTGTTCAAGCTCTTACATTAACATTCTTAGCAGAATGGGGTGACCGCTCTCAGCTAACTACGATTGTCCTGGCAGCTAGAGAGGATCCCTACGGTGTGGCTGTGGGCGGGGCGGTG…
XLOC_025043|AMBN|TCONS_00038882	GTCCCAGGCTACAGTCCAGAAAAAAAATTTAATCTTCTTTTCTTAGAGCTATCTTGGTTGGCATCACCAGGCCCTGAGAGCACTGTGCATGCCAGCATTGAAGATTCCACTTTTCAAAATGAAGGACATGGTACTGATCCTGTGCCTCCTGAAAATGAGTTCTGCAGTGCCGGCATTTCCTCGGCAACCTGGAACCCCAGGTGTGGCTAGTTTGAGCCTTGAGACAATGAGACAGTTGGGAAGTTTGCAGGGACTAAACATGCTTTCTCAGTATTCAAGATTTGGCTTTGGGAAATCATTTAATTCTCTGTGGATGCATGGTCTCCTTCCACCACACTCCTCCTTCCAATGGATGAGACCAAGGGAACATGAAACTCAACAGTATGAATATTCTTTGCC…
XLOC_025043|AMBN|TCONS_00038881	GTCCCAGGCTACAGTCCAGAAAAAAAATTTAATCTTCTTTTCTTAGAGCTATCTTGGTTGGCATCACCAGGCCCTGAGAGCACTGTGCATGCCAGCATTGAAGATTCCACTTTTCAAAATGAAGGACATGGTACTGATCCTGTGCCTCCTGAAAATGAGTTCTGCAGTGCCGGCATTTCCTCGGCAACCTGGAACCCCAGGTGTGGCTAGTTTGAGCCTTGAGACAATGAGACAGTTGGGAAGTTTGCAGGGACTAAACATGCTTTCTCAGTATTCAAGATTTGGCTTTGGGAAATCATTTAATTCTCTGTGGATGCATGGTCTCCTTCCACCACACTCCTCCTTCCAATGGATGAGACCAAGGGAACATGAAACTCAACAGTATGAATATTCTTTGCC…
XLOC_025170|CFI|TCONS_00039075	GCTTGCTCTTTTTAAATATTTTTTCAAGAGGTTAAAGATTAAATTTCAAAAGAATATCTGGGGTGCGGAAGAGTTCACAATAGAGACACAGACCCTGATGGTCTCCAACATGAAGCTTGCTCATGTTATTCTGTTACTTTTGTGCTTCTACTTAAGTTTTTGCAAGCAAAATTTGACAGAACATTGTAAATCAACTATAATAAAAAAATTTTTCCATTACCATCAACCTGAAATTTTAAATGTTTTAAAGCCTGTGTTTTCCATGTCTGAACACAAGCCCACCTCAGGCTCAGACACATCTCAAGAGGATCTTGTGGAGAAAAAGTGCTTAACTGAAAAATACACACATCTCTCCTGCGATAAAGTCTTCTGCCAGCCATGGCAGAAATGCATCGATGG…
XLOC_025170|CFI|TCONS_00039074	GCTTGCTCTTTTTAAATATTTTTTCAAGAGGTTAAAGATTAAATTTCAAAAGAATATCTGGGGTGCGGAAGAGTTCACAATAGAGACACAGACCCTGATGGTCTCCAACATGAAGCTTGCTCATGTTATTCTGTTACTTTTGTGCTTCTACTTAAGTTTTTGCAAGGTTAATTGTGCAAGAAAAAGAAAGAAGGTGGTAACGAAACTAGAGCCCACCTCAGGCTCAGACACATCTCAAGAGGATCTTGTGGAGAAAAAGTGCTTAACTGAAAAATACACACATCTCTCCTGCGATAAAGTCTTCTGCCAGCCATGGCAGAAATGCATCGATGGGACCTGTATCTGTAAACTTCCTTATCAGTGCCCAAAGAATGGGACCAGCGTGTGTTCAACTAATGG…
XLOC_025180|XLOC_025180|TCONS_00039090	GGCCGGGCCAGTCCCCGGCACCACCCGCGCGAAGCTGGACCGCGGTCGACGCCATGCGTGCTCTGCTGCAGCTGCTGCGCACAAGTGGGATCCGGCGCGCCGGCGCCCCTGCTGTCGCAGCCGCGCGTCTGCCGCTGGGAGCTAGCGCAGGGCCCGGGCCGCGCCGCGCCATGGCTCTGTACCGCACGGAAGAGCGCGGCCAGCCCCATTCGCCCGATTACCGTCTCTTTTTCAAGAATGTAGCTGGTCACTACATTTCCCCGTTTCATGATATTCCTTTGAAGGTGGACTCTCAAGAGGAAAATGGCATTCCTACAAAGAGAGCACGAAATGATGAATATGAGAATTTGTTTAATATGATTGTAGAAGTACCTCGGTGGACAAATGCTAAAATGGAGA…
XLOC_025219|GPRIN3|TCONS_00039146	TGGCACCCAGCTCGCTCCCGGAACAGGTCTGCAGAGGACCTCCGCTCCCGAGCCCGCCTGAGCCGGCGGCGTGGCGACGAGAGCCGCTGCCTGGGATATGCGACGGGGAGCCCCCGCCACAGCGCAGGCAGGGGTCCCGCCGCGCCGGGGAGAGCCGGGCGACCGCAGACGGATCCTTCCAAAGACTCGCCCATTAACGGCACCTTCACTCTGAGCTGCGACTACTTCCCAGCGGGAGCGCTGCTCAGGGGAGAGCCTGAGGTTTCCCGCCCTGCAGTTCCATGGGGACTGTACCTGATCCCCTGAGATCAGCTAAAACATCTCTGATCGCGGCTTCTGGAAAAGAAGAGGATCCAGGAGAGGCACGAGCTGCCTCATCCCAGCCTCGACCGGCCCTCC…
XLOC_025219|GPRIN3|TCONS_00039147	ATGGGGACTGTACCTGATCCCCTGAGATCAGCTAAAACATCTCTGATCGCGGCTTCTGGAAAAGAAGAGGATCCAGGAGAGGCACGAGCTGCCTCATCCCAGCCTCGACCGGCCCTCCTGTGTAAGAACACCAATGGCTTTTCCAGCCCTCCTGAAGAAGCAGACCTGAGCCCCAAGCCAGCTGCTGTGGCTCTGATGCAGGCCGGTGAGCATGAGACCCCCCGGCCAGCCAGCTCTTCTCCGGGCACTGTCAGTGAGGTGGGGAAAGCCTCTCCCACACTCAACTCCCCTGGCAATACCCAGCTGCCAGGGAGCCGGGAGCCCACAGCACCAGCCCCGTGTTCTGAGGCAGGAAGGGATCTTCTTATGCACGCAGCCTTTACAATGCCAGGCGATGGG…
XLOC_025229|SPARCL1|TCONS_00039165	TATAAGCCTCTGAGAACAAGCGCCTGAGAAGAGGACTGTTAACCCCATTCTCTCGGGCAGAAGGAGCTCTTTCCCTGTGGGTCTGCACAGCCTGGAAAGCTCATCACGCCCTCGCCTCGGAGTAAGAGGCTAGCCCGCTGGAGAACTGCAGGAATCTGCAACAAAAACGATGACAGCCTGAAATACGTCCCAGTGCCAACCTCCAAATTCATCTGTCACCTCAGACCCTGACTAGTTGACAGAGCAGCAGAATTTCAACTCCAATAGACCTGAATGTGTTTCTGGGCAAAGAAGCAGAGCTAACGAGGAAAGAGATATATAGAGTATTGGGTATTTGTCAAACTTTTATTTTCTGGCTGTGTGCAAAGAGAAGATTCAACTTCAAATTCCTGCCAAGGC…
XLOC_025229|SPARCL1|TCONS_00039166	ACGATGACAGCCTGAAATACGTCCCAGTGCCAACCTCCAAATTCATCTGTCACCTCAGACCCTGACTAGTTGACAGAGCAGCAGAATTTCAACTCCAATAGACCTGAATGTGTTTCTGGGCAAAGAAGCAGAGCTAACGAGGAAAGAGATATATAGAGTATTGGGTATTTGTCAAACTTTTATTTTCTGGCTGTGTGCAAAGAGAAGATTCAACTTCAAATTCCTGCCAAGGCTCTGGGTCCAGCCACCTACCTGAAGGTATTCAAGGTCACCCCGGAGGAGAAAACCAGGCTTTCAACTGCAGATGGATGCTGCGGATACTACAACCAAGAGGGCTAGAAAGATGAAGACTCTGCTTTTTCTCCTGTACATTTTGGGAACGGCAGCTGCAGTCCCGAC…
XLOC_025239|ENSSSCG00000009239|TCONS_00039193	GGCTGCAGGATCAAAACCAGAGTGCCCCAGGCTTCTCCTGGTGGACCTGAGCTGCTGTCCTCTGTAGTTTACCTCCGTGTGGTCGCGCCCCTTCGAACTCAGTCTTAAAAATGAATCCAGTTGTTTCGCAGCCAAGATACGGCGCCGGGGGCACAGCGGTTAGTGACTGGCAGAGCGGCGTCTTTGACTGCTGTGATGACATGGGGATTTGCATCTGTGGGACTTTCTTCCCCCTGTGCCTGTCGTGTCAGATCGCCTCTGACATGAACGAATGCTGCCTGTGCGGAGCCAGCGTCGCCATGAGGACCATGTACCGGACCCGGTACGGCATCCCGGGATCCATCATGAGTGACTTCCTGTGGCTGTACTGTTTCCCTAACTGCACCCTCTGTCAACTCA…
XLOC_025384|CPE|TCONS_00039443	GGTGAGCCTGAGTTTAAATACATTGGGAATATGCATGGCAACGAGGCTGTTGGACGGGAACTGCTCATTTTCCTGGCCCAGTACCTGTGCAATGAATACCAAAAGGGGAATGAGACCATTGTCCAGCTGATCCACAATACCCGGATCCACATCATGCCTTCCCTCAACCCCGATGGCTTTGAGAAGGCAGCATCTCAGCCTGGTGAGCTCAAGGACTGGTTTGTGGGTCGAAGCAATGCCCAGGGAATAGATCTGAACCGGAACTTTCCTGACCTGGACAGGATAGTTTATGTCAATGAGAAGGAAGGTGGTCCAAATAATCATCTGCTGAAAAATCTGAAGAAAATTGTGGATCAAAACACAAAGCTTGCTCCTGAGACCAAGGCTGTCATTCATTGG…
XLOC_025384|CPE|TCONS_00039444	GGTGAGCCTGAGTTTAAATACATTGGGAATATGCATGGCAACGAGGCTGTTGGACGGGAACTGCTCATTTTCCTGGCCCAGTACCTGTGCAATGAATACCAAAAGGGGAATGAGACCATTGTCCAGCTGATCCACAATACCCGGATCCACATCATGCCTTCCCTCAACCCCGATGGCTTTGAGAAGGCAGCATCTCAGCCTGGTGAGCTCAAGGACTGGTTTGTGGGTCGAAGCAATGCCCAGGGAATAGATCTGAACCGGAACTTTCCTGACCTGGACAGGATAGTTTATGTCAATGAGAAGGAAGGTGGTCCAAATAATCATCTGCTGAAAAATCTGAAGAAAATTGTGGATCAAAACACAAAGCTTGCTCCTGAGACCAAGGCTGTCATTCATTGG…
XLOC_025419|ENSSSCG00000008912|TCONS_00039491	AACAGGGCCCGGCCGCGCCGAGACAGTTGGCGGAGTCTTGCGGCCGGACGCCGGCCTGCCTAGAGCCTCTCTCCCGCGCCAGCCGCTTCTCGCATGCTGCCGGCCCCTCCCTGAGCGGCGGCGGCGAGGCCTGAGGGACGTGCGCGGGGACTCCTCCGGATCGAGACTTCGCGGCGCCCGCTCTTCCTCTTGTAGTGCCGGTGCGCGGCCGTCTCGGCGGGCGGGATGGCGACGGTGGCCCCGGGGAGCGGCCGCTCATCCGCGCCCCGGCTGCTCCTGCTCTTGCTCCTGCTCCTTCCGCTGCCGTGGGCCCCGGCCGGCGTCCGGGCTGTTCCCGACGAGGACCTCAGCCACCGGAACAAGGAGCCTCCGGCGCCAGCTCAGCAGCTGCAGCCGCAA…
XLOC_025437|IGJ|TCONS_00039513	ACTTCAACCGCAGTGGTGATTGTTCTTAATTTGTTGGCTGTCTGGAGTGTTATTTTAAGAAAGCAGAAGCACCGTCATTTGCACAGTCCTCATAGATCACACACCTTAACTCTGACTCTTTAGCTCCAGTTTTTCAAAAGAAGTGAAGTCAAGATGAAGAACTCTTTGCTCTTCTGGGGAGTCCTGGTCATTTTTGTTGAGGCTGTTTTTGTGACAGCCCAAGATGAAGAAGAAAGTACCGTCCTTGTTGATAACAAATGTAAGTGTGCCCGGATTACTTCCAGGATCATCCGCTCTGCTGAAGACCCTAGTCAAGACATTGTGGAGAGAAACATCAGAATTATTGTTCCTCTGAACAACAGGGAGAATATCTCTGATCCCACCTCACCACTGAGAACC…
XLOC_025437|IGJ|TCONS_00039514	ATTGTTCTTAATTTGTTGGCTGTCTGGAGTGTTATTTTAAGAAAGCAGAAGCACCGTCATTTGCACAGTCCTCATAGATCACACACCTTAACTCTGACTCTTTAGCTCCAGTTTTTCAAAAGAAGTGAAGTCAAGATGAAGAACTCTTTGCTCTTCTGGGGAGTCCTGGTCATTTTTGTTGAGGCTGTTTTTGTGACAGCCCAAGATGAAGAAGAAAGTACCGTCCTTGTTGATAACAAATGTAAGTGTGCCCGGATTACTTCCAGGATCATCCGCTCTGCTGAAGACCCTAGTCAAGACATTGTGGAGAGAAACATCAGAATTATTGTTCCTCTGAACAACAGGGAGAATATCTCTGATCCCACCTCACCACTGAGAACCAATTTTGTGTACCATTTG…
XLOC_025456|XLOC_025456|TCONS_00039540	GATTACCCAGACCATCTGGCAACGAGGCTGCGAGGAAATCTTAATGATATTGGACATATTGTTTTCCCCGGTGTACAAGGTAGAGTTGAAAGATGCAAGTGGTGTTTCTGATCACTTTCCTTTTGGTCTCAGCTCACTGCACACCAGTACGAGAATATCATTCTGGAATTCGCGATGATTACTTCTTAAACTGGATGAGGCTCCATCAAAGAATGAAAACATATAGACTATTACCGCATCACTTGTACCTTCAGAGGTTATATGAATTCTTGAATGCCTGTTGGAAACCACCGATCAACAGAGCGACTACCAGAGCCCCCATGCTGCCGTCACCACCGAGAACAGAAATTGCTCCTCCTCTGACTCCGAGGCCCCCAGGCCCTTTCACCCCAGACAGAC…
XLOC_025458|NAAA|TCONS_00039542	AGTTCGCAGCGCCCCGGGATCCCAGGCGGGTTAGGACTCGTGGCTGTGGTGGGGGTGCGGTGGATGAAGGCCCTGGGGCGGGAAGCGCGGATGCCTGGAGCGGGAGGCGGCTCCTCTCGTGATTCCAGGTCCGGGGAGACTTAGCCCGTCGAGCCGCTCGCGGACTCCGCCTCCAGCACCGCCACCCTCGGCTCCGCCTCCTCCTCGAGCGCTTATTCCAGGCACTGGCAGGGGCCACAAGGGTCCAGTTGTGGCTGCTCGAGCTATGAGGGCTGAGGCCCCTGGTGCGCGCCCGGCGCTGGCACTGCTGCTGCTGTTGGCCGGGGCCAGGGTATCGGCCGCCGACTCGCCCACCGCCCCGCCGCTCTTCAACGTGAGTCTGGACGCGGCCCCGGAGCT…
XLOC_025458|NAAA|TCONS_00039543	AGTTCGCAGCGCCCCGGGATCCCAGGCGGGTTAGGACTCGTGGCTGTGGTGGGGGTGCGGTGGATGAAGGCCCTGGGGCGGGAAGCGCGGATGCCTGGAGCGGGAGGCGGCTCCTCTCGTGATTCCAGGTCCGGGGAGACTTAGCCCGTCGAGCCGCTCGCGGACTCCGCCTCCAGCACCGCCACCCTCGGCTCCGCCTCCTCCTCGAGCGCTTATTCCAGGCACTGGCAGGGGCCACAAGGGTCCAGTTGTGGCTGCTCGAGCTATGAGGGCTGAGGCCCCTGGTGCGCGCCCGGCGCTGGCACTGCTGCTGCTGTTGGCCGGGGCCAGGGTATCGGCCGCCGACTCGCCCACCGCCCCGCCGCTCTTCAACGTGAGTCTGGACGCGGCCCCGGAGCT…
XLOC_025460|CXCL9|TCONS_00039546	AAAGAATTTCTCAGGCTTGAAATCCAATACAGAGTGACTCAGTGGAACACCTACAGAAGTGACACTGTTCTACCACTATGAAGAAAAGCAGTGTTGCCTTGCTTTTGGGTATCATCTTCCTGACTCTGATTGGAGTTCAAGGAACCCTACTAATGAGGAATGGACGTTGTTCCTGCATCAACACCAGCCAAAGGATGATCCATTTAAAATCCTTAAGGGATCTTAAACAATTTGCCCCAAGCCCTTCTTGTGAGAAAATGGAAGTCATTGCTACAATGAAGAATGGGGATCAAACATGTCTAAACCCAGATTCACCAGATGTGAAAAAATTGATTAAAGAGTGGGAGAAACAGGTCAGCCTAAAGAAAAAGCAAAAGAAAGGGAAAAAACATCCAAAAA…
XLOC_025460|CXCL9|TCONS_00039547	AAAGAATTTCTCAGGCTTGAAATCCAATACAGAGTGACTCAGTGGAACACCTACAGAAGTGACACTGTTCTACCACTATGAAGAAAAGCAGTGTTGCCTTGCTTTTGGGTATCATCTTCCTGACTCTGATTGGAGTTCAAGGAACCCTACTAATGAGGAATGGACGTTGTTCCTGCATCAACACCAGCCAAAGGATGATCCATTTAAAATCCTTAAGGGATCTTAAACAATTTGCCCCAAGCCCTTCTTGTGAGAAAATGGAAGTCATTGCTACAATGAAGAATGGGGATCAAACATGTCTAAACCCAGATTCACCAGATGTGAAAAAATTGATTAAAGAGTGGGAGAAACAGGTCAGCCTAAAGAAAAAGCAAAAGAAAGGGAAAAAACATCCAAAAA…
XLOC_025461|CXCL10|TCONS_00039548	GAGACACTCTTCAACTGCTCATTCTGAGCCTACTGCAGAAGAATCTTCAGCTGCAGCACCATGAACCAAAGTGCTGTTCTTATTTTCTGCCTTATTCTTCTGACTCTGAGTGGAACTCAAGGAATACCTCTCTCCAGAACTGTTCGCTGTACCTGCATCAAGATCAGTGACAGACCTGTTAATCCGAGGTCCTTAGAAAAACTTGAAATGATTCCTGCAAGTCAATCTTGCCCACATGTTGAGATCATTGCCACAATGAAAAAGAATGGGGAGAAAAGATGTCTGAATCCAGAGTCTAAGACCATCAAGAATTTACTGAAAGCAATTAGCAAAGAAAGGTCTAAAAGATCTCCTCGAACACAGAGAGAAGCATAATCACGGCACTACTGATAAGGATGG…
XLOC_025552|TNIP3|TCONS_00039703	ACTCTGTGTAATTCACATACAGAGTTACTTCTGTACATTTTAGTGAAAAACTGTTACTATTATTTTCTATCATGAGTTAATTATTTGTGCAGTATTTTTAAAGTTATGTGTATTTGCTCTCACTTTAAAAGACACCGTAAGAGGCATTTTCTTTGTTTTTTTCTTTTGGTTCTCCAAGACTCCAGGAAAAACGGCTTCTGTGGCACATTTTGTCCCGAGCACAAGTAGAATGAGTGGTGCAGAAAGTTCTACAGAGCATGCAGAGTGTGCTCAATCGTCTAGAAGAAAGAATTTAAATTCTCTTGAACAAAAGATACGGTCCCTGGAAAAACAGAGAAAAGAGCTCCTGGAAGTTAACCAGCAATGGGATCAGCAATTTAGAAGTATGAAAGAGTTATA…
XLOC_025574|XLOC_025574|TCONS_00039738	CCGCAAGGCATTCATTTCCTCCTACGGTGGATGCGGACGCCGGGAGGAGGAGAGTCCCAGAGCGAGGAGCTGAGAGCCCAGGCACAGAGAACACGTAGCGACTCCGAAGATCAGCCCCAATGAACATGTCAGTGTTGACTTTACAAGAATATGAATTCGAAAAGCAGTTCAACGAGAACGAAGCCATCCAATGGATGCAGGAAAACTGGTAGGTGATGCTTTCTCGTGATACAGTCCCCGGGAGCCTCGCGCGTCTCCCGGGTGTGCCTTAATGTCGGTACTCCCTTTCTGGGGTGTGAATGGAGCGAGGAACCGCGGGCAGTTGCT
XLOC_025583|OSTC|TCONS_00039751	GGCGGGCCCATTTCCGGGTGGCGCGTGGGGCTTGAGGCCGAGAGCAGTCCCTGCCGCCACCAACATGGAGACTTTGTACCGAGTCCCGTTCTTAGTGCTCGAATGCCCCAACCTGAAGCTGAAGAAGCCGCCCTGGGTGCACATGCCGTCGGCTATGACTGTGTACGCTCTGGTGGTGGTGTCTTACTTCCTCATCACCGGAGGAATAATTTATGATGTTATTGTCGAACCTCCAAGTGTCGGCTCTATGACTGATGAGCACGGCCATCAAAGACCAGTAGCTTTCTTGGCCTACAGAGTAAATGGACAATATATTATGGAAGGACTCGCATCCAGCTTCCTGTTTACAATGGGAGGTTTAGGTTTCATAATCCTAGACCGATCCAATGCACCAAACAT…
XLOC_025670|XLOC_025670|TCONS_00039875	GCTGGACCGGCCAGTGTGAAGGGGGTGACGGCAGGAACCCTTGCCTGGGCCTCTGGGCACATGGGAAGGGTGGCAAGGGCGGTGACTCTCAGCCAGACCGGCCGAGGTCAGATCTGGTGACATGGAGTCACCTCGGCCAGGCTGTTTGACCACAGCTGCCAGCGGACGCCGTGTCCACGGGTGGGACGAGCCCAGATGTGTCGTGATGGCTGGTTTCACTTGCTGTTTTACTGTTCTGGGACCCAGGACTGTGGTGACTGTCTGAGCACCCAGGATGTGCCAAAACAGCCCCCACGAGGGCTGGGAGATGGAGTGGCGCCCCGAGCTCCCGGGGAGACAGGCCGCAGGCGGGTGGTGAGGGCGCCGGGCATCCTGCGAGCGTGTGAGCAGTGGGTGGGG…
XLOC_025696|XLOC_025696|TCONS_00039901	TGTTGTATACTTTTTATGGCCATGCTGTTGGCTTTGTAGTCTATGATGTAAACACTTCCCCTTGGAGATAACATGGTGTTTTGTTTTGTGGGTATTTATTTTTGTTGCAGTATGGAAAATGGTAGTATTGGTCTCTATAGGCAACATGGAGCCACTCAGATTAAACAAAGTTTTTAAACACATCCAACGGCACGAATTCTTCATCTGCAACGTCTGCCAATCTTGGAAAAGAAACCTTCCCTTCCGGACTTGACAGAGCTCAGTGAGACCACACCAAGGGGCCTGAGAGTGGACGGCACGCGCGCCTGCTTTTTAGAAGCTCTGCTTGAACCATCTGAGCCTTCTGTGAAAGTTTCCATATGTAACACGTTCATTAATTCCCAGTTTAGCCTTTGGAAC…
XLOC_025729|XLOC_025729|TCONS_00039934	GGCCAGGGATCAAACCCGCAACCTCATGGTTCCTAGTCAGATTCGTTAACCACTGAGCCATGACAGGAACTCCAATATTCAGGTTTTCTTCAGCATTTAGAATACACCAAATGAATCTTGAGCACAGAATTAAAGAAAAACTGCAGGAATTCCTGGCATGGCTCAGGGGAAACAAATCTGAGGATGTAGGTTCAGTCGCTGACCTCAATGGGTTAAGGATCTGGCGTTGCCATGTGCTATGGTGTAGGTCACAGGCATGGCTCGGATCTGATGCTGTGGTGTTGGCCAGCAGCTACAGTTCGATTGGACCTCTAGCCTGGGAACTTCTAAAGGCGGTGCGGCCCTAAAAAGCCAAAAAAAAAAAAAAAAAAAAAAAGGCAAACAGATTTAAGATTTACT…
XLOC_025732|XLOC_025732|TCONS_00039937	TTCATCATGTAGATGGCTGTGGTATCTTCAGTTTTCACGTGACTGTCTGTGAACCAGCCATTCTCTGTAATCAAGATTCGGGGATTGCCATATTCCAGCTTAATCCAGTTCAGCACTTCTCTTAAATTGAGTGACACATTTTGTCCCATTTTGGCCATGGTGTTGTGGGGCTTGAAATTGTTGGGTCCGAAGGAAAAGGCAAAGAAGTCTGCTGTTCCCCTCACCTCATTCTTCTCCGCATCAGAGAACTGGGGTAGAACGGAGAGCAACTTCTTTTTCATCACCTCTGGATAGTCACCATCCCCATGGATTGGGCTGGCAAACCACCCAAGCACAGAAACCATGGACTGTTGGCACTTGAGTATATCCATTGTATTTTCTGATCTGTTTGGTTCAATC…
XLOC_025758|XLOC_025758|TCONS_00039963	CAGAGTCTTTATTGTAAACAGAGGTCATTAAGAGTTATTACAAACTGAATCAATCGAAAGTCAAAGTAGTGACCCCAAACAGATTTATAGATTTATTTTGGTATGGCATAATTTGTAACCTTTGCCTCCTCAACATTTTTTAAAAGATTACTAAAATTATCAGCATCTCAGTGGTCTCTTTTTTGGCAAGTTTACCATCATAACACTCTCACCCTCTTGAAGAAAACTCATTCAAAACTAGGTAGAACTTCTACCCTTCAAAACTATTACACATTGTTTTTTTCATAAGGCAAAAAGAATACAAACAAGTATATTTAAAAATATGACAGACCATACACAGTCCCTACTGTGCGCTGTTTCGCTTTTTTTTTTTTTTTCTATCTGCCCATTAGACAGCCT…
XLOC_025819|XLOC_025819|TCONS_00040024	GGAAATGTGTCAGGGGACGGATAAATCCGGAGTTTGAGATGGACATACACACACACTATAGGACAGAGAGACGTAGAAAGGACCTACTGTACAGCACAGGGAAATCTGCTCAATGCTTTGATAACCTACATGAGAAAAGAATCTGAAAAAGAATGGAAATACGTAAAACCGATTTACTTTGCTGCACACCTGAAACTAACTCATACTGTAAGTCAACCATACTCCAATAAAAAATTTTTACATGAATACATAAAGAAGCTGAGCACTAAATTTGGCTCTGAGATTC
XLOC_025975|XLOC_025975|TCONS_00040180	AGTTATAACAGCTAAATATTTAAAAGGTGAAGATGCTATATGGCTTACCTGGGGAATTCTAGAATTTTTCATTTAAATATTGATTTTAAAGAGAGATGAGTTATAACAAAAGATGAGTTATAACACCTAAATATTTAAAAGGTGAAGATGCTATATGGCTTACCTGGGGAATTCTAGAATTTTTCACTTAAATATTGATTTTTCTATTTTTGTGACGACCAGAAAAATGTGATCACTGCAGCTGTCATGGATTTCTTTATCTTCAGTGCTTTTCTAGTTATGGCTTTCTGGATTATGGCCCCAATGCCACAGACCAACTGCTTTACATACAGGAAAGTCCTAATTAAGCTCTGCCTTTTGGATCAGTGGCAGAAGTGGAACATTGTGTCAGGTCCAAGT…
XLOC_026040|ENSSSCG00000014619|TCONS_00040253	ACATGGAAAGCAAAGCTCTCGGGAATATTCAGCAATCTTGCCTTTCTCTGGAGGGGGCCATTTTGGGAAAATCTGGCCCCACCCATCAGTGCTGAGAAGCCCCAAGCCAAACAACAATCCAGCNCTGGGGACATGCGAGCCACCTGCCCAGCATTCAGTGGAAACAGGTCTAACCTGGAGAAACACATTCTCATCTCTCTGGCACAAGAGGAAAATTTTAATAACTACTGGCAGTACCTCCATAATCCTCAATCATTTGTAAAAAATTACATTGAAAACCAGATTAAAAGCTACTGTTCTGACAAAGGGAGTGAAAAAATGAAGACTTTTTTAAAAATGAGTTTAGATGCCATCAAGAATGACATCCTCTCAGCTATTCACGAAGCCACAGAAATAGCT…
XLOC_026040|ENSSSCG00000014619|TCONS_00040254	ACATGGAAAGCAAAGCTCTCGGGAATATTCAGCAATCTTGCCTTTCTCTGGAGGGGGCCATTTTGGGAAAATCTGGCCCCACCCATCAGTGCTGAGAAGCCCCAAGCCAAACAACAATCCAGCNCTGGGGACATGCGAGCCACCTGCCCAGCATTCAGTGGAAACAGGTCTAACCTGGAGAAACACATTCTCATCTCTCTGGCACAAGAGGAAAATTTTAATAACTACTGGCAGTACCTCCATAATCCTCAATCATTTGTAAAAAATTACATTGAAAACCAGATTAAAAGCTACTGTTCTGACAAAGGGAGTGAAAAAATGAAGACTTTTTTAAAAATGAGTTTAGATGCCATCAAGAATGACATCCTCTCAGCTATTCACGAAGCCACAGAAATAGCT…
XLOC_026151|DGAT2|TCONS_00040401	GCGCGCCGAACCGCGGACGCAGTGGCGGTGGCCGTGGCGGAGGCACTGCTTTTGGCCGCTGCCTGGGCCCGTTGGGCCGCCCGCCCCCCGCTCCCCGGGCCGCAGTCGCCCCCGCGCTCCGGTGCTCGGCGCGAAGCCCTGGCCCTGGCGGCCGGGGCATGGGCCAGGGGCGCGGGGTCAGGCGGCTTCCCGTGGGGCCCCGACCTGCACCGGCTTCGCCATGAAGACCCTCATAGCTGCCTACTCCGGGGTCCTGCGAGGCAGCCCGGCTCCAGCATCCTCTCGGCCCTGCAGGACCTCTCCGCCATCACCTGGCTCAATAGGTCCAAGGTAGAAAAGCAGCTACAGGTCATCTCCGTGCTGCAGTGGGTCCTGTCTTTCCTCGTGCTGGGAGTGGCC…
XLOC_026167|ENSSSCG00000014888|TCONS_00040428	ATGCAGGTGCTGGCCAAGCGCTACCCCAAGAACTGCCTGCTGACCGTCATGGACCGGTACCTGGCCGTGGCTCGCAACATGGAGCAGGTGGTGATGATCCCCAGCCTGCTGCGGGATGTGCAACTGAGTGCACATGGGTGCCAGGCCCAGTCGGGGGCCCCCGATTTCTACAACTACTTCACCATGCTCAAGGCCATCCGTGTGGCTGTGGACCATGGGCTGCTGCCCCGGGAGGAGTGGCAGGCCAAGGTGGCGGATGGCAAAAACGATGGGGCTGAGAATGAAGCTGCAGAGACCGAAGAGACCAAGGAGGAGAGGCTCTTGGGGCAGCTGGACCTAGAAGCCCAGTTCCACCTGCATTTCTCCAGCCTTCATCACATTCTTACCCATCTTACCCTG…
XLOC_026213|FUT4|TCONS_00040501	CCCGTTTCCGCGGTCTCGCCGGCTCCCGCCCTCCGGCAGGCGTCGCTGGCCCGTAGCTGGGCCGAGAGGAAGGAAGCGGATCTTCGGTCCTGCCCCGAGGCTCGGCATCCCCGGGCCGTCTTCCTCCCACGCCCGCCTGCTCTCTCGCCGCAGCGGCTTTCGGAGGGTCTCGCGTCCCCTGCACGTGCCCACGGCTGACCCGGGCCCTCACTTTGGAAAGCGAGGGTTCGGGCCACCGCGATTGAGGGCCGGGACGCAGTTGGGAGGGAACTCGGGCGGGCGCGGCCCCGGGAGCCTGGCCGGGGAGGAGGTTGCGCGCAGAGAGGCCCGGGACCCCTGCGACGGGATCTGGAGTGGCGGGGCGGGGAGCGTCCGCGGCGAGGCGGAGGAGTCCGGGAA…
XLOC_026213|FUT4|TCONS_00040502	CGACGGCCAGAGCCGCAGCGGCAGTATGAGAGCCGGCGCCGAGGCTCCAAGCCTGCGGACGCGCGGCGGGCGGCGGCGGCCCTTTCCGCGCTGGCCATGGGTACGCGCTGGGGCCGACGGCGCAGCCGGCGTGGAGGCCAGGGGCTGCCTCTGGCCGCCTGGGCGCTGGCAGCCGTCGGCCTGGTGTGCACCGCCCTGACCGCCTACGTCTGCTGGAAGCAGCTGCCGCCGCTGCCCCGAGCCGCCTCTGCCCCGCCGCGGCCAGTGAGCGTGCTGCTGTGGTGGGAACCCTTCGGTGGCCGGCACATCTCTACCAGGCCGTCCCCCGACTGCCGTCTGCGCTTCAACATCAGCGGCTGCCGCCTGCTCACCGATCGCGCGGCCTACGGGGAGGCCCAG…
XLOC_026361|STT3A|TCONS_00040730	CGCTCTCATCAATTGTCATATTGGCCCTGAGCCAGCCAATGGGAAGCGGACCGGGAGGCCAACTTGGTGCTACCAAGGTTGGGTGCGCGGTGAACGGATGGCAGAGCGAGCCGAACGGACTCCTGAGGAGCGCGGGACAGCTGTTTGAATGTTATCTGTTGCCACCTATTGATGTCAAGATGACTAAGCTGGGATTTTTACGGTTGTCCTATGAGAAGCAGGACACACTTCTGAAGCTTCTAATTCTGTCAATGGCTGCTGTATTATCATTCTCCACTCGTCTCTTTGCTGTCCTGAGATTTGAAAGTGTCATCCATGAATTTGATCCGTACTTTAATTATCGGACTACCCGGTTCTTGGCTGAGGAGGGATTTTATAAATTCCATAACTGGTTTGATG…
XLOC_026361|STT3A|TCONS_00040731	ATGGGAAGCGGACCGGGAGGCCAACTTGGTGCTACCAAGGTTGGGTGCGCGGTGAACGGATGGCAGAGCGAGCCGAACGGACTCCTGAGGAGCGCGGGACAGCTGTTTGAATGTTATCTGTTGCCACCTATTGATGTCAAGATGACTAAGCTGGGATTTTTACGGTTGTCCTATGAGAAGCAGGACACACTTCTGAAGCTTCTAATTCTGTCAATGGCTGCTGTATTATCATTCTCCACTCGTCTCTTTGCTGTCCTGAGATTTGAAAGTGTCATCCATGAATTTGATCCGTACTTTAATTATCGGACTACCCGGTTCTTGGCTGAGGAGGGATTTTATAAATTCCATAACTGGTTTGATGACCGGGCCTGGTACCCTTTGGGACGAATTATTGGAGGA…
XLOC_026437|COL1A2|TCONS_00040863	ATTGGTGGAAGCGCTTTTGGAGGCACCCTCCGGCCAGAGAAACTTTGGCCGTATAAATAGGGCAGATACGGGCTTTATTATTTTAGCACCCAGGCGGCAGGAGGTTTCGGCAAAGTTGGAGGTACTGGCCACGACTGCATGCCTGCGCCCGCCAGGTGATACCTCCGCCGGTGACCCAGGGGCTCTGCTACACAAGGAGTCTGCATGTCTAAGTGGTAGACATGCTCAGCTTTGTGGATACGCGGACTTTGTTGCTGCTTGCAGTAACTTCGTGCCTAGCAACATGCCAATCTTTACAAGAGGCAACTGCAAGAAAGGGCCCAACTGGAGATAGAGGACCACGCGGAGAAAGGGGTCCACCAGGCCCACCAGGCAGAGATGGTGATGATGGTATCCCAG…
XLOC_026444|PON1|TCONS_00040872	TCTCTCAGTACAAGAATGAATGCTTTCCGAGAAATAAAACCAGTAGAACTTCCTAACTGTAAATTAGTAAAAGGAATAGAATCTGGCTCTGAAGACTTAGAGGTACTTCATAATGGACTGGCTTTCATTAGCACTGGATTAAAATATCCTGGAATAAAGGTCTTTGAACCCGATAAGCCTGGAAAAATACTTCTGATGGACCTGAATGAAGAGGATCCAACGGTGTTAGAATTAAGGATCACTGGAAGTAACTTTGATTTGTCTTCATTTAACCCTCATGGAATTAGCACCTTCACAGATGAAGATAATACCGTGTACCTGCTAGTGGTGAGCCATCCAGATTTGAAGTCCACGGTTGAGTTGTTTAAATTTCAAGAAGAAGAAAAGACACTTTTGCAT…
XLOC_026444|PON1|TCONS_00040873	TCTCTCAGTACAAGAATGAATGCTTTCCGAGAAATAAAACCAGTAGAACTTCCTAACTGTAAATTAGTAAAAGGAATAGAATCTGGCTCTGAAGACTTAGAGGTACTTCATAATGGACTGGCTTTCATTAGCACTGGATTAAAATATCCTGGAATAAAGGTCTTTGAACCCGATAAGCCTGGAAAAATACTTCTGATGGACCTGAATGAAGAGGATCCAACGGTGTTAGAATTAAGGATCACTGGAAGTAACTTTGATTTGTCTTCATTTAACCCTCATGGAATTAGCACCTTCACAGATGAAGATAATACCGTGTACCTGCTAGTGGTGAGCCATCCAGATTTGAAGTCCACGGTTGAGTTGTTTAAATTTCAAGAAGAAGAAAAGACACTTTTGCAT…
[truncated: 84 more rows]

## Sheet: VR-2332 vs Control
XLOC_000004|THBS2|TCONS_00000006	GGTGCTCCGGGCTGCGAGGAGCCAGCCCCACGGGGTCTCCACGTTGCAGGGTTTTCACTGGAGGGAAGCAGGATGCTGTGGCCTCTGCTGCTGCTGGCCTCGGGGGCCTGGTCTAGCGCTCGGGCTGGTGACCAGGACGAGGACACCGCCTTTGACCTCTTCAGCGTCAGCAACATCAACAGGAAGACCATCGGGGCCAAGCAGTTCCGGGGCCCGGACCCCAGCGTGCCCGCCTACCGCTTCGTGCGCTTCGACTACATCCCGCCGGTGGGCGCGGAGCCTCTGGGCCGGATCGCCGAGGCCATGCGGCGGAAGGAGGGCTTCTTCCTGACGGCCAGCCTGAAGCAGGACCGCAAGTCGCGGGGCACGCTCCTGGCGCTGGAGGGCCCGGGGGCCACG…
[truncated: 860 more rows]
